# Supplementary material for: Post‐transcriptional polyadenylation site cleavage maintains 3′‐end processing upon DNA damage
Source: EMBO J. 2023 Feb 10;42(7):e112358. doi: 10.15252/embj.2022112358 (PMC10068322; doi:10.15252/embj.2022112358)
Supplement: Supplementary file 3 — Dataset EV1 [file EMBJ-42-e112358-s006.xlsx]

## Sheet: countTable_all_peakIntron_SumLE
downstream_region	Choromosome	Gene start	Gene end	Strand	Gene symbol	NM/NR	baseMean	log2FoldChange	lfcSE	stat	pvalue	padj	downstream_UV+_n1(99)	downstream_UV+_n2(138)	downstream_UV-_n1(95)	downstream_UV-_n2(96)	upstream_UV+_n1(99)	upstream_UV+_n2(138)	upstream_UV-_n1(95)	upstream_UV-_n2(96)	logFC_downstream	logFC_upstream	logFC_downstream-logFC_upstream
chr11:309410-309910:downstream_8969	chr11	308106	309410	+	IFITM2	NM	29.5787	-5.88276	1.69407	3.47256	0.000515519	0.0260509	0	0	8.34947	4.92185	72.3722	61.91	43.1389	45.9373	-Inf	0.592157	-Inf
chr9:107522403-107522903:downstream_7245	chr9	107509968	107522403	+	NIPSNAP3A	NM	7.51603	-5.75692	2.02798	2.83875	0.00452906	NA	0	0	5.56632	5.74216	16.2634	13.5428	8.34947	10.664	-Inf	0.648592	-Inf
chr6:18223899-18224399:downstream_24726	chr6	18224399	18264799	-	DEK	NM	19.2884	-5.40211	1.74498	3.09581	0.00196277	NA	0	0	11.1326	6.56247	31.7137	29.0203	38.9642	36.9139	-Inf	-0.321179	-Inf
chr4:174245118-174245618:downstream_3539	chr4	174089903	174245118	+	GALNT7	NM	47.9196	-5.36395	1.63745	3.2758	0.00105364	0.041503	0	0	6.95789	9.0234	98.3937	67.7141	94.6274	106.64	-Inf	-0.276994	-Inf
chr3:31679114-31679614:downstream_2598	chr3	31573992	31679114	+	STT3B	NM	282.382	-5.11013	1.57827	3.2378	0.00120457	0.041503	0	0	11.1326	4.92185	412.278	553.321	571.939	705.465	-Inf	-0.403719	-Inf
chr16:89977792-89978292:downstream_12549	chr16	89939993	89977792	+	TCF25	NM	20.6189	-5.10572	1.77253	2.88047	0.00397077	NA	0	0	8.34947	4.10154	26.8347	47.3999	34.7895	43.4764	-Inf	-0.0762922	-Inf
chr7:27564558-27565058:downstream_5529	chr7	27565058	27702620	-	HIBADH	NM	36.2219	-5.06176	1.68718	3.00013	0.00269861	0.0693406	0	0	4.17474	6.56247	55.2956	83.1916	62.621	77.9293	-Inf	-0.0213339	-Inf
chr3:148879696-148880196:downstream_2565	chr3	148880196	148939832	-	CP	NR	130.382	-5.04275	1.59289	3.1658	0.00154659	0.0488464	0	0	6.95789	5.74216	230.127	246.673	303.364	250.194	-Inf	-0.21535	-Inf
chr10:115348082-115348582:downstream_17674	chr10	115348582	115423829	-	NRAP	NM	5.05909	-5.03344	2.31132	2.17773	0.029426	NA	5.6922	7.73876	6.95789	4.10154	2.43951	13.5428	0	0	0.280284	Inf	-Inf
chr5:52979171-52979671:downstream_4016	chr5	52856464	52979171	+	NDUFS4	NM	19.3911	-4.79217	1.79852	2.6645	0.00771019	NA	0	0	4.17474	11.4843	30.9005	18.3795	59.8379	30.3514	-Inf	-0.871953	-Inf
chr3:152183569-152184069:downstream_23265	chr3	151985828	152183569	+	MBNL1	NM	22.1234	-4.64571	1.77067	2.6237	0.00869793	NA	0	0	5.56632	14.7656	13.0107	30.955	48.7053	63.9841	-Inf	-1.3579	-Inf
chr3:42690233-42690733:downstream_2889	chr3	42642146	42690233	+	NKTR	NM	11.1372	-4.60671	1.9452	2.36825	0.0178726	NA	0	0	2.78316	8.20309	13.8239	18.3795	13.9158	31.992	-Inf	-0.511525	-Inf
chrX:24234372-24234872:downstream_27125	chrX	24167761	24234372	+	ZFX	NM	6.91781	-4.60569	2.15728	2.13495	0.0327647	NA	0	0	20.8737	12.3046	3.25269	0.967344	9.74105	8.20309	-Inf	-2.08819	-Inf
chr6:83919609-83920109:downstream_4758	chr6	83920109	84140938	-	ME1	NM	50.9673	-4.52962	1.57946	2.86784	0.00413286	0.0870196	0.813171	0	15.3074	11.4843	78.0644	88.0283	105.76	108.281	-5.04208	-0.365896	-4.67619
chr7:80371353-80371853:downstream_5581	chr7	80371853	80548667	-	SEMA3C	NM	79.6153	-4.50302	1.622	2.77621	0.00549966	0.0997512	0	0	6.95789	5.74216	91.0752	141.232	207.345	184.569	-Inf	-0.754504	-Inf
chr2:45615318-45615818:downstream_1615	chr2	45615818	45838433	-	SRBD1	NM	10.1982	-4.49844	1.98778	2.26305	0.0236329	NA	0	0	12.5242	6.56247	3.25269	14.5102	25.0484	19.6874	-Inf	-1.33257	-Inf
chr11:16808706-16809206:downstream_8855	chr11	16809206	17035963	-	PLEKHA7	NM	10.0002	-4.45723	1.94879	2.28717	0.0221858	NA	0.813171	0	18.0905	19.6874	2.43951	11.6081	16.6989	10.664	-5.53784	-0.961896	-4.57594
chr7:11409561-11410061:downstream_5470	chr7	11410061	11871824	-	THSD7A	NM	54.4616	-4.44316	1.61631	2.74895	0.00597859	0.10462	0	0	29.2232	13.9452	26.0215	30.955	173.947	161.601	-Inf	-2.55808	-Inf
chr10:118642387-118642887:downstream_17768	chr10	118642887	118886097	-	SHTN1	NM	7.9198	-4.3444	2.09503	2.07366	0.0381105	NA	0	0	6.95789	13.9452	3.25269	6.77141	25.0484	7.38278	-Inf	-1.69391	-Inf
chr5:145492088-145492588:downstream_4501	chr5	145492588	145562294	-	LARS	NM	15.7333	-4.30593	1.83072	2.35204	0.018671	NA	0	0	13.9158	7.38278	17.8898	6.77141	34.7895	45.117	-Inf	-1.69607	-Inf
chr13:26978569-26979069:downstream_10567	chr13	26828755	26978569	+	CDK8	NM	11.6578	-4.28564	1.92374	2.22777	0.025896	NA	0.813171	0	38.9642	18.0468	1.62634	6.77141	13.9158	13.1249	-6.13154	-1.68706	-4.44448
chr17:58520009-58520509:downstream_20331	chr17	58520509	58603601	-	APPBP2	NM	9.47269	-4.2067	1.93644	2.17239	0.0298259	NA	0	0	11.1326	7.38278	6.50537	7.73876	20.8737	22.1483	-Inf	-1.59471	-Inf
chr20:43061485-43061985:downstream_22439	chr20	42984440	43061485	+	HNF4A	NM	13.765	-4.18902	1.84037	2.27619	0.0228347	NA	0	0	13.9158	8.20309	6.50537	12.5755	32.0063	36.9139	-Inf	-1.8528	-Inf
chr19:38228702-38229202:downstream_21680	chr19	38229202	38270230	-	ZNF573	NM	9.62661	-4.17298	1.97358	2.11442	0.0344795	NA	0	0	5.56632	12.3046	4.87903	9.67344	16.6989	27.8905	-Inf	-1.61544	-Inf
chr7:94299006-94299506:downstream_25665	chr7	94285636	94299006	+	PEG10	NM	23.1891	-4.12068	1.75349	2.34998	0.0187742	NA	0	0	2.78316	9.0234	27.6478	26.1183	72.3621	47.5779	-Inf	-1.15754	-Inf
chrX:48387104-48387604:downstream_7706	chrX	48380163	48387104	+	EBP	NM	244.947	-4.08129	1.54492	2.64176	0.00824769	0.121393	0.813171	0	9.74105	4.92185	504.979	508.823	471.745	458.553	-4.17247	0.124012	-4.29648
chr17:20902405-20902905:downstream_12907	chr17	20902905	20946352	-	USP22	NM	19.1769	-4.06495	1.76909	2.29777	0.0215751	NA	0	0	4.17474	7.38278	21.1425	23.2163	55.6632	41.8357	-Inf	-1.13617	-Inf
chr2:187545629-187546129:downstream_21993	chr2	187454789	187545629	+	ITGAV	NM	71.8191	-4.03946	1.62818	2.48096	0.0131027	0.149351	0	0	5.56632	4.92185	102.46	89.963	173.947	197.694	-Inf	-0.949634	-Inf
chr9:136228041-136228541:downstream_26523	chr9	136223420	136228041	+	SURF2	NM	8.16286	-4.02903	2.04446	1.97071	0.0487574	NA	8.94488	26.1183	6.95789	10.664	4.87903	7.73876	0	0	0.992587	Inf	-Inf
chr1:193223942-193224442:downstream_268	chr1	193091087	193223942	+	CDC73	NM	8.31851	-4.02345	2.04992	1.96274	0.0496766	NA	0	0	8.34947	4.10154	4.06586	12.5755	15.3074	22.1483	-Inf	-1.17041	-Inf
chrX:118967488-118967988:downstream_27094	chrX	118967988	118986991	-	UPF3B	NM	15.2527	-3.96326	1.80488	2.19586	0.0281022	NA	0	0	8.34947	9.8437	13.8239	8.7061	36.181	45.117	-Inf	-1.85137	-Inf
chr14:31359822-31360322:downstream_19186	chr14	31343740	31359822	+	COCH	NM	12.3833	-3.94484	1.89869	2.07766	0.0377406	NA	0.813171	0	9.74105	2.46093	14.6371	31.9224	22.2653	17.2265	-3.90741	0.237523	-4.14493
chrX:115033103-115033603:downstream_7546	chrX	115033603	115085444	-	LOC642776	NR	10.1152	-3.93907	1.8931	2.08075	0.0374569	NA	0.813171	0	5.56632	10.664	13.0107	15.4775	22.2653	13.1249	-4.31899	-0.312983	-4.00601
chr4:89010915-89011415:downstream_23535	chr4	89011415	89152474	-	ABCG2	NM	22.7722	-3.89811	1.74217	2.23751	0.0252531	NA	0	0	9.74105	4.92185	17.0766	26.1183	57.0547	67.2653	-Inf	-1.52513	-Inf
chr17:16229573-16230073:downstream_12609	chr17	16120508	16229573	+	PIGL	NM	21.03	-3.89707	1.43524	2.71527	0.00662211	NA	1.62634	0	22.2653	6.56247	36.5927	29.9877	37.5726	33.6327	-4.14775	-0.0968871	-4.05087
chr12:52679196-52679696:downstream_10174	chr12	52679696	52685299	-	KRT81	NM	378.536	-3.88316	0.746261	5.2035	1.95575e-07	4.23559e-05	3.25269	2.90203	34.7895	27.8905	935.96	827.079	506.535	689.88	-3.34824	0.559348	-3.90759
chr1:175913461-175913961:downstream_17175	chr1	175913961	176176380	-	RFWD2	NM	12.5828	-3.84645	1.85672	2.07164	0.0382991	NA	0	0	11.1326	9.0234	5.6922	9.67344	34.7895	30.3514	-Inf	-2.08386	-Inf
chr22:30774302-30774802:downstream_15557	chr22	30774802	30783302	-	RNF215	NM	13.8667	-3.66376	1.78957	2.04729	0.04063	NA	0.813171	0	6.95789	8.20309	18.7029	21.2816	32.0063	22.9686	-4.22066	-0.459333	-3.76133
chr12:96051082-96051582:downstream_9902	chr12	96051582	96184536	-	NTN4	NM	42.5263	-3.60639	1.67366	2.15479	0.0311785	0.219244	0	0	8.34947	5.74216	47.9771	25.151	112.718	140.273	-Inf	-1.79059	-Inf
chr1:52254365-52254865:downstream_17033	chr1	52254865	52344609	-	NRD1	NM	45.0441	-3.56743	1.61806	2.20475	0.0274714	0.209493	0.813171	0	11.1326	7.38278	47.1639	78.3549	111.326	104.179	-4.50902	-0.779821	-3.7292
chr15:62144089-62144589:downstream_19837	chr15	62144589	62352664	-	VPS13C	NM	34.1221	-3.5372	1.70871	2.0701	0.0384431	0.238697	0	0	4.17474	8.20309	18.7029	40.6285	94.6274	106.64	-Inf	-1.76225	-Inf
chr9:75515077-75515577:downstream_7138	chr9	75515577	75568233	-	ALDH1A1	NM	3452.69	-3.4784	0.444936	7.81775	5.37743e-15	4.07609e-12	48.7903	42.5632	459.221	378.983	7081.91	7581.08	5239.29	6789.69	-3.19777	0.285664	-3.48343
chr1:161933860-161934360:downstream_229	chr1	161736033	161933860	+	ATF6	NM	20.4387	-3.44177	1.75467	1.96149	0.0498214	NA	0	0	6.95789	8.20309	10.5712	17.4122	65.4042	54.9607	-Inf	-2.10477	-Inf
chr1:153515594-153516094:downstream_17210	chr1	153516094	153518282	-	S100A4	NM	374.377	-3.40954	0.795914	4.28381	1.83718e-05	0.00253196	0.813171	5.80407	30.6147	15.5859	953.037	810.635	468.962	709.567	-2.80361	0.581594	-3.3852
chrX:107940775-107941275:downstream_26671	chrX	107683073	107940775	+	COL4A5	NM	36.5474	-3.4024	1.66529	2.04313	0.0410398	0.246485	0	0	6.95789	7.38278	28.461	25.151	121.067	103.359	-Inf	-2.06561	-Inf
chr14:75748937-75749437:downstream_11234	chr14	75745480	75748937	+	FOS	NM	21.6823	-3.38383	1.29865	2.60564	0.00917022	NA	3.25269	0	6.95789	4.10154	55.2956	66.7468	26.44	10.664	-1.76557	1.71774	-3.48331
chr11:71713965-71714465:downstream_18062	chr11	71709957	71713965	+	IL18BP	NM	8.99128	-3.35439	1.44587	2.31998	0.0203421	NA	6.50537	1.93469	9.74105	17.2265	12.1976	15.4775	5.56632	3.28123	-1.6759	1.64524	-3.32114
chr4:141309106-141309606:downstream_23593	chr4	141309606	141348815	-	CLGN	NM	9.84924	-3.34793	1.64617	2.03377	0.0419746	NA	1.62634	0	5.56632	8.20309	16.2634	19.3469	9.74105	18.0468	-3.08176	0.357841	-3.4396
chr3:188608460-188608960:downstream_23249	chr3	187871660	188608460	+	LPP	NM	70.6529	-3.33313	1.57884	2.11112	0.0347616	0.22936	0	0.967344	20.8737	9.8437	47.9771	76.4202	207.345	201.796	-4.98888	-1.71764	-3.27124
chr19:38819649-38820149:downstream_14259	chr19	38810483	38819649	+	KCNK6	NM	10.8743	-3.31917	1.4746	2.25089	0.0243926	NA	3.25269	0	6.95789	5.74216	31.7137	20.3142	8.34947	10.664	-1.96513	1.45226	-3.41739
chr13:48516290-48516790:downstream_10746	chr13	48516790	48575462	-	SUCLA2	NM	13.3186	-3.30976	1.55073	2.13433	0.0328161	NA	1.62634	0	5.56632	11.4843	18.7029	25.151	15.3074	28.7108	-3.39012	-0.00539421	-3.38473
chr12:69159853-69160353:downstream_10308	chr12	69139935	69159853	+	SLC35E3	NM	13.3132	-3.2158	1.33369	2.41121	0.0158999	NA	1.62634	1.93469	6.95789	13.9452	30.0873	19.3469	19.4821	13.1249	-2.55335	0.600327	-3.15368
chrX:102633092-102633592:downstream_26939	chrX	102631250	102633092	+	NGFRAP1	NM	118.668	-3.203	1.25646	2.54922	0.0107963	0.138954	1.62634	0	4.17474	6.56247	235.82	319.224	153.074	228.866	-2.72292	0.539255	-3.26217
chr4:155524785-155525285:downstream_23655	chr4	155525285	155533902	-	FGG	NM	553.866	-3.08819	1.19391	2.58661	0.00969264	0.132379	0.813171	0.967344	2.78316	10.664	980.685	1235.3	1212.07	987.652	-2.91694	0.0106293	-2.92756
chr11:88026259-88026759:downstream_17975	chr11	88026759	88070941	-	CTSC	NM	190.669	-2.98667	1.05533	2.83007	0.00465376	0.0928303	2.43951	0	6.95789	7.38278	383.817	508.823	289.448	326.483	-2.55545	0.535309	-3.09076
chr5:76986493-76986993:downstream_24406	chr5	76986993	77072185	-	TBCA	NM	32.2008	-2.97294	1.25374	2.37125	0.0177281	0.171183	6.50537	4.83672	5.56632	9.8437	17.0766	178.959	20.8737	13.9452	-0.442182	2.49317	-2.93535
chr8:62412614-62413114:downstream_25856	chr8	62413114	62627199	-	ASPH	NM	140.972	-2.93837	1.22011	2.40828	0.0160279	0.167434	1.62634	0	4.17474	17.2265	234.193	171.22	336.762	362.576	-3.71799	-0.786598	-2.93139
chr7:94214035-94214535:downstream_25724	chr7	94214535	94285521	-	SGCE	NM	31.4429	-2.90669	1.3667	2.12679	0.0334376	0.225143	1.62634	0	6.95789	9.8437	35.7795	65.7794	48.7053	82.8512	-3.3689	-0.373364	-2.99553
chr14:24608176-24608676:downstream_19352	chr14	24605366	24608176	+	PSME1	NM	51.9248	-2.90638	1.10382	2.63301	0.00846325	0.123357	2.43951	0.967344	1.39158	11.4843	134.173	124.787	55.6632	84.4918	-1.91816	0.88571	-2.80387
chr7:75933614-75934114:downstream_5914	chr7	75931874	75933614	+	HSPB1	NM	43.5222	-2.82747	1.06053	2.66609	0.00767403	0.118398	1.62634	1.93469	5.56632	10.664	91.8884	104.473	59.8379	72.1872	-2.18833	0.572701	-2.76103
chr19:54955493-54955993:downstream_14642	chr19	54955993	54960216	-	LENG8-AS1	NR	31.7071	-2.78218	1.04453	2.66356	0.00773177	0.118398	5.6922	0	19.4821	13.9452	76.4381	42.5632	52.88	42.656	-2.55397	0.31686	-2.87083
chr4:95589378-95589878:downstream_23794	chr4	95373007	95589378	+	PDLIM5	NM	234.54	-2.75302	0.849064	3.24241	0.00118521	0.041503	4.06586	0	29.2232	46.7576	212.238	283.432	616.469	684.137	-4.224	-1.39173	-2.83227
chr10:75879514-75880014:downstream_17475	chr10	75880014	75910826	-	AP3M1	NM	29.2654	-2.69628	1.08013	2.49625	0.0125516	0.146481	29.2742	40.6285	62.621	81.2106	8.94488	6.77141	1.39158	3.28123	-1.04096	1.7499	-2.79086
chr1:236648008-236648508:downstream_16679	chr1	236557679	236648008	+	EDARADD	NM	202.153	-2.68235	0.798399	3.35967	0.000780367	0.0328621	5.6922	3.86938	20.8737	22.1483	303.313	621.035	212.912	427.381	-2.16975	0.529705	-2.69946
chr19:6585349-6585849:downstream_13929	chr19	6585849	6591163	-	CD70	NM	46.2937	-2.65426	1.15568	2.29671	0.0216351	0.189991	2.43951	0	5.56632	7.38278	87.0093	110.277	72.3621	85.3121	-2.40819	0.323346	-2.73153
chr3:105295757-105296257:downstream_22992	chr3	105085556	105295757	+	ALCAM	NM	370.783	-2.54679	1.162	2.19174	0.0283985	0.209493	1.62634	0	9.74105	12.3046	454.563	469.162	1003.33	1015.54	-3.76079	-1.12801	-2.63278
chr15:25325381-25325881:downstream_11588	chr15	25325287	25325381	+	SNORD116-14	NR	45.2634	-2.42747	0.86928	2.7925	0.00523018	0.099522	5.6922	2.90203	9.74105	12.3046	105.712	118.983	54.2716	52.4998	-1.35906	1.07345	-2.4325
chr4:74860858-74861358:downstream_3742	chr4	74861358	74864446	-	CXCL5	NM	26.4591	-2.41328	1.05315	2.29149	0.021935	NA	4.06586	1.93469	15.3074	6.56247	51.2298	60.9427	30.6147	41.0154	-1.86578	0.64708	-2.51286
chr2:70053596-70054096:downstream_1643	chr2	69969126	70053596	+	ANXA4	NM	135.973	-2.34754	0.960167	2.44493	0.014488	0.159158	1.62634	1.93469	11.1326	8.20309	252.896	267.954	228.219	315.819	-2.4409	-0.062837	-2.37806
chr13:31032378-31032878:downstream_10693	chr13	31032878	31040081	-	HMGB1	NM	30.1285	-2.3274	1.08025	2.1545	0.0312007	0.219244	4.87903	0	5.56632	10.664	62.6142	70.6161	47.3137	39.3748	-1.73403	0.62001	-2.35404
chr6:111590261-111590761:downstream_5301	chr6	111580481	111590261	+	KIAA1919	NM	17.0869	-2.25537	1.0907	2.06783	0.0386564	NA	13.0107	5.80407	32.0063	15.5859	19.5161	27.0856	9.74105	13.9452	-1.33886	0.976331	-2.31519
chr9:113635553-113636053:downstream_26386	chr9	113636053	113800365	-	LPAR1	NM	35.6635	-2.24896	0.983354	2.28703	0.0221942	0.190679	4.06586	0.967344	76.5368	57.4216	11.3844	11.6081	62.621	60.7028	-4.73417	-2.42322	-2.31095
chr5:74017113-74017613:downstream_24160	chr5	73935847	74017113	+	HEXB	NM	187.454	-2.18631	0.84339	2.59228	0.00953408	0.131397	3.25269	1.93469	13.9158	10.664	297.621	437.24	343.72	391.287	-2.2444	-0.000288241	-2.24411
chr7:134226166-134226666:downstream_5466	chr7	134212343	134226166	+	AKR1B10	NM	1513.31	-2.14724	0.608815	3.52691	0.000420433	0.0219785	7.31854	3.86938	34.7895	32.8123	2627.36	2531.54	3279.95	3588.85	-2.59512	-0.412996	-2.18212
chr3:149221181-149221681:downstream_3226	chr3	149192367	149221181	+	TM4SF4	NM	446.095	-2.11339	0.957031	2.20828	0.0272246	0.209493	3.25269	0	5.56632	6.56247	950.597	1010.87	730.579	861.324	-1.89873	0.301184	-2.19992
chr1:159887396-159887896:downstream_17309	chr1	159887896	159895332	-	TAGLN2	NM	108.476	-2.09099	0.976482	2.14135	0.0322454	0.2222	3.25269	1.93469	11.1326	1.64062	261.028	308.583	107.152	173.085	-1.30005	1.02333	-2.32338
chr1:53517289-53517789:downstream_17216	chr1	53392900	53517289	+	SCP2	NM	71.6575	-2.07794	0.94837	2.19107	0.0284471	0.209493	2.43951	1.93469	9.74105	7.38278	131.734	158.644	139.158	122.226	-1.96891	0.151763	-2.12068
chr9:75785310-75785810:downstream_7139	chr9	75766646	75785310	+	ANXA1	NM	753.494	-2.06935	0.79766	2.59428	0.00947889	0.131397	4.06586	0.967344	18.0905	10.664	1366.94	1301.08	1532.13	1794.02	-2.51424	-0.318081	-2.19616
chr6:86205509-86206009:downstream_25042	chr6	86159301	86205509	+	NT5E	NM	106.939	-2.00515	1.00898	1.98731	0.0468885	0.260377	3.25269	0	11.1326	7.38278	228.501	137.363	204.562	263.319	-2.50902	-0.354835	-2.15419
chrX:37697588-37698088:downstream_7663	chrX	37698088	37706889	-	DYNLT3	NM	52.5099	-1.98917	0.923143	2.15478	0.0311792	0.219244	4.06586	3.86938	6.95789	7.38278	98.3937	175.089	57.0547	67.2653	-0.853768	1.13739	-1.99116
chr17:48769063-48769563:downstream_20308	chr17	48712217	48769063	+	ABCC3	NM	283.733	-1.95597	0.748415	2.61348	0.00896258	0.125808	3.25269	3.86938	18.0905	13.9452	450.497	590.08	569.156	620.974	-2.16932	-0.193735	-1.97558
chr4:15850706-15851206:downstream_3630	chr4	15779930	15850706	+	CD38	NM	31.609	-1.94483	0.922944	2.1072	0.0350999	0.22936	6.50537	2.90203	11.1326	20.5077	52.8561	59.9754	47.3137	51.6794	-1.7499	0.188769	-1.93867
chr2:188328457-188328957:downstream_22273	chr2	188328957	188419219	-	TFPI	NM	173.216	-1.93734	0.955339	2.0279	0.04257	0.247265	2.43951	0.967344	9.74105	6.56247	304.939	325.995	347.895	387.186	-2.25867	-0.220412	-2.03826
chr2:211543832-211544332:downstream_21847	chr2	211342405	211543832	+	CPS1	NM	452.534	-1.89365	0.932247	2.03128	0.0422269	0.247265	2.43951	0.967344	8.34947	27.8905	382.191	525.268	1266.34	1406.83	-3.41107	-1.55865	-1.85242
chr3:155655520-155656020:downstream_3247	chr3	155588324	155655520	+	GMPS	NM	37.7965	-1.8505	0.927468	1.99522	0.0460188	0.258387	26.0215	7.73876	126.634	92.6949	9.75806	7.73876	19.4821	12.3046	-2.6997	-0.861333	-1.83836
chr11:61566596-61567096:downstream_9381	chr11	61567096	61584529	-	FADS1	NM	260.996	-1.81513	0.638152	2.84435	0.0044502	0.0924178	7.31854	5.80407	50.0968	29.5311	379.751	366.624	580.288	668.552	-2.60122	-0.742617	-1.8586
chr8:30535079-30535579:downstream_25956	chr8	30535579	30585486	-	GSR	NM	71.2914	-1.78164	0.768842	2.3173	0.0204873	0.184787	4.87903	4.83672	33.3979	26.2499	99.2069	81.2569	189.255	131.249	-2.61807	-0.828633	-1.78944
chrX:77081361-77081861:downstream_7815	chrX	77081861	77151065	-	MAGT1	NM	71.7212	-1.7801	0.876164	2.03169	0.0421847	0.247265	8.13171	0	9.74105	16.4062	130.921	151.873	105.76	150.937	-1.68503	0.139685	-1.82471
chr1:109643234-109643734:downstream_870	chr1	109642814	109643234	+	SCARNA2	NR	654.165	-1.73382	0.736457	2.35427	0.018559	0.175015	16.2634	1.93469	5.56632	10.664	2367.95	1720.91	507.926	602.107	0.165097	1.8811	-1.716
chr5:174955621-174956121:downstream_4591	chr5	174905513	174955621	+	SFXN1	NM	77.3937	-1.65117	0.702204	2.35142	0.0187021	0.175015	21.1425	12.5755	89.061	89.4136	47.1639	105.441	128.025	126.328	-2.40413	-0.737034	-1.6671
chr20:3170511-3171011:downstream_14863	chr20	3171011	3185295	-	DDRGK1	NM	47.3926	-1.65058	0.773224	2.13467	0.0327876	0.223901	8.13171	15.4775	33.3979	19.6874	96.7674	80.2896	55.6632	69.7262	-1.16896	0.497798	-1.66676
chr22:43011399-43011899:downstream_15660	chr22	43011250	43011399	+	RNU12	NR	651.983	-1.6414	0.650024	2.52513	0.0115655	0.143452	6.50537	10.6408	5.56632	13.9452	1855.66	1849.56	711.097	762.887	-0.186444	1.32984	-1.51628
chr8:8641498-8641998:downstream_6258	chr8	8641998	8751131	-	MFHAS1	NM	54.4519	-1.61643	0.803709	2.01121	0.0443035	0.252497	9.75806	7.73876	128.025	84.4918	12.1976	29.9877	72.3621	91.0543	-3.60241	-1.95374	-1.64867
chr10:17279592-17280092:downstream_8430	chr10	17270257	17279592	+	VIM	NM	157.594	-1.58546	0.73989	2.14283	0.0321264	0.2222	7.31854	2.90203	8.34947	17.2265	309.818	352.113	250.484	312.538	-1.32331	0.233491	-1.5568
chr8:17721399-17721899:downstream_25944	chr8	17721899	17753047	-	FGL1	NM	335.734	-1.46253	0.523984	2.79117	0.00525182	0.099522	174.019	144.134	345.112	191.952	561.901	576.537	289.448	402.772	-0.755373	0.717754	-1.47313
chr10:5149878-5150378:downstream_17461	chr10	5090957	5149878	+	AKR1C3	NM	1831.16	-1.42036	0.435536	3.26118	0.00110949	0.041503	47.9771	43.5305	276.924	234.608	2368.77	2190.07	4411.3	5076.07	-2.48286	-1.05734	-1.42552
chr2:85133799-85134299:downstream_2071	chr2	85132762	85133799	+	TMSB10	NM	1544.36	-1.41804	0.590457	2.40159	0.0163238	0.167434	34.1532	8.7061	37.5726	33.6327	3730.02	3887.76	2219.57	2403.5	-0.732376	0.720517	-1.45289
chr12:104341708-104342208:downstream_9911	chr12	104324111	104341708	+	HSP90B1	NM	703.942	-1.40433	0.570835	2.46013	0.0138886	0.155964	13.0107	11.6081	36.181	27.8905	1610.08	1208.21	1171.71	1552.84	-1.37992	0.0488013	-1.42872
chr12:6994950-6995450:downstream_10004	chr12	6993845	6994950	+	DSTNP2	NR	240.429	-1.38237	0.575389	2.4025	0.0162833	0.167434	17.0766	15.4775	29.2232	27.0702	484.65	622.002	314.497	413.436	-0.790125	0.604326	-1.39445
chrX:12995346-12995846:downstream_7601	chrX	12993225	12995346	+	TMSB4X	NM	845.236	-1.28533	0.537949	2.38932	0.0168797	0.168779	17.8898	13.5428	26.44	27.0702	1829.64	2110.75	1232.94	1503.63	-0.767552	0.525969	-1.29352
chr16:69742803-69743303:downstream_20153	chr16	69743303	69760571	-	NQO1	NM	459.903	-1.27918	0.553033	2.31302	0.0207215	0.184787	16.2634	9.67344	36.181	28.7108	870.093	919.945	855.821	942.535	-1.32303	-0.00668828	-1.31634
chr7:134126606-134127106:downstream_6098	chr7	134127106	134143888	-	AKR1B1	NM	168.066	-1.22963	0.617226	1.99218	0.0463514	0.259184	10.5712	15.4775	20.8737	21.328	342.345	410.154	226.827	296.952	-0.696088	0.522731	-1.21882
chr3:169481897-169482397:downstream_3267	chr3	169482397	169482848	-	TERC	NR	439.579	-1.21744	0.591154	2.05943	0.0394527	0.241272	20.3293	10.6408	19.4821	16.4062	1312.46	1008.94	602.554	525.818	-0.212638	1.04075	-1.25339
chr5:57749309-57749809:downstream_24303	chr5	57749809	57755966	-	PLK2	NM	400.936	-1.20271	0.548438	2.19297	0.0283095	0.209493	26.0215	35.7917	19.4821	36.9139	1023.78	1164.68	489.836	410.975	0.132323	1.28062	-1.1483
chr11:93463180-93463680:downstream_9583	chr11	93463680	93463812	-	SNORA25	NR	193.538	-1.19139	0.520857	2.28737	0.0221743	0.190679	56.1088	67.7141	77.9284	59.8825	391.135	474.966	235.177	185.39	-0.154412	1.0422	-1.19661
chr2:217071016-217071516:downstream_1555	chr2	216974019	217071016	+	XRCC5	NM	103.865	-1.18561	0.575746	2.05926	0.0394694	0.241272	30.9005	46.4325	118.284	134.531	101.646	103.506	126.634	168.984	-1.70892	-0.527035	-1.18189
chr11:43878169-43878669:downstream_8873	chr11	43702142	43878169	+	HSD17B12	NM	297.279	-1.08325	0.516191	2.09855	0.0358566	0.229361	20.3293	27.0856	61.2295	49.2185	517.177	541.713	619.253	542.224	-1.21995	-0.133408	-1.08655
chr17:57918698-57919198:downstream_13277	chr17	57918626	57918698	+	MIR21	NR	1354.97	-1.00672	0.409817	2.45651	0.0140294	0.156386	434.233	491.411	2092.93	1990.89	819.677	1005.07	1884.2	2121.32	-2.14139	-1.13429	-1.0071
chr15:66791152-66791652:downstream_11773	chr15	66791652	66797193	-	RPL4	NM	684.784	0.906997	0.426758	-2.12532	0.0335602	0.225143	413.904	374.362	114.109	124.687	1544.21	1292.37	809.899	804.723	1.7229	0.812959	0.909944
chr9:19375753-19376253:downstream_6993	chr9	19376253	19380235	-	RPS6	NM	777.522	1.06336	0.484916	-2.19287	0.0283165	0.209493	181.337	113.179	43.1389	41.0154	1864.6	1799.26	1060.38	1117.26	1.80724	0.750598	1.05664
chr15:60638849-60639349:downstream_19461	chr15	60639349	60690185	-	ANXA2	NM	1519.67	1.18034	0.569924	-2.07105	0.0383545	0.238697	41.4717	23.2163	9.74105	14.7656	3440.53	2979.42	2642.61	3005.61	1.40033	0.184766	1.21556
chr17:8280333-8280833:downstream_12830	chr17	8280833	8286565	-	RPL26	NM	558.834	1.18373	0.586954	-2.01674	0.0437226	0.25164	48.7903	43.5305	8.34947	8.20309	1618.21	1484.87	566.373	692.341	2.4796	1.30175	1.17785
chr3:52742197-52742697:downstream_3003	chr3	52739856	52742197	+	SPCS1	NM	431.96	1.18843	0.515218	-2.30665	0.0210746	0.186837	61.801	76.4202	19.4821	26.2499	813.984	1035.06	686.048	736.637	1.5957	0.378162	1.21754
chr14:45584804-45585304:downstream_11125	chr14	45553301	45584804	+	PRPF39	NM	108.399	1.19547	0.567107	-2.10801	0.0350303	0.22936	49.6034	61.91	36.181	28.7108	139.052	158.644	196.213	196.874	0.781109	-0.401004	1.18211
chr12:131362223-131362723:downstream_18785	chr12	131356538	131362223	+	RAN	NM	176.699	1.25945	0.632636	-1.9908	0.0465027	0.259184	26.0215	40.6285	9.74105	10.664	350.477	410.154	321.455	244.452	1.70768	0.426632	1.28104
chr11:17095438-17095938:downstream_9159	chr11	17095938	17099220	-	RPS13	NM	80.3072	1.26103	0.589791	-2.1381	0.0325089	0.223002	161.008	153.808	43.1389	41.0154	68.3064	80.2896	47.3137	47.5779	1.9034	0.647043	1.25635
chr12:46751470-46751970:downstream_18832	chr12	46751970	46766645	-	SLC38A2	NM	348.053	1.2691	0.474913	-2.67228	0.00753373	0.118398	38.2191	39.6611	76.5368	68.9059	232.567	234.097	1071.52	1022.92	-0.901124	-2.16611	1.26498
chr3:98514313-98514813:downstream_2554	chr3	98514813	98620533	-	DCBLD2	NM	209.405	1.36582	0.658005	-2.0757	0.0379218	0.238305	18.7029	5.80407	23.6568	14.7656	161.008	172.187	576.114	703.005	-0.648753	-1.94071	1.29196
chr20:2441780-2442280:downstream_22566	chr20	2442280	2451499	-	SNRPB	NM	83.3327	1.38025	0.627345	-2.20014	0.0277967	0.209493	134.986	92.8651	33.3979	23.789	118.723	114.147	62.621	86.1324	1.99434	0.646599	1.34774
chr22:29190047-29190547:downstream_22966	chr22	29190547	29196560	-	XBP1	NM	163.37	1.38797	0.524077	-2.64841	0.00808715	0.121393	51.2298	68.6815	114.109	136.992	79.6908	63.8447	389.642	402.772	-1.0663	-2.46485	1.39855
chr11:10818092-10818592:downstream_18003	chr11	10818592	10830582	-	EIF4G2	NM	297.748	1.42357	0.585916	-2.42965	0.0151132	0.164429	25.2083	39.6611	9.74105	22.9686	443.992	494.313	669.349	676.755	0.987821	-0.520662	1.50848
chr17:41154971-41155471:downstream_13139	chr17	41150445	41154971	+	RPL27	NM	116.22	1.44009	0.717538	-2.00699	0.0447505	0.254089	23.582	30.955	4.17474	8.20309	234.193	288.269	137.766	202.616	2.13948	0.618169	1.52131
chr19:36487220-36487720:downstream_14239	chr19	36486089	36487220	+	SDHAF1	NM	80.5097	1.46117	0.639224	-2.28586	0.0222626	0.190679	155.316	144.134	55.6632	27.8905	65.8669	83.1916	57.0547	54.9607	1.84154	0.412181	1.42936
chr14:52471420-52471920:downstream_11140	chr14	52456227	52471420	+	C14orf166	NM	289.008	1.47725	0.574178	-2.5728	0.0100878	0.135338	37.4059	35.7917	8.34947	14.7656	625.329	529.137	519.059	542.224	1.66297	0.121417	1.54155
chr1:172410096-172410596:downstream_17081	chr1	172410596	172413230	-	PIGC	NM	52.0544	1.48125	0.740856	-1.99937	0.0455678	0.256806	32.5269	31.9224	15.3074	17.2265	45.5376	87.061	83.4947	103.359	0.986221	-0.494843	1.48106
chr9:74297781-74298281:downstream_26538	chr9	74298281	74383800	-	TMEM2	NM	84.0736	1.48918	0.719867	-2.06868	0.0385757	0.238697	8.13171	10.6408	12.5242	17.2265	45.5376	66.7468	275.533	236.249	-0.664302	-2.18837	1.52407
chr6:26124918-26125418:downstream_4912	chr6	26124372	26124918	+	HIST1H2AC	NM	273.771	1.49945	0.508636	-2.94798	0.00319862	0.0750492	62.6142	51.2693	79.32	59.8825	252.083	185.73	780.676	718.59	-0.289627	-1.77587	1.48624
chr20:5524579-5525079:downstream_14878	chr20	5525079	5591672	-	GPCPD1	NM	47.9334	1.51377	0.712181	-2.12554	0.033542	0.225143	20.3293	26.1183	52.88	42.656	18.7029	16.4449	102.977	103.359	-1.04044	-2.55349	1.51305
chr11:2418649-2419149:downstream_17941	chr11	2397406	2418649	+	CD81	NM	62.4294	1.52279	0.772105	-1.97225	0.0485806	0.268789	19.5161	26.1183	4.17474	7.38278	131.734	118.983	84.8863	106.64	1.98129	0.388517	1.59277
chr6:72112753-72113253:downstream_5222	chr6	72113253	72113324	-	MIR30A	NR	42.2596	1.53432	0.756395	-2.02847	0.0425125	0.247265	32.5269	23.2163	59.8379	60.7028	8.94488	13.5428	69.5789	69.7262	-1.11266	-2.63104	1.51839
chr5:180663427-180663927:downstream_4639	chr5	180663927	180670906	-	GNB2L1	NM	426.514	1.56312	0.524333	-2.98116	0.00287162	0.0719874	52.8561	80.2896	22.2653	24.6093	725.349	851.263	769.543	885.933	1.50613	-0.0704189	1.57655
chr3:52728510-52729010:downstream_23172	chr3	52719935	52728510	+	GNL3	NM	59.6783	1.57519	0.7332	-2.14838	0.0316838	0.221348	45.5376	40.6285	8.34947	13.1249	126.855	83.1916	65.4042	94.3355	2.0045	0.394985	1.60952
chr14:23240998-23241498:downstream_11053	chr14	23235730	23240998	+	OXA1L	NM	114.922	1.58363	0.691679	-2.28954	0.0220477	0.190679	30.9005	22.2489	6.95789	6.56247	221.183	265.052	175.339	191.132	1.97492	0.407955	1.56697
chr1:235272157-235272657:downstream_311	chr1	235272657	235292256	-	TOMM20	NM	183.509	1.61126	0.665743	-2.42024	0.0155102	0.164429	13.8239	25.151	6.95789	9.0234	284.61	330.832	424.432	373.24	1.28616	-0.374173	1.66033
chr11:10328949-10329449:downstream_9141	chr11	10326526	10328949	+	ADM	NM	104.254	1.61704	0.731389	-2.21091	0.0270421	0.209493	19.5161	16.4449	13.9158	3.28123	177.271	160.579	205.954	237.069	1.06427	-0.390996	1.45527
chr12:27909237-27909737:downstream_18690	chr12	27863705	27909237	+	MRPS35	NM	47.3871	1.62108	0.794441	-2.04053	0.0412975	0.246485	20.3293	35.7917	13.9158	12.3046	69.1196	53.2039	61.2295	113.203	1.09785	-0.511964	1.60981
chr6:24704589-24705089:downstream_4893	chr6	24705089	24719403	-	C6orf62	NM	47.5051	1.62792	0.735239	-2.21414	0.026819	0.209493	62.6142	43.5305	18.0905	11.4843	67.4932	65.7794	48.7053	62.3435	1.84359	0.263188	1.5804
chr4:100868743-100869243:downstream_3794	chr4	100869243	100871512	-	H2AFZ	NM	102.61	1.62825	0.683824	-2.3811	0.0172612	0.168779	20.3293	20.3142	9.74105	9.0234	179.711	135.428	192.038	254.296	1.11502	-0.502134	1.61716
chr17:26673153-26673653:downstream_20644	chr17	26673653	26684612	-	POLDIP2	NM	44.1371	1.63483	0.786183	-2.07945	0.0375761	0.237406	64.2405	69.6488	16.6989	7.38278	55.2956	71.5835	40.3558	27.8905	2.47503	0.894633	1.5804
chr10:75008100-75008600:downstream_8567	chr10	75008600	75012451	-	MRPS16	NM	98.0557	1.66285	0.564762	-2.94434	0.00323648	0.0750492	156.942	116.081	48.7053	50.0388	91.0752	101.571	104.368	115.664	1.46726	-0.191758	1.65902
chr6:26205249-26205749:downstream_4909	chr6	26204872	26205249	+	HIST1H4E	NM	204.708	1.66436	0.566738	-2.93674	0.00331682	0.0750492	37.4059	36.7591	32.0063	49.2185	197.601	129.624	517.667	637.38	-0.131183	-1.8196	1.68841
chr4:6708928-6709428:downstream_3595	chr4	6709428	6711606	-	MRFAP1L1	NM	92.6197	1.67345	0.714914	-2.34077	0.0192439	0.178463	28.461	22.2489	6.95789	6.56247	194.348	172.187	178.122	132.07	1.90713	0.240791	1.66634
chr15:55473011-55473511:downstream_11730	chr15	55473511	55489231	-	RSL24D1	NM	111.183	1.67532	0.611484	-2.73976	0.0061484	0.10592	58.5483	59.9754	9.74105	21.328	207.359	186.697	166.989	178.827	1.93162	0.188393	1.74323
chr6:26284853-26285353:downstream_4922	chr6	26285353	26285727	-	HIST1H4H	NM	78.7632	1.68757	0.642871	-2.62505	0.00866375	0.123908	53.6693	40.6285	23.6568	38.5545	74.8118	75.4529	132.2	191.132	0.600046	-1.10551	1.70556
chr17:65740324-65740824:downstream_20612	chr17	65713948	65740324	+	NOL11	NM	79.9461	1.69953	0.832611	-2.0412	0.0412308	0.246485	8.13171	13.5428	2.78316	5.74216	108.152	148.004	198.996	154.218	1.34618	-0.463522	1.8097
chr2:198350807-198351307:downstream_21971	chr2	198351307	198364998	-	HSPD1	NM	68.3853	1.69983	0.636753	-2.66953	0.00759564	0.118398	39.8454	37.7264	19.4821	18.0468	80.504	88.0283	132.2	131.249	1.04753	-0.644501	1.69203
chr2:24299802-24300302:downstream_22293	chr2	24300302	24308085	-	TP53I3	NM	77.7469	1.71448	0.671497	-2.55322	0.0106733	0.138954	69.1196	81.2569	6.95789	11.4843	162.634	156.71	68.1874	65.6247	3.0275	1.2549	1.77259
chr2:38970240-38970740:downstream_22253	chr2	38970740	38978636	-	SRSF7	NM	51.8309	1.72798	0.802207	-2.15403	0.0312379	0.219244	17.8898	18.3795	6.95789	4.92185	91.0752	87.061	107.152	81.2106	1.61025	-0.0805284	1.69077
chr14:69846339-69846839:downstream_10956	chr14	69846839	69865021	-	ERH	NM	137.398	1.73686	0.737071	-2.35644	0.0184513	0.175015	13.0107	10.6408	6.95789	4.92185	235.006	172.187	324.238	332.225	0.993429	-0.688998	1.68243
chr9:136218280-136218780:downstream_7378	chr9	136215068	136218280	+	RPL7A	NM	27.4573	1.74828	0.866429	-2.0178	0.0436121	NA	47.1639	36.7591	11.1326	9.0234	31.7137	32.8897	22.2653	28.7108	2.05786	0.34179	1.71607
chr7:106842974-106843474:downstream_25552	chr7	106809405	106842974	+	HBP1	NM	50.6718	1.76718	0.861182	-2.05204	0.0401653	0.243562	7.31854	14.5102	8.34947	8.20309	34.9664	66.7468	158.64	106.64	0.399172	-1.38301	1.78218
chr13:26786404-26786904:downstream_19080	chr13	26786904	26796508	-	RNF6	NM	65.6681	1.79186	0.707946	-2.53107	0.0113715	0.143188	122.789	80.2896	20.8737	16.4062	91.8884	84.159	37.5726	71.3669	2.44557	0.692436	1.75313
chr3:139075887-139076387:downstream_2720	chr3	139062860	139075887	+	MRPS22	NM	25.2591	1.82202	0.915058	-1.99116	0.0464638	NA	16.2634	13.5428	9.74105	10.664	22.7688	21.2816	66.7958	41.0154	0.546687	-1.29128	1.83797
chr16:3072383-3072883:downstream_12139	chr16	3070312	3072383	+	TNFRSF12A	NM	318.226	1.83132	0.537916	-3.40447	0.000662931	0.0287144	188.656	264.085	16.6989	15.5859	851.39	793.222	218.478	197.694	3.80976	1.9825	1.82726
chr5:7901235-7901735:downstream_24237	chr5	7869216	7901235	+	MTRR	NM	39.4773	1.84611	0.879186	-2.09979	0.0357473	0.229361	17.0766	19.3469	2.78316	8.20309	77.2513	46.4325	66.7958	77.9293	1.72917	-0.226659	1.95583
chr11:62557286-62557786:downstream_9404	chr11	62557786	62559486	-	TMEM223	NM	68.9181	1.85929	0.721851	-2.57573	0.0100029	0.135338	50.4166	77.3876	44.5305	22.1483	81.3171	43.5305	101.585	130.429	0.938634	-0.894046	1.83268
chr19:34960798-34961298:downstream_14203	chr19	34919267	34960798	+	UBA2	NM	44.9668	1.87133	0.859041	-2.17839	0.0293769	0.213088	7.31854	14.5102	4.17474	8.20309	45.5376	56.106	105.76	118.124	0.818469	-1.13924	1.9577
chr22:29185289-29185789:downstream_22766	chr22	29168661	29185289	+	CCDC117	NM	22.1352	1.88194	0.937881	-2.00659	0.0447934	NA	24.3951	29.0203	12.5242	12.3046	23.582	12.5755	34.7895	27.8905	1.10524	-0.793712	1.89895
chr6:27806888-27807388:downstream_4959	chr6	27806439	27806888	+	HIST1H2BN	NM	45.3257	1.88999	0.833938	-2.26634	0.0234304	0.193046	11.3844	9.67344	18.0905	13.9452	33.34	13.5428	132.2	130.429	-0.605326	-2.48589	1.88057
chr17:4636905-4637405:downstream_20572	chr17	4634702	4636905	+	MED11	NM	54.1981	1.89121	0.861457	-2.19536	0.0281379	0.209493	12.1976	5.80407	5.56632	4.92185	56.922	73.5182	147.507	127.148	0.779365	-1.07423	1.8536
chr10:70102953-70103453:downstream_17598	chr10	70091767	70102953	+	HNRNPH3	NM	46.9151	1.89774	0.811149	-2.33957	0.019306	0.178463	17.0766	15.4775	4.17474	7.38278	73.1854	65.7794	94.6274	97.6167	1.49401	-0.468219	1.96223
chr16:57505369-57505869:downstream_12384	chr16	57505869	57520385	-	DOK4	NM	67.542	1.90463	0.815376	-2.33589	0.0194971	0.179137	13.0107	61.91	27.8316	32.8123	52.043	47.3999	150.291	155.038	0.305003	-1.61842	1.92343
chr17:56048409-56048909:downstream_13259	chr17	56048909	56065615	-	VEZF1	NM	35.4329	1.90602	0.918824	-2.07441	0.0380408	0.238305	8.94488	6.77141	5.56632	6.56247	28.461	36.7591	114.109	76.2887	0.373826	-1.54563	1.91946
chr10:104238485-104238985:downstream_8697	chr10	104238985	104262512	-	ACTR1A	NM	42.7376	1.92658	0.980168	-1.96556	0.0493499	0.272053	9.75806	5.80407	2.78316	3.28123	76.4381	52.2366	89.061	102.539	1.3596	-0.574366	1.93397
chr4:6644470-6644970:downstream_23760	chr4	6641817	6644470	+	MRFAP1	NM	206.005	1.92886	0.925347	-2.08448	0.0371169	0.236425	9.75806	10.6408	2.78316	1.64062	396.828	516.562	342.328	367.498	2.20514	0.363763	1.84137
chr3:190022989-190023489:downstream_3326	chr3	190023489	190040235	-	CLDN1	NM	25.6965	1.93698	0.968062	-2.00088	0.0454053	NA	30.0873	13.5428	11.1326	4.92185	26.8347	35.7917	38.9642	44.2967	1.44235	-0.410868	1.85322
chr1:109780804-109781304:downstream_873	chr1	109756514	109780804	+	SARS	NM	76.3361	1.93866	0.823152	-2.35516	0.0185145	0.175015	22.7688	25.151	4.17474	3.28123	152.063	199.273	93.2358	110.742	2.68415	0.784442	1.89971
chr11:82896835-82897335:downstream_9555	chr11	82868136	82896835	+	PCF11	NM	40.4705	1.94348	0.919572	-2.11346	0.0345615	0.22936	13.0107	10.6408	2.78316	4.10154	63.4274	72.5508	79.32	77.9293	1.78047	-0.209678	1.99015
chr10:70744825-70745325:downstream_17539	chr10	70715878	70744825	+	DDX21	NM	54.9751	1.95568	0.82212	-2.37883	0.0173678	0.168779	21.1425	24.1836	5.56632	4.92185	97.5806	106.408	66.7958	113.203	2.11158	0.180503	1.93107
chr19:36038429-36038929:downstream_21556	chr19	36036501	36038429	+	TMEM147	NM	102.562	1.95837	0.815613	-2.4011	0.0163458	0.167434	16.2634	30.955	5.56632	2.46093	253.709	220.555	143.333	147.656	2.55637	0.70473	1.85164
chr6:160177352-160177852:downstream_25354	chr6	160148029	160177352	+	WTAP	NM	24.4125	1.97479	1.00038	-1.97403	0.0483785	NA	15.4503	15.4775	4.17474	3.28123	40.6586	40.6285	40.3558	35.2733	2.05243	0.104085	1.94835
chrX:154468122-154468622:downstream_27102	chrX	154425283	154468122	+	VBP1	NM	164.719	1.97493	0.815167	-2.42273	0.0154045	0.164429	14.6371	16.4449	2.78316	3.28123	313.071	405.317	282.491	279.725	2.35764	0.35364	2.004
chr6:26188437-26188937:downstream_4917	chr6	26188937	26189304	-	HIST1H4D	NM	62.6981	1.97932	0.938985	-2.10794	0.0350362	0.22936	4.87903	3.86938	6.95789	5.74216	52.043	20.3142	192.038	215.741	-0.537743	-2.49458	1.95684
chr12:122691708-122692208:downstream_18543	chr12	122692208	122712081	-	DIABLO	NM	32.4877	1.98144	0.964086	-2.05525	0.0398549	0.242651	15.4503	29.9877	2.78316	8.20309	67.4932	32.8897	47.3137	55.781	2.0482	-0.0384558	2.08665
chr1:202909452-202909952:downstream_16450	chr1	202909952	202927700	-	ADIPOR1	NM	114.594	1.98229	0.892431	-2.22122	0.0263358	0.207943	13.0107	19.3469	1.39158	3.28123	263.467	276.661	201.779	137.812	2.79174	0.669504	2.12224
chr1:44439043-44439543:downstream_16667	chr1	44435652	44439043	+	DPH2	NM	47.6637	1.99753	0.798934	-2.50024	0.012411	0.146481	69.1196	35.7917	9.74105	6.56247	82.1303	80.2896	50.0968	47.5779	2.68591	0.733671	1.95224
chr1:173457946-173458446:downstream_1228	chr1	173446485	173457946	+	PRDX6	NM	238.125	2.0091	0.662621	-3.03205	0.00242902	0.0657569	33.34	21.2816	8.34947	5.74216	490.342	429.501	507.926	408.514	1.95463	0.00534755	1.94929
chr17:79215098-79215598:downstream_13421	chr17	79213110	79215098	+	C17orf89	NM	107.68	2.01509	0.617524	-3.26318	0.0011017	0.041503	84.5698	77.3876	8.34947	14.7656	217.117	205.077	133.592	120.585	2.80871	0.732072	2.07664
chr22:38878942-38879442:downstream_22789	chr22	38879442	38902345	-	DDX17	NM	53.163	2.01867	0.795409	-2.5379	0.0111518	0.142069	15.4503	29.9877	9.74105	8.20309	67.4932	72.5508	84.8863	136.992	1.34038	-0.663885	2.00427
chr17:4848517-4849017:downstream_12767	chr17	4843629	4848517	+	RNF167	NM	48.8203	2.01982	0.924178	-2.18553	0.02885	0.211288	12.1976	29.9877	2.78316	4.10154	92.7015	109.31	64.0126	75.4684	2.61527	0.534368	2.0809
chr12:99006681-99007181:downstream_18605	chr12	99007181	99038829	-	IKBIP	NM	216.965	2.02557	0.842981	-2.40287	0.0162672	0.167434	18.7029	13.5428	1.39158	3.28123	512.298	523.333	332.587	330.584	2.78675	0.643056	2.14369
chr14:70238722-70239222:downstream_19405	chr14	70233828	70238722	+	SRSF5	NM	30.1537	2.02691	0.955352	-2.12164	0.0338681	0.226185	23.582	40.6285	5.56632	6.56247	64.2405	28.053	38.9642	33.6327	2.40437	0.346322	2.05805
chr19:41767672-41768172:downstream_21018	chr19	41725103	41767672	+	AXL	NM	32.2155	2.03504	0.854039	-2.38284	0.0171797	0.168779	56.922	60.9427	8.34947	6.56247	41.4717	41.5958	18.0905	23.789	2.98259	0.988042	1.99455
chr20:5079983-5080483:downstream_22584	chr20	5080483	5093733	-	TMEM230	NM	52.9931	2.04421	0.878712	-2.32637	0.0199989	0.18264	26.8347	14.5102	9.74105	1.64062	97.5806	88.9957	82.1032	102.539	1.86099	0.0150366	1.84596
chr17:15932723-15933223:downstream_20795	chr17	15902693	15932723	+	TTC19	NM	20.6969	2.04464	0.976466	-2.09392	0.0362668	NA	20.3293	38.6938	19.4821	18.8671	8.94488	9.67344	20.8737	28.7108	0.622082	-1.41317	2.03525
chr12:93801587-93802087:downstream_10356	chr12	93802087	93836026	-	UBE2N	NM	19.5641	2.04644	1.02228	-2.00183	0.0453025	NA	15.4503	14.5102	4.17474	13.1249	13.8239	17.4122	36.181	41.8357	0.792313	-1.32057	2.11288
chr12:49046494-49046994:downstream_10143	chr12	49046994	49076035	-	KANSL2	NM	26.3157	2.05147	1.04178	-1.96921	0.048929	NA	63.4274	52.2366	8.34947	9.0234	39.0322	8.7061	12.5242	17.2265	2.73503	0.682225	2.05281
chr2:29171086-29171586:downstream_1923	chr2	29117508	29171086	+	WDR43	NM	78.981	2.06396	0.948447	-2.17615	0.0295441	0.21328	16.2634	2.90203	1.39158	4.92185	146.371	97.7018	171.164	191.132	1.60201	-0.569859	2.17187
chr1:71528473-71528973:downstream_17442	chr1	71528973	71546972	-	ZRANB2	NM	28.6229	2.06424	0.940962	-2.19375	0.0282534	0.209493	31.7137	31.9224	12.5242	3.28123	30.0873	46.4325	32.0063	41.0154	2.00942	0.0675082	1.94191
chr11:57470686-57471186:downstream_9323	chr11	57471186	57479673	-	MED19	NM	29.6825	2.06953	0.91166	-2.27007	0.0232033	0.19222	30.9005	45.4652	2.78316	9.0234	42.2849	45.4652	32.0063	29.5311	2.69334	0.511937	2.1814
chr2:176040485-176040985:downstream_21760	chr2	176040985	176046490	-	ATP5G3	NM	25.085	2.07231	0.961419	-2.15547	0.031125	NA	47.1639	57.0733	11.1326	10.664	27.6478	11.6081	22.2653	13.1249	2.25769	0.149562	2.10813
chr7:42948371-42948871:downstream_25412	chr7	42948871	42951689	-	C7orf25	NM	48.571	2.07506	0.950396	-2.18336	0.0290093	0.211433	28.461	13.5428	9.74105	0.820309	103.273	72.5508	90.4526	69.7262	1.99172	0.134445	1.85728
chr12:76418726-76419226:downstream_10326	chr12	76419226	76425556	-	PHLDA1	NM	54.8411	2.08311	0.859044	-2.42492	0.0153117	0.164429	26.8347	30.955	2.78316	4.10154	104.899	140.265	68.1874	60.7028	3.06935	0.927605	2.14174
chr12:6979599-6980099:downstream_18850	chr12	6980099	6982521	-	SPSB2	NM	71.0882	2.08511	0.816732	-2.553	0.0106801	0.138954	93.5147	156.71	114.109	98.437	3.25269	20.3142	34.7895	47.5779	0.235444	-1.80531	2.04075
chr11:59573107-59573607:downstream_9349	chr11	59573607	59578345	-	MRPL16	NM	72.8262	2.08646	0.992801	-2.10159	0.0355896	0.229361	3.25269	13.5428	2.78316	2.46093	96.7674	142.2	173.947	147.656	1.67931	-0.428469	2.10778
chr2:85772403-85772903:downstream_2076	chr2	85766100	85772403	+	MAT2A	NM	65.4159	2.08698	0.710591	-2.93697	0.00331438	0.0750492	49.6034	36.7591	6.95789	13.1249	112.218	92.8651	118.284	93.5152	2.10444	-0.0464926	2.15094
chr5:72847524-72848024:downstream_4298	chr5	72848024	72861511	-	ANKRA2	NM	33.4346	2.0977	1.04738	-2.00281	0.0451979	0.255672	75.6249	75.4529	2.78316	4.10154	34.9664	55.1386	15.3074	4.10154	4.45575	2.21489	2.24087
chr8:42263455-42263955:downstream_26175	chr8	42249278	42263455	+	VDAC3	NM	76.6966	2.1119	0.699656	-3.01849	0.00254041	0.0675661	37.4059	28.053	9.74105	7.38278	135.8	117.049	128.025	150.116	1.93458	-0.137548	2.07213
chr11:94232744-94233244:downstream_9589	chr11	94227152	94232744	+	ANKRD49	NM	29.9935	2.11296	0.994205	-2.12528	0.0335635	0.225143	8.13171	15.4775	2.78316	4.10154	49.6034	40.6285	62.621	56.6013	1.77788	-0.401945	2.17983
chr1:234519795-234520295:downstream_16614	chr1	234509182	234519795	+	COA6	NM	53.893	2.11526	0.93841	-2.25409	0.0241907	0.194038	21.1425	8.7061	4.17474	2.46093	120.349	87.061	90.4526	96.7964	2.16935	0.14753	2.02182
chr16:75661121-75661621:downstream_20038	chr16	75661621	75681585	-	KARS	NM	172.207	2.11979	0.591247	-3.58528	0.000336716	0.0196162	99.2069	65.7794	18.0905	11.4843	338.279	336.636	272.749	235.429	2.4799	0.409372	2.07053
chr9:127639696-127640196:downstream_7314	chr9	127631483	127639696	+	ARPC5L	NM	38.1687	2.12251	1.04986	-2.0217	0.043207	0.250007	10.5712	16.4449	1.39158	2.46093	82.1303	83.1916	50.0968	59.0622	2.80995	0.598846	2.2111
chr20:60963576-60964076:downstream_15131	chr20	60962120	60963576	+	RPS21	NM	425.068	2.14924	0.603617	-3.5606	0.000370002	0.020033	55.2956	52.2366	11.1326	5.74216	947.345	1035.06	567.764	725.973	2.67183	0.615706	2.05612
chr2:198339851-198340351:downstream_2365	chr2	198318230	198339851	+	COQ10B	NM	44.0861	2.15154	0.928646	-2.31686	0.0205114	0.184787	5.6922	21.2816	9.74105	4.10154	48.7903	49.3346	89.061	124.687	0.962443	-1.12322	2.08566
chr14:102546574-102547074:downstream_19255	chr14	102547074	102606086	-	HSP90AA1	NM	69.5248	2.15843	0.996921	-2.1651	0.0303801	0.218276	9.75806	16.4449	2.78316	1.64062	157.755	148.971	83.4947	135.351	2.56638	0.487038	2.07934
chr3:88100599-88101099:downstream_23073	chr3	88101099	88199016	-	CGGBP1	NM	29.1652	2.16029	1.04774	-2.06186	0.0392209	0.241272	4.87903	13.5428	1.39158	4.92185	38.2191	38.6938	70.9705	60.7028	1.54492	-0.775667	2.32059
chr19:35233774-35234274:downstream_21612	chr19	35225479	35233774	+	ZNF181	NM	32.7714	2.1608	0.868469	-2.48806	0.0128443	0.147915	44.7244	37.7264	9.74105	14.7656	43.0981	22.2489	57.0547	32.8123	1.75036	-0.459672	2.21004
chr15:55608881-55609381:downstream_19666	chr15	55609381	55611392	-	PIGBOS1	NM	47.2206	2.16433	0.811363	-2.66752	0.0076413	0.118398	52.8561	132.526	43.1389	40.1951	20.3293	15.4775	44.5305	28.7108	1.15353	-1.03242	2.18595
chr16:57274387-57274887:downstream_20201	chr16	57220195	57274387	+	RSPRY1	NM	17.9276	2.16445	1.07717	-2.00939	0.0444961	NA	18.7029	12.5755	6.95789	9.0234	21.1425	7.73876	32.0063	35.2733	0.968784	-1.22004	2.18882
chr14:23947402-23947902:downstream_19320	chr14	23938897	23947402	+	NGDN	NM	34.5243	2.1703	0.910247	-2.3843	0.0171116	0.168779	28.461	18.3795	4.17474	4.10154	63.4274	59.9754	50.0968	47.5779	2.5007	0.337317	2.16339
chr3:41281939-41282439:downstream_23103	chr3	41240941	41281939	+	CTNNB1	NM	106.462	2.17302	0.756997	-2.87058	0.00409723	0.0870196	12.1976	37.7264	5.56632	12.3046	147.997	140.265	228.219	267.421	1.48212	-0.78191	2.26403
chr1:19586622-19587122:downstream_510	chr1	19578074	19586622	+	MRTO4	NM	34.4141	2.17792	0.854555	-2.5486	0.0108157	0.138954	27.6478	26.1183	4.17474	7.38278	51.2298	53.2039	47.3137	58.2419	2.21787	-0.0154153	2.23328
chr11:77326695-77327195:downstream_8926	chr11	77327195	77348851	-	CLNS1A	NM	174.939	2.18185	0.609105	-3.58205	0.000340902	0.0196162	40.6586	41.5958	9.74105	12.3046	246.391	331.799	393.817	323.202	1.8996	-0.310466	2.21006
chr7:99174076-99174576:downstream_25826	chr7	99156044	99174076	+	ZNF655	NM	19.6315	2.18315	1.0894	-2.004	0.0450701	NA	13.0107	16.4449	2.78316	3.28123	34.1532	28.053	30.6147	28.7108	2.28011	0.0684047	2.2117
chr1:207974696-207975196:downstream_1345	chr1	207975196	207975284	-	MIR29C	NR	94.9249	2.18396	0.687016	-3.17891	0.00147832	0.0476838	218.743	120.918	140.549	107.46	26.8347	12.5755	76.5368	55.781	0.453698	-1.74737	2.20107
chr7:66452189-66452689:downstream_5565	chr7	66452689	66460588	-	SBDS	NM	46.2703	2.18858	0.945799	-2.314	0.0206679	0.184787	28.461	22.2489	2.78316	2.46093	117.91	96.7344	48.7053	50.8591	3.27351	1.10825	2.16526
chr12:111157112-111157612:downstream_18755	chr12	111157612	111180783	-	PPP1CC	NM	65.4353	2.19236	0.703858	-3.11478	0.00184081	0.0558133	43.0981	63.8447	23.6568	12.3046	64.2405	88.9957	100.194	127.148	1.57232	-0.569104	2.14142
chr5:137890070-137890570:downstream_4445	chr5	137890570	137911318	-	HSPA9	NM	52.4842	2.19383	0.803753	-2.72948	0.00634348	0.106852	21.9556	29.0203	4.17474	8.20309	98.3937	65.7794	84.8863	107.46	2.04206	-0.228491	2.27055
chr12:6437422-6437922:downstream_9990	chr12	6437922	6451283	-	TNFRSF1A	NM	46.228	2.19445	0.78779	-2.78558	0.00534321	0.0995732	11.3844	11.6081	12.5242	13.9452	29.2742	21.2816	151.682	118.124	-0.203163	-2.41598	2.21282
chr14:78183443-78183943:downstream_11257	chr14	78183943	78227497	-	SNW1	NM	48.9097	2.21235	0.874684	-2.52931	0.0114286	0.143188	9.75806	15.4775	5.56632	3.28123	74.8118	64.8121	104.368	113.203	1.51211	-0.639941	2.15205
chr6:27101314-27101814:downstream_4941	chr6	27100816	27101314	+	HIST1H2AG	NM	217.989	2.22142	0.619465	-3.58602	0.00033576	0.0196162	14.6371	13.5428	27.8316	13.9452	122.789	96.7344	687.44	766.989	-0.568036	-2.72801	2.15997
chr3:184427654-184428154:downstream_3300	chr3	184428154	184429836	-	MAGEF1	NM	49.4282	2.22874	0.800842	-2.783	0.00538589	0.0995732	17.0766	13.5428	6.95789	5.74216	60.1747	60.9427	121.067	109.921	1.26961	-0.931417	2.20103
chr3:133309118-133309618:downstream_23068	chr3	133292433	133309118	+	CDV3	NM	60.5552	2.24693	0.849177	-2.64602	0.00814461	0.121393	12.1976	26.1183	2.78316	5.74216	95.9542	109.31	104.368	127.968	2.16812	-0.178735	2.34685
chr12:31433019-31433519:downstream_18562	chr12	31433519	31479159	-	FAM60A	NM	30.7366	2.24712	0.817858	-2.74757	0.00600389	0.10462	35.7795	48.3672	13.9158	13.1249	25.2083	28.053	44.5305	36.9139	1.63777	-0.612728	2.2505
chr3:149679925-149680425:downstream_23386	chr3	149530474	149679925	+	RNF13	NM	53.4984	2.25098	1.00789	-2.23337	0.0255246	0.202593	4.06586	5.80407	4.17474	1.64062	54.4825	60.9427	151.682	145.195	0.763172	-1.36291	2.12608
chr6:57035098-57035598:downstream_25361	chr6	56954807	57035098	+	ZNF451	NM	19.2594	2.27574	1.15256	-1.97451	0.048324	NA	16.2634	11.6081	9.74105	5.74216	24.3951	5.80407	54.2716	26.2499	0.848089	-1.41486	2.26295
chr1:33151812-33152312:downstream_17161	chr1	33116748	33151812	+	RBBP4	NM	27.5108	2.2861	0.967299	-2.36339	0.0181088	NA	10.5712	8.7061	15.3074	5.74216	17.8898	11.6081	86.2779	63.9841	-0.126883	-2.3488	2.22191
chr16:46988773-46989273:downstream_12341	chr16	46989273	47007625	-	DNAJA2	NM	27.4888	2.2865	1.10166	-2.07551	0.0379393	NA	6.50537	6.77141	0	5.74216	20.3293	37.7264	68.1874	74.6481	1.20924	-1.29884	2.50808
chr1:156706593-156707093:downstream_16983	chr1	156707093	156710923	-	MRPL24	NM	202.864	2.29381	0.74048	-3.09773	0.00195009	0.057003	29.2742	18.3795	6.95789	2.46093	430.981	408.219	381.293	345.35	2.33897	0.207769	2.1312
chr7:99751833-99752333:downstream_5990	chr7	99746529	99751833	+	LAMTOR4	NM	30.3546	2.29615	0.948395	-2.4211	0.0154738	0.164429	25.2083	31.9224	4.17474	3.28123	49.6034	59.9754	33.3979	35.2733	2.9378	0.674192	2.26361
chrX:135950852-135951352:downstream_27003	chrX	135951352	135962939	-	RBMX	NM	109.192	2.31424	0.628282	-3.68343	0.000230113	0.0183606	34.9664	35.7917	15.3074	9.0234	150.437	144.134	243.526	240.35	1.54011	-0.716024	2.25614
chr17:71202991-71203491:downstream_20473	chr17	71203491	71228533	-	FAM104A	NM	34.4202	2.32575	1.05883	-2.19653	0.0280541	0.209493	19.5161	15.4775	2.78316	1.64062	85.383	61.91	50.0968	38.5545	2.98374	0.732475	2.25127
chr19:39891203-39891703:downstream_14286	chr19	39881962	39891203	+	MED29	NM	58.145	2.33333	0.938175	-2.48709	0.0128791	0.147915	16.2634	15.4775	1.39158	4.10154	136.613	81.2569	128.025	82.0309	2.53065	0.0526908	2.47796
chr2:101623189-101623689:downstream_1527	chr2	101623689	101767846	-	TBC1D8	NM	64.4419	2.35585	0.725466	-3.24736	0.00116482	0.041503	12.1976	15.4775	12.5242	11.4843	39.8454	45.4652	208.737	169.804	0.20504	-2.14965	2.35469
chr3:63995724-63996224:downstream_23365	chr3	63996224	64009686	-	PSMD6	NM	105.623	2.36435	0.634656	-3.72541	0.000194999	0.0164232	60.1747	54.1713	13.9158	17.2265	181.337	107.375	207.345	203.437	1.87646	-0.508739	2.3852
chr1:233808258-233808758:downstream_1429	chr1	233749749	233808258	+	KCNK1	NM	17.1282	2.36674	1.14283	-2.07095	0.0383633	NA	8.94488	3.86938	4.17474	5.74216	13.0107	9.67344	47.3137	44.2967	0.36979	-2.01382	2.38361
chr8:101254132-101254632:downstream_26131	chr8	101170262	101254132	+	SPAG1	NM	21.8112	2.36891	1.01481	-2.33435	0.0195776	NA	18.7029	27.0856	2.78316	5.74216	33.34	26.1183	32.0063	28.7108	2.42516	-0.0302245	2.45539
chr14:67853233-67853733:downstream_11192	chr14	67827033	67853233	+	EIF2S1	NM	30.3839	2.37457	1.08388	-2.19079	0.0284667	0.209493	13.8239	13.5428	1.39158	2.46093	69.1196	50.3019	47.3137	45.117	2.82855	0.369619	2.45894
chr10:71962085-71962585:downstream_8552	chr10	71962585	71993190	-	PPA1	NM	69.2953	2.38114	1.13184	-2.10378	0.0353974	0.229361	4.06586	12.5755	1.39158	1.64062	96.7674	172.187	137.766	127.968	2.45634	0.0173778	2.43896
chr6:53361639-53362139:downstream_24777	chr6	53362139	53409927	-	GCLC	NM	18.3225	2.40268	1.19929	-2.00343	0.0451313	NA	2.43951	8.7061	2.78316	4.10154	16.2634	12.5755	57.0547	42.656	0.69501	-1.78973	2.48474
chr6:44080872-44081372:downstream_5158	chr6	44081372	44095191	-	MRPL14	NM	18.1907	2.40641	1.19646	-2.01128	0.0442954	NA	8.13171	17.4122	5.56632	3.28123	30.9005	8.7061	40.3558	31.1717	1.52963	-0.852757	2.38239
chr5:177023099-177023599:downstream_4609	chr5	177019212	177023099	+	TMED9	NM	64.6147	2.41195	1.0694	-2.25543	0.0241066	0.194038	13.8239	19.3469	4.17474	0	165.074	150.906	66.7958	96.7964	2.99016	0.949727	2.04043
chr17:7146405-7146905:downstream_20424	chr17	7146905	7155259	-	CTDNEP1	NM	27.2826	2.41655	0.890299	-2.71431	0.00664135	NA	24.3951	28.053	9.74105	5.74216	32.5269	27.0856	43.1389	47.5779	1.76019	-0.605756	2.36594
chr11:66051550-66052050:downstream_18396	chr11	66052050	66056638	-	YIF1A	NM	39.1691	2.43099	1.12765	-2.15581	0.0310987	0.219244	12.1976	20.3142	4.17474	0	96.7674	82.2243	50.0968	47.5779	2.96121	0.873835	2.08737
chrX:69505710-69506210:downstream_7779	chrX	69506210	69509798	-	PDZD11	NM	95.4124	2.43174	1.19789	-2.03003	0.0423538	0.247265	9.75806	15.4775	1.39158	0.820309	227.688	280.53	116.893	110.742	3.51211	1.15873	2.35338
chrX:13727944-13728444:downstream_26996	chrX	13707239	13727944	+	RAB9A	NM	40.9352	2.43799	1.0367	-2.35169	0.0186886	0.175015	8.13171	14.5102	4.17474	1.64062	44.7244	86.0937	96.0189	72.1872	1.96105	-0.362668	2.32372
chr3:150259279-150259779:downstream_3233	chr3	150259779	150264428	-	SERP1	NM	45.7279	2.47026	0.784838	-3.14748	0.00164684	0.0509512	51.2298	44.4978	12.5242	4.92185	60.1747	69.6488	65.4042	57.4216	2.45603	0.0799375	2.3761
chr1:241660356-241660856:downstream_1449	chr1	241660856	241683085	-	FH	NM	30.8399	2.47107	1.0936	-2.25956	0.0238484	0.194038	13.8239	8.7061	4.17474	0.820309	60.1747	46.4325	58.4463	54.1404	2.17328	-0.0787312	2.25201
chr12:110872194-110872694:downstream_18442	chr12	110872694	110888216	-	ARPC3	NM	220.244	2.47296	1.21681	-2.03234	0.0421195	0.247265	4.06586	6.77141	0	1.64062	454.563	392.742	505.143	397.029	2.72369	-0.0905227	2.81421
chr1:115246584-115247084:downstream_916	chr1	115247084	115259515	-	NRAS	NM	69.9909	2.47488	0.800595	-3.0913	0.00199285	0.057003	28.461	15.4775	6.95789	4.10154	121.163	95.7671	160.032	127.968	1.99021	-0.40884	2.39905
chr20:3763997-3764497:downstream_14865	chr20	3764497	3767337	-	CENPB	NM	20.3853	2.47871	1.0174	-2.43631	0.0148381	NA	24.3951	36.7591	4.17474	5.74216	22.7688	25.151	19.4821	24.6093	2.62449	0.120124	2.50437
chr6:28097856-28098356:downstream_4966	chr6	28092386	28097856	+	ZSCAN16	NM	21.3593	2.48593	1.18545	-2.09703	0.035991	NA	17.0766	14.5102	6.95789	0.820309	44.7244	14.5102	36.181	36.0936	2.02181	-0.28705	2.30886
chr20:5095098-5095598:downstream_22500	chr20	5095598	5107268	-	PCNA	NM	313.07	2.49619	0.630204	-3.96093	7.46583e-05	0.00808443	77.2513	74.4855	15.3074	4.10154	629.395	786.451	400.775	516.794	2.96678	0.625775	2.341
chr12:47468989-47469489:downstream_18423	chr12	47469489	47473734	-	AMIGO2	NM	27.0637	2.498	1.12954	-2.21152	0.0269999	NA	10.5712	7.73876	38.9642	28.7108	5.6922	0	86.2779	38.5545	-1.88599	-4.45486	2.56887
chr15:78462884-78463384:downstream_11833	chr15	78441718	78462884	+	IDH3A	NM	22.6772	2.50647	1.25311	-2.0002	0.0454782	NA	7.31854	9.67344	4.17474	0	45.5376	29.9877	44.5305	40.1951	2.0251	-0.165839	2.19094
chr7:99090353-99090853:downstream_5973	chr7	99090853	99097877	-	ZNF394	NM	21.9542	2.527	1.08781	-2.32301	0.0201788	NA	11.3844	14.5102	1.39158	4.10154	26.8347	34.8244	47.3137	35.2733	2.23695	-0.421601	2.65855
chr12:21671337-21671837:downstream_10099	chr12	21654698	21671337	+	GOLT1B	NM	23.1035	2.52706	0.942931	-2.68001	0.00736209	NA	39.0322	24.1836	11.1326	7.38278	17.8898	21.2816	27.8316	36.0936	1.77156	-0.706585	2.47814
chr5:1797998-1798498:downstream_4166	chr5	1798498	1799956	-	MRPL36	NM	51.1416	2.5355	0.819038	-3.0957	0.00196346	0.057003	32.5269	31.9224	5.56632	4.10154	85.383	95.7671	89.061	64.8044	2.73689	0.235516	2.50138
chr10:114189547-114190047:downstream_17824	chr10	114190047	114206717	-	ZDHHC6	NM	43.4812	2.53978	1.11506	-2.27771	0.0227439	0.19169	8.94488	1.93469	4.17474	0.820309	43.9112	59.008	104.368	124.687	1.12305	-1.15418	2.27724
chr17:73262457-73262957:downstream_13355	chr17	73257748	73262457	+	MRPS7	NM	52.899	2.54628	0.777154	-3.27641	0.00105136	0.041503	51.2298	30.955	5.56632	8.20309	76.4381	87.061	75.1453	88.5933	2.57741	-0.00211172	2.57952
chr7:35671769-35672269:downstream_5790	chr7	35672269	35734772	-	HERPUD2	NM	14.793	2.55055	1.24824	-2.04332	0.0410207	NA	4.06586	8.7061	5.56632	2.46093	8.94488	12.5755	47.3137	28.7108	0.670003	-1.82076	2.49077
chr6:144415517-144416017:downstream_5384	chr6	144416017	144416754	-	SF3B5	NM	35.7889	2.5562	0.975291	-2.62096	0.00876816	0.124229	21.1425	25.151	2.78316	4.10154	82.1303	39.6611	65.4042	45.9373	2.74934	0.129421	2.61992
chr6:160219461-160219961:downstream_5424	chr6	160211491	160219461	+	MRPL18	NM	156.596	2.56978	0.595821	-4.31301	1.61046e-05	0.00244146	83.7566	70.6161	13.9158	10.664	274.852	282.465	295.015	221.483	2.65087	0.109734	2.54114
chr2:234204320-234204820:downstream_21757	chr2	234160216	234204320	+	ATG16L1	NM	27.6383	2.58057	1.16718	-2.21094	0.0270399	NA	4.06586	10.6408	1.39158	2.46093	46.3508	29.0203	64.0126	63.1638	1.9326	-0.754748	2.68735
chr3:93776265-93776765:downstream_23112	chr3	93776765	93782067	-	DHFRL1	NM	17.319	2.59377	1.1225	-2.3107	0.0208492	NA	43.9112	30.955	5.56632	5.74216	16.2634	10.6408	18.0905	7.38278	2.72691	0.0788461	2.64807
chr5:145891069-145891569:downstream_24407	chr5	145826872	145891069	+	TCERG1	NM	15.4281	2.60388	1.17691	-2.21248	0.0269336	NA	8.13171	4.83672	4.17474	4.10154	11.3844	9.67344	41.7474	39.3748	0.64795	-1.94574	2.59369
chr8:144656454-144656954:downstream_26023	chr8	144656954	144660521	-	NAPRT	NM	10.391	2.60695	1.32249	-1.97125	0.048695	NA	14.6371	16.4449	2.78316	3.28123	12.1976	8.7061	11.1326	13.9452	2.35764	-0.262659	2.6203
chr9:101992901-101993401:downstream_7225	chr9	101984569	101992901	+	SEC61B	NM	38.4211	2.61224	0.894087	-2.92168	0.00348147	0.0771552	28.461	28.053	4.17474	4.92185	68.3064	53.2039	43.1389	77.109	2.63521	0.0150666	2.62014
chr6:27783267-27783767:downstream_4949	chr6	27782821	27783267	+	HIST1H2BM	NM	46.6784	2.61254	0.804455	-3.24758	0.00116389	0.041503	9.75806	21.2816	12.5242	14.7656	23.582	25.151	111.326	155.038	0.185751	-2.45043	2.63619
chr5:153437014-153437514:downstream_24227	chr5	153418518	153437014	+	MFAP3	NM	47.6495	2.61309	0.922047	-2.83401	0.00459686	0.0928303	17.0766	34.8244	0	7.38278	70.7459	88.0283	87.6695	75.4684	2.81353	-0.0391148	2.85264
chr1:101447311-101447811:downstream_17248	chr1	101361631	101447311	+	SLC30A7	NM	17.3449	2.61855	1.29496	-2.02212	0.0431642	NA	7.31854	0.967344	1.39158	5.74216	7.31854	11.6081	44.5305	59.8825	0.215997	-2.46381	2.67981
chr12:49395554-49396054:downstream_18761	chr12	49396054	49412629	-	PRKAG1	NM	32.1223	2.62131	1.28624	-2.03796	0.0415539	0.247042	8.94488	0.967344	0	2.46093	37.4059	50.3019	90.4526	66.445	2.01001	-0.839047	2.84905
chr2:206857944-206858444:downstream_2383	chr2	206858444	206950906	-	INO80D	NM	17.9644	2.62169	1.33133	-1.96923	0.0489267	NA	3.25269	2.90203	0	8.20309	4.06586	8.7061	68.1874	48.3982	-0.414474	-3.19034	2.77586
chr19:58269527-58270027:downstream_14706	chr19	58258163	58269527	+	ZNF776	NM	12.9953	2.63794	1.256	-2.10027	0.035705	NA	26.8347	13.5428	4.17474	2.46093	16.2634	12.5755	12.5242	15.5859	2.60524	0.036929	2.56831
chr12:122215159-122215659:downstream_10464	chr12	122215659	122231594	-	RHOF	NM	10.7617	2.66507	1.28887	-2.06775	0.0386633	NA	18.7029	21.2816	6.95789	6.56247	7.31854	2.90203	12.5242	9.8437	1.56431	-1.12995	2.69426
chr12:10851175-10851675:downstream_18920	chr12	10851675	10875953	-	YBX3	NM	69.6824	2.66856	0.781883	-3.41299	0.000642547	0.0286872	69.9327	63.8447	4.17474	4.92185	161.008	127.689	52.88	73.0075	3.87837	1.19742	2.68094
chr18:23595716-23596216:downstream_20949	chr18	23596216	23671181	-	SS18	NM	17.1638	2.67341	1.20301	-2.22226	0.0262658	NA	2.43951	7.73876	2.78316	5.74216	8.94488	8.7061	50.0968	50.8591	0.255667	-2.51591	2.77157
chr19:48957164-48957664:downstream_14446	chr19	48949029	48957164	+	GRWD1	NM	42.5943	2.67611	1.28699	-2.07936	0.0375841	0.237406	7.31854	6.77141	1.39158	0.820309	67.4932	99.6365	83.4947	73.8278	2.67132	0.087243	2.58407
chr1:151374412-151374912:downstream_997	chr1	151372040	151374412	+	PSMB4	NM	140.186	2.68013	1.00227	-2.67407	0.00749372	0.118398	17.0766	24.1836	4.17474	0	363.488	355.015	165.598	191.952	3.30499	1.00685	2.29815
chr13:103331523-103332023:downstream_10625	chr13	103249285	103331523	+	TPP2	NM	26.2635	2.68428	1.20835	-2.22144	0.0263209	NA	3.25269	8.7061	4.17474	1.64062	12.1976	36.7591	83.4947	59.8825	1.04013	-1.55024	2.59037
chr1:38031912-38032412:downstream_646	chr1	38032412	38061586	-	GNL2	NM	30.7998	2.68766	1.09615	-2.45191	0.0142099	0.157242	13.8239	14.5102	2.78316	1.64062	68.3064	40.6285	61.2295	43.4764	2.67919	0.0571239	2.62206
chr11:62443469-62443969:downstream_18380	chr11	62443969	62446589	-	UBXN1	NM	40.5521	2.68783	0.83316	-3.22607	0.00125501	0.0416146	19.5161	35.7917	11.1326	5.74216	45.5376	41.5958	90.4526	74.6481	1.71261	-0.922049	2.63466
chr14:90874619-90875119:downstream_11268	chr14	90863326	90874619	+	CALM1	NM	49.1733	2.69014	1.01718	-2.64469	0.00817661	0.121393	8.13171	28.053	2.78316	2.46093	82.9435	98.6691	93.2358	77.109	2.78662	0.0924064	2.69421
chr6:27778314-27778814:downstream_4951	chr6	27777841	27778314	+	HIST1H3H	NM	58.8203	2.69279	0.740858	-3.63469	0.000278317	0.0191786	18.7029	21.2816	15.3074	22.1483	32.5269	22.2489	130.808	207.538	0.0942561	-2.62689	2.72115
chr5:135518422-135518922:downstream_24377	chr5	135468533	135518422	+	SMAD5	NM	20.0195	2.7018	1.31488	-2.0548	0.0398986	NA	6.50537	2.90203	2.78316	0.820309	26.0215	20.3142	41.7474	59.0622	1.38441	-1.12144	2.50585
chr19:41271297-41271797:downstream_14304	chr19	41256758	41271297	+	SNRPA	NM	70.6868	2.70491	0.783232	-3.45352	0.000553329	0.0270596	30.9005	32.8897	4.17474	4.92185	106.525	147.036	112.718	126.328	2.80994	0.0850526	2.72489
chr19:45406946-45407446:downstream_21568	chr19	45394476	45406946	+	TOMM40	NM	70.245	2.70653	0.975471	-2.77459	0.00552711	0.0997512	15.4503	21.2816	0	3.28123	148.81	154.775	118.284	100.078	3.48472	0.475382	3.00934
chr10:112271302-112271802:downstream_8719	chr10	112257624	112271302	+	DUSP5	NM	44.8674	2.71169	1.09703	-2.47184	0.0134418	0.152073	29.2742	33.8571	2.78316	0.820309	132.547	87.061	38.9642	33.6327	4.1309	1.59695	2.53395
chr3:183901879-183902379:downstream_23003	chr3	183892633	183901879	+	AP2M1	NM	29.269	2.71906	0.993962	-2.73558	0.00622707	0.10607	21.1425	18.3795	2.78316	3.28123	54.4825	38.6938	44.5305	50.8591	2.70422	-0.0338706	2.73809
chr16:67967906-67968406:downstream_12425	chr16	67968406	67970780	-	PSMB10	NM	15.3984	2.72298	1.22384	-2.22495	0.0260847	NA	13.0107	23.2163	2.78316	2.46093	25.2083	16.4449	23.6568	16.4062	2.7883	0.0561552	2.73215
chr10:103910090-103910590:downstream_17722	chr10	103892750	103910090	+	PPRC1	NM	40.1838	2.72934	1.0685	-2.55437	0.0106379	0.138954	8.94488	13.5428	2.78316	1.64062	82.1303	49.3346	69.5789	93.5152	2.34579	-0.311028	2.65681
chr11:105969419-105969919:downstream_9625	chr11	105948291	105969419	+	AASDHPPT	NM	26.2462	2.734	1.20654	-2.26598	0.0234526	NA	5.6922	22.2489	4.17474	0.820309	34.1532	52.2366	38.9642	51.6794	2.48382	-0.0693451	2.55317
chr17:80197375-80197875:downstream_20711	chr17	80186281	80197375	+	SLC16A3	NM	13.9186	2.73955	1.36215	-2.0112	0.0443045	NA	2.43951	6.77141	1.39158	2.46093	13.0107	11.6081	37.5726	36.0936	1.25755	-1.58124	2.83879
chr19:38874464-38874964:downstream_14264	chr19	38865189	38874464	+	PSMD8	NM	83.5188	2.74056	1.20536	-2.27364	0.0229876	0.19169	10.5712	8.7061	1.39158	0.820309	191.095	185.73	137.766	132.07	3.12356	0.481813	2.64174
chr6:26157343-26157843:downstream_4913	chr6	26156558	26157343	+	HIST1H1E	NM	417.397	2.74545	0.76782	-3.57565	0.000349365	0.0196162	42.2849	7.73876	9.74105	11.4843	541.572	310.518	1342.87	1072.96	1.23682	-1.50345	2.74027
chr1:2335740-2336240:downstream_17070	chr1	2336240	2344010	-	PEX10	NM	13.9869	2.75101	1.26253	-2.17897	0.0293341	NA	13.0107	12.5755	2.78316	1.64062	19.5161	19.3469	20.8737	22.1483	2.53202	-0.146678	2.67869
chr13:41302931-41303431:downstream_10716	chr13	41303431	41345347	-	MRPS31	NM	18.597	2.76901	1.28214	-2.15968	0.0307976	NA	4.06586	10.6408	1.39158	2.46093	30.0873	14.5102	48.7053	36.9139	1.9326	-0.940971	2.87357
chr1:29096287-29096787:downstream_17412	chr1	29063132	29096287	+	YTHDF2	NM	33.3494	2.77083	1.23821	-2.23776	0.0252367	0.201362	4.87903	13.5428	2.78316	0.820309	65.0537	45.4652	93.2358	41.0154	2.35396	-0.280642	2.6346
chrX:44382384-44382884:downstream_7682	chrX	44382884	44402221	-	FUNDC1	NM	28.0123	2.77772	1.37798	-2.0158	0.0438212	0.25164	2.43951	7.73876	1.39158	0.820309	47.9771	38.6938	66.7958	58.2419	2.20214	-0.528744	2.73089
chr20:44440066-44440566:downstream_14804	chr20	44420575	44440066	+	DNTTIP1	NM	15.1663	2.78258	1.40209	-1.9846	0.0471892	NA	8.13171	5.80407	0	2.46093	28.461	14.5102	25.0484	36.9139	2.50152	-0.528022	3.02954
chr15:44854393-44854893:downstream_19790	chr15	44854893	44955876	-	SPG11	NM	17.5014	2.79637	1.18868	-2.35251	0.0186472	NA	4.06586	9.67344	4.17474	2.46093	15.4503	12.5755	47.3137	44.2967	1.05	-1.70876	2.75875
chr4:2742886-2743386:downstream_23893	chr4	2743386	2758103	-	TNIP2	NM	23.4685	2.80516	1.14573	-2.44836	0.0143509	NA	4.06586	22.2489	8.34947	2.46093	20.3293	20.3142	50.0968	59.8825	1.28345	-1.43614	2.71959
chr2:27264565-27265065:downstream_22290	chr2	27255773	27264565	+	TMEM214	NM	32.1007	2.80676	1.17417	-2.39042	0.016829	0.168779	8.94488	8.7061	4.17474	0	46.3508	56.106	57.0547	75.4684	2.07999	-0.371229	2.45122
chr16:14763093-14763593:downstream_12204	chr16	14726667	14763093	+	BFAR	NM	47.027	2.8404	1.13799	-2.49598	0.012561	0.146481	8.94488	0.967344	0	3.28123	52.043	44.4978	133.592	132.89	1.59497	-1.46482	3.0598
chr15:63434264-63434764:downstream_19589	chr15	63413998	63434264	+	LACTB	NM	22.3236	2.84512	1.1682	-2.43548	0.0148722	NA	4.06586	8.7061	0	5.74216	17.8898	15.4775	52.88	73.8278	1.15331	-1.925	3.07831
chr9:35099272-35099772:downstream_26519	chr9	35099772	35103192	-	STOML2	NM	26.5706	2.86164	1.24412	-2.30012	0.0214411	NA	5.6922	17.4122	1.39158	1.64062	54.4825	39.6611	38.9642	53.3201	2.92973	0.0287782	2.90095
chr14:50249856-50250356:downstream_11131	chr14	50234786	50249856	+	KLHDC2	NM	20.6432	2.8694	0.979801	-2.92855	0.00340542	NA	34.9664	30.955	6.95789	8.20309	19.5161	11.6081	25.0484	27.8905	2.12038	-0.76629	2.88667
chr10:99477909-99478409:downstream_8664	chr10	99473464	99477909	+	MARVELD1	NM	24.6772	2.87783	1.075	-2.67705	0.00742728	NA	25.2083	17.4122	4.17474	1.64062	43.0981	34.8244	29.2232	41.8357	2.87361	0.133024	2.74058
chr3:119243125-119243625:downstream_3125	chr3	119217367	119243125	+	TIMMDC1	NM	98.5779	2.90264	1.28726	-2.2549	0.0241397	0.194038	4.87903	3.86938	2.78316	0	186.216	89.963	295.015	205.897	1.6523	-0.858953	2.51125
chr14:53194716-53195216:downstream_11143	chr14	53173895	53194716	+	PSMC6	NM	30.7237	2.92097	1.04472	-2.79595	0.00517471	0.099522	11.3844	17.4122	2.78316	2.46093	40.6586	48.3672	75.1453	47.5779	2.45714	-0.463112	2.92025
chr17:48167849-48168349:downstream_20524	chr17	48133339	48167849	+	ITGA3	NM	76.1872	2.94767	1.04058	-2.83271	0.00461554	0.0928303	15.4503	13.5428	2.78316	0.820309	164.261	149.938	136.375	126.328	3.00825	0.25825	2.75
chr19:48985571-48986071:downstream_21090	chr19	48972464	48985571	+	CYTH2	NM	38.418	2.96457	1.31149	-2.26046	0.023793	0.194038	4.06586	6.77141	1.39158	0.820309	57.7352	59.008	98.8021	78.7496	2.29265	-0.604901	2.89755
chr9:136227824-136228324:downstream_26524	chr9	136228324	136244820	-	SURF4	NM	150.02	2.9678	1.18702	-2.50021	0.0124121	0.146481	8.94488	7.73876	1.39158	0.820309	281.357	319.224	275.533	305.155	2.91508	0.0485968	2.86649
chr4:99991629-99992129:downstream_3479	chr4	99992129	100009939	-	ADH5	NM	12.0925	2.9807	1.33256	-2.23681	0.0252986	NA	9.75806	8.7061	4.17474	1.64062	6.50537	15.4775	25.0484	25.4296	1.66679	-1.19927	2.86606
chr22:30825041-30825541:downstream_22856	chr22	30821610	30825041	+	MTFP1	NM	11.7545	2.98236	1.45038	-2.05626	0.0397576	NA	5.6922	3.86938	2.78316	1.64062	13.8239	3.86938	32.0063	30.3514	1.11197	-1.81737	2.92934
chr7:87833931-87834431:downstream_25742	chr7	87834431	87856308	-	SRI	NM	29.1685	2.99195	0.876727	-3.41263	0.000643381	0.0286872	56.1088	53.2039	8.34947	5.74216	26.0215	29.0203	27.8316	27.0702	2.95555	0.00367554	2.95188
chr2:235401185-235401685:downstream_21748	chr2	235401685	235405697	-	ARL4C	NM	13.8841	3.01235	1.30604	-2.30647	0.0210842	NA	8.13171	16.4449	6.95789	2.46093	15.4503	3.86938	34.7895	22.9686	1.38367	-1.57996	2.96362
chr19:36641255-36641755:downstream_21041	chr19	36630827	36641255	+	CAPNS1	NM	503.299	3.02267	1.48035	-2.04186	0.0411651	0.246485	8.13171	3.86938	0	0.820309	1081.52	1287.54	830.773	813.746	3.87085	0.526645	3.34421
chr3:49053386-49053886:downstream_2949	chr3	49044636	49053386	+	WDR6	NM	38.0909	3.03096	1.32016	-2.29591	0.0216811	0.189991	5.6922	5.80407	0	1.64062	68.3064	51.2693	79.32	92.6949	2.80885	-0.52461	3.33346
chr1:150937220-150937720:downstream_17227	chr1	150898814	150937220	+	SETDB1	NM	8.49228	3.04104	1.53564	-1.9803	0.0476693	NA	9.75806	15.4775	6.95789	3.28123	4.87903	2.90203	4.17474	20.5077	1.30137	-1.66545	2.96681
chr14:96011055-96011555:downstream_11293	chr14	96001322	96011055	+	GLRX5	NM	17.2936	3.04157	1.53976	-1.97535	0.0482284	NA	3.25269	9.67344	0	1.64062	15.4503	38.6938	41.7474	27.8905	2.97798	-0.36307	3.34105
chr11:93463522-93464022:downstream_8933	chr11	93394815	93463522	+	CEP295	NM	17.6978	3.04575	1.28759	-2.36547	0.0180073	NA	4.06586	37.7264	9.74105	8.20309	13.0107	4.83672	32.0063	31.992	1.21972	-1.84232	3.06204
chr6:27805157-27805657:downstream_4958	chr6	27805657	27806117	-	HIST1H2AK	NM	49.9814	3.06382	0.720168	-4.25432	2.09689e-05	0.00264907	64.2405	44.4978	26.44	33.6327	25.2083	15.4775	96.0189	94.3355	0.856081	-2.22609	3.08217
chr16:8943194-8943694:downstream_11964	chr16	8891669	8943194	+	PMM2	NM	37.8467	3.07181	1.03999	-2.95368	0.00314009	0.0750492	9.75806	9.67344	5.56632	0.820309	52.043	29.9877	107.152	87.773	1.60527	-1.24868	2.85395
chr16:30966259-30966759:downstream_12307	chr16	30960404	30966259	+	ORAI3	NM	14.7065	3.08478	1.35461	-2.27725	0.0227715	NA	6.50537	28.053	2.78316	1.64062	17.0766	21.2816	22.2653	18.0468	2.96568	-0.0716772	3.03736
chr9:135136326-135136826:downstream_7369	chr9	135136826	135230372	-	SETX	NM	25.1485	3.10822	1.10647	-2.80914	0.00496739	NA	6.50537	3.86938	4.17474	3.28123	8.94488	17.4122	80.7116	76.2887	0.476608	-2.5745	3.05111
chr16:75691341-75691841:downstream_12484	chr16	75681634	75691341	+	TERF2IP	NM	64.423	3.12157	1.0694	-2.91899	0.00351168	0.0771552	26.8347	14.5102	4.17474	0	154.503	125.755	100.194	89.4136	3.30795	0.563737	2.74421
chr4:37864559-37865059:downstream_3652	chr4	37828281	37864559	+	PGM2	NM	8.90146	3.1224	1.46591	-2.13002	0.0331702	NA	8.94488	14.5102	1.39158	6.56247	6.50537	2.90203	18.0905	12.3046	1.56014	-1.69197	3.25211
chr2:219119071-219119571:downstream_21751	chr2	219081816	219119071	+	ARPC2	NM	45.3365	3.14227	1.11761	-2.8116	0.00492964	0.0970562	14.6371	18.3795	0	2.46093	108.152	72.5508	75.1453	71.3669	3.74592	0.302597	3.44332
chr10:119763926-119764426:downstream_8352	chr10	119764426	119806114	-	RAB11FIP2	NM	26.0768	3.14581	1.15353	-2.72712	0.00638902	NA	4.87903	15.4775	1.39158	3.28123	36.5927	20.3142	66.7958	59.8825	2.12313	-1.15449	3.27762
chr12:4596395-4596895:downstream_18460	chr12	4596895	4647674	-	C12orf4	NM	18.8941	3.1529	1.14774	-2.74704	0.00601352	NA	10.5712	7.73876	6.95789	5.74216	13.8239	2.90203	50.0968	53.3201	0.527796	-2.62831	3.15611
chr22:32894818-32895318:downstream_22806	chr22	32870706	32894818	+	FBXO7	NM	37.3009	3.15291	1.32156	-2.38575	0.0170445	0.168779	7.31854	3.86938	2.78316	0	41.4717	64.8121	86.2779	91.8746	2.00715	-0.745191	2.75234
chr4:107270381-107270881:downstream_23550	chr4	107236766	107270381	+	AIMP1	NM	36.0588	3.16844	1.57386	-2.01317	0.0440969	0.252267	11.3844	7.73876	0	0.820309	105.712	74.4855	47.3137	41.0154	4.54301	1.02862	3.51439
chr4:100816906-100817406:downstream_23619	chr4	100817406	100867883	-	DNAJB14	NM	26.5672	3.17878	1.10881	-2.86683	0.00414603	NA	10.5712	2.90203	2.78316	3.28123	17.0766	21.2816	70.9705	83.6715	1.15166	-2.01133	3.16299
chr6:27781579-27782079:downstream_4952	chr6	27782079	27782518	-	HIST1H2AJ	NM	181.901	3.20139	0.826928	-3.87143	0.000108198	0.0102518	6.50537	5.80407	4.17474	4.92185	104.899	76.4202	757.019	495.466	0.436367	-2.78819	3.22456
chr3:112250853-112251353:downstream_23011	chr3	112251353	112280810	-	ATG3	NM	12.5887	3.20214	1.35365	-2.36556	0.0180029	NA	9.75806	3.86938	1.39158	4.10154	10.5712	5.80407	38.9642	26.2499	1.31082	-1.99366	3.30448
chr9:123616651-123617151:downstream_7287	chr9	123605319	123616651	+	PSMD5-AS1	NR	10.5202	3.21063	1.5713	-2.04329	0.0410234	NA	7.31854	13.5428	1.39158	0.820309	17.0766	14.5102	13.9158	15.5859	3.23748	0.0985243	3.13896
chr7:108215294-108215794:downstream_6041	chr7	108210188	108215294	+	DNAJB9	NM	13.3714	3.21178	1.39899	-2.29579	0.0216879	NA	6.50537	12.5755	2.78316	0.820309	11.3844	21.2816	27.8316	23.789	2.40467	-0.660156	3.06482
chr1:151131723-151132223:downstream_16928	chr1	151132223	151138424	-	LYSMD1	NM	13.2065	3.24696	1.33612	-2.43014	0.0150929	NA	3.25269	11.6081	2.78316	2.46093	8.94488	10.6408	34.7895	31.1717	1.50275	-1.75182	3.25457
chr12:49223038-49223538:downstream_10145	chr12	49223538	49245957	-	DDX23	NM	46.9346	3.24849	1.0075	-3.22432	0.00126271	0.0416146	8.13171	27.0856	5.56632	1.64062	48.7903	71.5835	90.4526	122.226	2.28883	-0.821154	3.10998
chr1:201986315-201986815:downstream_16688	chr1	201979689	201986315	+	ELF3	NM	24.307	3.25752	1.20236	-2.70926	0.00674336	NA	34.1532	6.77141	5.56632	2.46093	39.0322	13.5428	44.5305	48.3982	2.34999	-0.821747	3.17174
chr1:113243248-113243748:downstream_17187	chr1	113243748	113250025	-	RHOC	NM	51.7419	3.26891	1.55569	-2.10127	0.0356176	0.229361	12.1976	3.86938	0	0.820309	119.536	126.722	69.5789	81.2106	4.29179	0.707636	3.58415
chr1:43629344-43629844:downstream_16675	chr1	43629844	43638241	-	EBNA1BP2	NM	121.672	3.27429	1.52673	-2.14465	0.0319811	0.2222	4.06586	20.3142	0	0.820309	331.774	333.734	121.067	161.601	4.89339	1.23535	3.65805
chr13:37583751-37584251:downstream_10704	chr13	37574677	37583751	+	EXOSC8	NM	12.7983	3.28918	1.3409	-2.45296	0.0141686	NA	10.5712	2.90203	4.17474	2.46093	8.94488	5.80407	30.6147	36.9139	1.02179	-2.19489	3.21667
chr2:128618706-128619206:downstream_21737	chr2	128619206	128643514	-	AMMECR1L	NM	8.78409	3.3035	1.48238	-2.22852	0.0258458	NA	11.3844	10.6408	5.56632	1.64062	7.31854	2.90203	11.1326	19.6874	1.6117	-1.59239	3.20409
chr15:72533021-72533521:downstream_11789	chr15	72533521	72563628	-	PARP6	NM	21.6628	3.30865	1.40887	-2.34845	0.0188517	NA	3.25269	7.73876	1.39158	0.820309	26.0215	29.0203	50.0968	54.9607	2.31303	-0.932579	3.24561
chr9:130628258-130628758:downstream_7330	chr9	130628758	130640022	-	AK1	NM	19.373	3.34853	1.62437	-2.06144	0.0392614	NA	68.3064	57.0733	1.39158	0.820309	18.7029	4.83672	1.39158	2.46093	5.82488	2.61122	3.21366
chr6:43479064-43479564:downstream_5153	chr6	43479564	43484728	-	YIPF3	NM	25.125	3.34894	1.62064	-2.06643	0.0387876	NA	11.3844	6.77141	0	0.820309	52.043	62.8774	37.5726	29.5311	4.46812	0.776169	3.69195
chr12:53458162-53458662:downstream_18886	chr12	53440809	53458162	+	TNS2	NM	8.44027	3.36485	1.58999	-2.11627	0.034322	NA	3.25269	9.67344	8.34947	1.64062	3.25269	1.93469	18.0905	21.328	0.371721	-2.9258	3.29752
chr19:59066578-59067078:downstream_14731	chr19	59067078	59070343	-	UBE2M	NM	17.7855	3.37408	1.34795	-2.50313	0.0123102	NA	29.2742	7.73876	1.39158	1.64062	26.0215	29.0203	25.0484	22.1483	3.60959	0.22184	3.38775
chr15:23004183-23004683:downstream_19647	chr15	23004683	23034427	-	NIPA2	NM	16.9792	3.37819	1.23839	-2.7279	0.00637392	NA	18.7029	9.67344	2.78316	2.46093	24.3951	10.6408	41.7474	25.4296	2.43593	-0.939131	3.37506
chr6:99989762-99990262:downstream_24550	chr6	99990262	100016690	-	CCNC	NM	24.5042	3.40137	1.05533	-3.22306	0.00126831	NA	17.8898	20.3142	4.17474	2.46093	22.7688	31.9224	61.2295	35.2733	2.52541	-0.819262	3.34467
chr4:174252026-174252526:downstream_23692	chr4	174252526	174255595	-	HMGB2	NM	13.5737	3.40997	1.35352	-2.51933	0.011758	NA	22.7688	28.053	6.95789	7.38278	10.5712	0	18.0905	14.7656	1.82533	-1.63602	3.46135
chr17:28574712-28575212:downstream_12952	chr17	28575212	28619184	-	BLMH	NM	33.841	3.42587	0.940829	-3.64133	0.000271236	0.0191786	11.3844	8.7061	4.17474	6.56247	21.9556	12.5755	94.6274	110.742	0.903895	-2.57225	3.47615
chr8:95937699-95938199:downstream_26159	chr8	95938199	95961615	-	TP53INP1	NM	23.8771	3.45378	1.72414	-2.00319	0.0451572	NA	10.5712	10.6408	0	0	80.504	59.9754	19.4821	9.8437	Inf	2.26011	Inf
chr19:39305561-39306061:downstream_13772	chr19	39306061	39322497	-	ECH1	NM	104.311	3.45566	1.56549	-2.2074	0.0272861	0.209493	0.813171	10.6408	1.39158	0	251.27	147.036	205.954	217.382	3.04105	-0.0879231	3.12898
chr6:27859976-27860476:downstream_4956	chr6	27860476	27860963	-	HIST1H2AM	NM	596.75	3.48003	0.623031	-5.58564	2.32843e-08	6.34119e-06	21.9556	16.4449	6.95789	13.9452	385.443	253.444	2197.3	1878.51	0.877405	-2.67345	3.55086
chr17:57936340-57936840:downstream_20798	chr17	57936840	57970306	-	TUBD1	NM	10.1032	3.52273	1.52269	-2.31349	0.0206956	NA	8.13171	13.5428	2.78316	1.64062	2.43951	14.5102	18.0905	19.6874	2.29265	-1.15629	3.44894
chr10:1085463-1085963:downstream_8378	chr10	1085963	1095061	-	IDI1	NM	85.3697	3.52538	1.21853	-2.89314	0.00381417	0.082604	13.8239	5.80407	2.78316	0	167.513	129.624	187.863	175.546	2.81812	-0.290465	3.10858
chr1:115109680-115110180:downstream_915	chr1	115110180	115124265	-	BCAS2	NM	19.9865	3.53451	1.65918	-2.13027	0.0331492	NA	12.1976	11.6081	0	0.820309	34.9664	55.1386	18.0905	27.0702	4.859	0.996539	3.86246
chrX:119755016-119755516:downstream_26912	chrX	119737743	119755016	+	MCTS1	NM	9.83589	3.5681	1.59999	-2.23008	0.0257419	NA	8.13171	9.67344	1.39158	0.820309	8.94488	15.4775	19.4821	14.7656	3.00895	-0.487801	3.49675
chr12:12268460-12268960:downstream_9821	chr12	12268960	12419811	-	LRP6	NM	60.0801	3.56933	1.15714	-3.08462	0.0020381	0.0572177	0.813171	2.90203	8.34947	3.28123	3.25269	9.67344	208.737	243.632	-1.64643	-5.12914	3.48271
chr9:123577831-123578331:downstream_26459	chr9	123578331	123605299	-	PSMD5	NM	12.4419	3.57736	1.54221	-2.31963	0.0203611	NA	9.75806	9.67344	2.78316	0	12.1976	20.3142	29.2232	15.5859	2.8036	-0.462826	3.26643
chr7:42977453-42977953:downstream_5803	chr7	42971938	42977453	+	MRPL32	NM	305.649	3.58321	0.979564	-3.65796	0.000254228	0.0191786	22.7688	36.7591	2.78316	0.820309	780.644	675.206	503.752	422.459	4.04611	0.652451	3.39366
chr1:154527504-154528004:downstream_1083	chr1	154526084	154527504	+	UBE2Q1-AS1	NR	7.34789	3.58353	1.77066	-2.02383	0.0429875	NA	3.25269	9.67344	9.74105	3.28123	2.43951	0	18.0905	12.3046	-0.0106925	-3.63918	3.62848
chr12:6665535-6666035:downstream_18709	chr12	6666035	6677498	-	NOP2	NM	119.205	3.60558	1.58588	-2.27355	0.022993	0.19169	7.31854	5.80407	0	0	377.311	313.42	116.893	132.89	Inf	1.46745	Inf
chr6:27105571-27106071:downstream_4938	chr6	27106071	27114637	-	HIST1H2BK	NM	58.9319	3.62073	1.51231	-2.39418	0.0166576	0.168779	11.3844	11.6081	0	0.820309	145.558	141.232	82.1032	78.7496	4.80885	0.834254	3.9746
chrX:40465888-40466388:downstream_7672	chrX	40440215	40465888	+	ATP6AP2	NM	263.941	3.63733	1.00712	-3.61164	0.00030427	0.0196162	14.6371	34.8244	1.39158	1.64062	558.649	592.982	475.92	431.482	4.02787	0.343864	3.68401
chr1:24121588-24122088:downstream_16759	chr1	24122088	24127294	-	GALE	NM	13.5152	3.64501	1.49145	-2.44394	0.0145277	NA	16.2634	18.3795	0	1.64062	19.5161	22.2489	15.3074	14.7656	4.40025	0.47383	3.92642
chr5:128449719-128450219:downstream_4393	chr5	128430441	128449719	+	ISOC1	NM	10.9144	3.65422	1.80374	-2.02591	0.0427742	NA	12.1976	13.5428	0	0.820309	23.582	16.4449	12.5242	8.20309	4.97172	0.949435	4.02229
chr7:104756320-104756820:downstream_25743	chr7	104756820	105029377	-	SRPK2	NM	11.0653	3.66146	1.71048	-2.14061	0.0323057	NA	1.62634	2.90203	5.56632	8.20309	1.62634	0	29.2232	39.3748	-1.6044	-5.39846	3.79406
chr9:72999012-72999512:downstream_6870	chr9	72999512	73029573	-	KLF9	NM	12.4937	3.66294	1.5465	-2.36854	0.0178586	NA	0.813171	8.7061	2.78316	0.820309	8.13171	7.73876	38.9642	31.992	1.40147	-2.16058	3.56205
chr14:34901643-34902143:downstream_11103	chr14	34902143	34931468	-	SPTSSA	NM	19.0693	3.67429	1.75891	-2.08896	0.0367113	NA	7.31854	0.967344	0	0.820309	36.5927	19.3469	47.3137	40.1951	3.33642	-0.645558	3.98198
chr12:64895899-64896399:downstream_9872	chr12	64845839	64895899	+	TBK1	NM	83.7084	3.67613	1.07366	-3.42393	0.000617227	0.0286872	6.50537	16.4449	1.39158	1.64062	108.965	124.787	221.261	188.671	2.92007	-0.810404	3.73048
chr1:24114722-24115222:downstream_547	chr1	24104875	24114722	+	PITHD1	NM	18.7859	3.68619	1.68464	-2.18812	0.0286609	NA	8.94488	21.2816	0	0.820309	43.9112	38.6938	15.3074	21.328	5.2035	1.17299	4.03051
chr3:195775654-195776154:downstream_23464	chr3	195776154	195809032	-	TFRC	NM	150.374	3.69675	1.21688	-3.0379	0.00238234	0.065666	10.5712	3.86938	0	1.64062	234.193	191.534	417.474	343.709	3.13782	-0.838313	3.97613
chr10:103923628-103924128:downstream_17672	chr10	103911932	103923628	+	NOLC1	NM	118.838	3.70211	1.4791	-2.50295	0.0123161	0.146481	13.8239	9.67344	1.39158	0	319.576	266.02	175.339	164.882	4.0777	0.783434	3.29427
chr1:224572344-224572844:downstream_17402	chr1	224572844	224622001	-	WDR26	NM	14.651	3.70916	1.5766	-2.35262	0.0186414	NA	2.43951	11.6081	0	1.64062	17.0766	18.3795	25.0484	41.0154	3.09802	-0.897826	3.99584
chr11:47606115-47606615:downstream_9239	chr11	47600561	47606115	+	NDUFS3	NM	24.926	3.7278	1.49411	-2.495	0.0125958	NA	1.62634	11.6081	0	1.64062	34.1532	26.1183	84.8863	39.3748	3.01199	-1.04383	4.05582
chr3:169716161-169716661:downstream_3270	chr3	169684579	169716161	+	SEC62	NM	15.1636	3.75443	1.33255	-2.81747	0.00484035	NA	7.31854	11.6081	1.39158	1.64062	15.4503	15.4775	34.7895	33.6327	2.64199	-1.14556	3.78755
chr11:67921829-67922329:downstream_18323	chr11	67922329	67981239	-	SUV420H1	NM	12.1859	3.76275	1.86834	-2.01395	0.0440147	NA	1.62634	8.7061	1.39158	0	24.3951	10.6408	23.6568	27.0702	2.89239	-0.53392	3.42631
chr1:169432648-169433148:downstream_1212	chr1	169433148	169455208	-	SLC19A2	NM	12.6126	3.76489	1.5144	-2.48606	0.0129166	NA	8.13171	7.73876	2.78316	0	13.0107	15.4775	25.0484	28.7108	2.51155	-0.916145	3.4277
chr1:200829835-200830335:downstream_16548	chr1	200708685	200829835	+	CAMSAP2	NM	6.84538	3.76958	1.7325	-2.17581	0.0295697	NA	8.94488	8.7061	4.17474	7.38278	2.43951	0	8.34947	14.7656	0.610917	-3.24417	3.85508
chr7:151819432-151819932:downstream_25528	chr7	151722758	151819432	+	GALNT11	NM	20.4604	3.77567	1.2214	-3.09125	0.00199313	NA	4.87903	18.3795	2.78316	2.46093	15.4503	17.4122	65.4042	36.9139	2.149	-1.63855	3.78755
chr6:49460820-49461320:downstream_5173	chr6	49431095	49460820	+	CENPQ	NM	5.60392	3.80186	1.86667	-2.03671	0.0416792	NA	3.25269	7.73876	1.39158	1.64062	3.25269	2.90203	18.0905	6.56247	1.85795	-2.002	3.85994
chr15:40618916-40619416:downstream_11663	chr15	40616256	40618916	+	INAFM2	NM	11.5863	3.83656	1.83228	-2.09388	0.036271	NA	18.7029	28.053	0	0.820309	22.7688	11.6081	4.17474	6.56247	5.83284	1.67882	4.15402
chr3:186303589-186304089:downstream_3311	chr3	186288464	186303589	+	DNAJB11	NM	71.376	3.84073	1.52234	-2.52291	0.0116389	0.143452	8.13171	5.80407	0	0.820309	140.679	128.657	129.417	157.499	4.08648	-0.0912248	4.17771
chr17:1605583-1606083:downstream_12728	chr17	1606083	1613662	-	TLCD2	NM	14.1751	3.84223	1.87023	-2.05441	0.0399358	NA	1.62634	7.73876	0	0	33.34	30.955	20.8737	18.8671	Inf	0.694087	Inf
chr11:65689048-65689548:downstream_9462	chr11	65686727	65689048	+	DRAP1	NM	38.1292	3.84922	1.69012	-2.27748	0.0227577	0.19169	6.50537	2.90203	0	0	113.844	71.5835	62.621	47.5779	Inf	0.750744	Inf
chr5:159855751-159856251:downstream_24320	chr5	159848813	159855751	+	PTTG1	NM	28.0588	3.85588	1.44654	-2.66559	0.00768536	0.118398	65.0537	57.0733	2.78316	0	17.8898	61.91	4.17474	15.5859	5.45552	2.01376	3.44176
chr16:28548161-28548661:downstream_20160	chr16	28548661	28550495	-	NUPR1	NM	10.663	3.86461	1.96645	-1.96527	0.0493829	NA	1.62634	7.73876	0	0	29.2742	17.4122	15.3074	13.9452	Inf	0.674436	Inf
chr10:70706603-70707103:downstream_8543	chr10	70661033	70706603	+	DDX50	NM	77.5536	3.86671	1.53454	-2.51978	0.0117427	0.143565	3.25269	8.7061	1.39158	0	135.8	125.755	150.291	195.233	3.10328	-0.401675	3.50495
chr14:23389219-23389719:downstream_19344	chr14	23389719	23398794	-	PRMT5	NM	19.9991	3.86794	1.80565	-2.14213	0.0321829	NA	5.6922	2.90203	0	0	64.2405	27.0856	26.44	33.6327	Inf	0.60432	Inf
chr10:3179418-3179918:downstream_17709	chr10	3179918	3215033	-	PITRM1	NM	38.0314	3.86832	1.70169	-2.27322	0.0230129	0.19169	3.25269	5.80407	0	0	60.9878	118.983	52.88	62.3435	Inf	0.643332	Inf
chr16:4932402-4932902:downstream_20265	chr16	4897631	4932402	+	UBN1	NM	15.4645	3.87251	1.44421	-2.6814	0.00733146	NA	8.94488	12.5755	1.39158	0.820309	21.9556	19.3469	25.0484	33.6327	3.28235	-0.506666	3.78902
chr4:159629778-159630278:downstream_3884	chr4	159630278	159644552	-	PPID	NM	27.6559	3.88138	1.21205	-3.20233	0.0013632	NA	9.75806	18.3795	0	2.46093	34.1532	39.6611	66.7958	50.0388	3.51523	-0.662495	4.17772
chr12:104510357-104510857:downstream_10392	chr12	104510857	104532040	-	NFYB	NM	6.22906	3.88162	1.78684	-2.17233	0.0298306	NA	11.3844	15.4775	0	4.92185	1.62634	2.90203	6.95789	6.56247	2.44829	-1.57807	4.02636
chr22:31500262-31500762:downstream_15564	chr22	31500762	31503551	-	SELM	NM	10.6394	3.90967	1.92898	-2.0268	0.0426825	NA	3.25269	6.77141	0	0	26.0215	21.2816	9.74105	18.0468	Inf	0.76748	Inf
chrX:107326934-107327434:downstream_26995	chrX	107327434	107334874	-	PSMD10	NM	26.842	3.97459	1.6062	-2.47453	0.0133412	NA	8.13171	9.67344	0	0.820309	45.5376	56.106	54.2716	40.1951	4.43998	0.105641	4.33434
chr19:58853712-58854212:downstream_13810	chr19	58838384	58853712	+	ZSCAN22	NM	11.1412	4.03092	1.52539	-2.64254	0.00822869	NA	19.5161	10.6408	1.39158	1.64062	17.0766	3.86938	15.3074	19.6874	3.31405	-0.740467	4.05452
chr19:19820780-19821280:downstream_14149	chr19	19821280	19843921	-	ZNF14	NM	9.21869	4.03474	1.86278	-2.16598	0.030313	NA	16.2634	18.3795	0	0.820309	13.0107	12.5755	6.95789	5.74216	5.40025	1.01053	4.38972
chr10:120793854-120794354:downstream_8745	chr10	120789227	120793854	+	NANOS1	NM	7.00664	4.04252	1.97368	-2.04821	0.0405393	NA	13.0107	11.6081	1.39158	0	10.5712	6.77141	6.95789	5.74216	4.14497	0.449489	3.69548
chr8:21940038-21940538:downstream_25909	chr8	21911065	21940038	+	DMTN	NM	8.35517	4.04585	2.04863	-1.97491	0.0482789	NA	0	9.67344	1.39158	0.820309	10.5712	0.967344	27.8316	15.5859	2.12875	-1.91181	4.04056
chrX:55034306-55034806:downstream_26613	chrX	55026755	55034306	+	APEX2	NM	13.7028	4.0474	1.7335	-2.33482	0.019553	NA	17.0766	11.6081	1.39158	0	24.3951	25.151	11.1326	18.8671	4.36549	0.723822	3.64167
chr17:40276493-40276993:downstream_20664	chr17	40276993	40307062	-	RAB5C	NM	69.3879	4.05568	1.50865	-2.68829	0.00718199	0.118347	9.75806	8.7061	1.39158	0	123.602	150.906	133.592	127.148	3.72993	0.0742383	3.65569
chr1:36646451-36646951:downstream_16936	chr1	36621565	36646451	+	MAP7D1	NM	7.37144	4.05773	1.61597	-2.51101	0.0120386	NA	7.31854	14.5102	4.17474	1.64062	4.06586	1.93469	9.74105	15.5859	1.90829	-2.07751	3.98579
chr4:25121126-25121626:downstream_3644	chr4	25121626	25162204	-	SEPSECS	NM	7.0199	4.06579	1.75318	-2.31909	0.02039	NA	8.13171	13.5428	2.78316	0.820309	6.50537	1.93469	16.6989	5.74216	2.58854	-1.41082	3.99936
chr14:70181861-70182361:downstream_10958	chr14	70078309	70181861	+	SUSD6	NM	10.8412	4.07673	1.88087	-2.16748	0.0301985	NA	7.31854	2.90203	1.39158	0	20.3293	6.77141	25.0484	22.9686	2.87668	-0.825217	3.7019
chr12:108963160-108963660:downstream_18611	chr12	108955238	108963160	+	ISCU	NM	204.842	4.09205	1.55604	-2.62979	0.00854387	0.123357	9.75806	21.2816	0	0	710.712	607.492	151.682	137.812	Inf	2.18697	Inf
chr8:99172069-99172569:downstream_26059	chr8	99129520	99172069	+	POP1	NM	7.89659	4.09269	2.01229	-2.03385	0.0419667	NA	3.25269	5.80407	0	0	15.4503	15.4775	12.5242	10.664	Inf	0.41551	Inf
chr15:74922542-74923042:downstream_19514	chr15	74900712	74922542	+	CLK3	NM	18.8314	4.10226	1.67391	-2.45071	0.0142575	NA	16.2634	7.73876	1.39158	0	35.7795	35.7917	20.8737	32.8123	4.10837	0.414834	3.69354
chr17:38154213-38154713:downstream_12636	chr17	38137020	38154213	+	PSMD3	NM	31.5882	4.11629	1.6444	-2.50321	0.0123072	0.146481	3.25269	13.5428	1.39158	0	38.2191	72.5508	55.6632	68.0856	3.59328	-0.159849	3.75313
chr19:58006048-58006548:downstream_21641	chr19	57999078	58006048	+	ZNF419	NM	14.3639	4.12116	1.80648	-2.28132	0.0225293	NA	7.31854	5.80407	0	0	34.1532	32.8897	16.6989	18.0468	Inf	0.948249	Inf
chr19:44234800-44235300:downstream_14353	chr19	44235300	44259142	-	SMG9	NM	21.9791	4.14931	1.67994	-2.46991	0.0135148	NA	2.43951	9.67344	1.39158	0	32.5269	29.9877	47.3137	52.4998	3.12176	-0.675043	3.7968
chr9:130872949-130873449:downstream_7335	chr9	130873449	130881013	-	SLC25A25-AS1	NR	4.72644	4.16779	2.03243	-2.05064	0.0403017	NA	4.06586	4.83672	2.78316	1.64062	2.43951	0	9.74105	12.3046	1.00895	-3.17583	4.18478
chr20:32675614-32676114:downstream_14979	chr20	32676114	32700085	-	EIF2S2	NM	14.144	4.17598	1.74616	-2.39152	0.0167786	NA	6.50537	17.4122	1.39158	0	25.2083	23.2163	18.0905	21.328	4.10328	0.296865	3.80641
chr5:81568638-81569138:downstream_4328	chr5	81569138	81574235	-	RPS23	NM	66.8769	4.17924	1.09188	-3.82757	0.000129417	0.0115409	89.4488	42.5632	2.78316	0.820309	170.766	107.375	69.5789	51.6794	5.19514	1.19773	3.99741
chr1:44433694-44434194:downstream_123	chr1	44412477	44433694	+	IPO13	NM	7.25171	4.21011	2.07131	-2.03259	0.0420944	NA	5.6922	4.83672	0	0	19.5161	8.7061	6.95789	12.3046	Inf	0.551034	Inf
chr22:42069436-42069936:downstream_22861	chr22	42069936	42084913	-	NHP2L1	NM	7.95566	4.21269	2.01928	-2.08623	0.0369577	NA	4.87903	9.67344	0	0	15.4503	17.4122	5.56632	10.664	Inf	1.01775	Inf
chr7:30407308-30407808:downstream_5772	chr7	30323922	30407308	+	ZNRF2	NM	6.5694	4.24868	2.1507	-1.97549	0.0482124	NA	1.62634	6.77141	4.17474	9.8437	0.813171	0	19.4821	9.8437	-0.739251	-5.17247	4.43322
chr19:11663357-11663857:downstream_13730	chr19	11663857	11670051	-	ELOF1	NM	25.7148	4.26301	1.72127	-2.47667	0.0132615	NA	3.25269	9.67344	0	0	56.922	63.8447	37.5726	34.453	Inf	0.745641	Inf
chr20:56222947-56223447:downstream_22511	chr20	56223447	56286592	-	PMEPA1	NM	12.9437	4.26846	1.74481	-2.44638	0.0144299	NA	8.94488	7.73876	0	0.820309	17.8898	21.2816	22.2653	24.6093	4.34612	-0.259005	4.60513
chr16:30667734-30668234:downstream_12301	chr16	30662240	30667734	+	PRR14	NM	9.38583	4.30117	1.89071	-2.2749	0.0229119	NA	4.87903	15.4775	1.39158	0	10.5712	15.4775	12.5242	14.7656	3.8707	-0.0671465	3.93784
chrX:153733989-153734489:downstream_26810	chrX	153734489	153744566	-	FAM3A	NM	12.2062	4.30322	1.86765	-2.30408	0.0212179	NA	6.50537	4.83672	0	0	23.582	28.053	12.5242	22.1483	Inf	0.574554	Inf
chr9:27546043-27546543:downstream_26241	chr9	27546543	27573864	-	C9orf72	NM	6.47053	4.30467	1.78618	-2.40999	0.0159529	NA	8.94488	10.6408	1.39158	0.820309	5.6922	3.86938	9.74105	10.664	3.14645	-1.09361	4.24006
chr6:26026623-26027123:downstream_4899	chr6	26027123	26027480	-	HIST1H4B	NM	65.3058	4.32418	0.775973	-5.5726	2.50971e-08	6.34119e-06	36.5927	59.008	5.56632	13.1249	44.7244	34.8244	121.067	207.538	2.35466	-2.04644	4.4011
chr6:27099594-27100094:downstream_4939	chr6	27100094	27100575	-	HIST1H2BJ	NM	264.584	4.33372	0.615918	-7.03619	1.97573e-12	9.98401e-10	28.461	34.8244	6.95789	12.3046	157.755	115.114	829.381	931.871	1.71608	-2.69032	4.4064
chr16:53361414-53361914:downstream_19928	chr16	53088944	53361414	+	CHD9	NM	11.4073	4.34267	1.6526	-2.62778	0.00859452	NA	2.43951	9.67344	12.5242	7.38278	1.62634	0	26.44	31.1717	-0.716724	-5.14666	4.42994
chr6:26233939-26234439:downstream_4926	chr6	26234439	26235216	-	HIST1H1D	NM	134.163	4.34572	0.992675	-4.37779	1.19887e-05	0.00201943	6.50537	1.93469	1.39158	3.28123	51.2298	30.955	448.088	529.919	0.852962	-3.5729	4.42586
chr19:18688270-18688770:downstream_21580	chr19	18682613	18688270	+	UBA52	NM	11.8076	4.35793	1.86285	-2.33939	0.0193151	NA	8.94488	10.6408	0	0	22.7688	29.9877	13.9158	8.20309	Inf	1.25407	Inf
chr14:62263146-62263646:downstream_10950	chr14	62229074	62263146	+	SNAPC1	NM	7.75239	4.35905	1.99143	-2.18891	0.0286037	NA	11.3844	4.83672	9.74105	11.4843	0.813171	0	13.9158	9.8437	-0.387916	-4.8688	4.48088
chr7:112130943-112131443:downstream_25620	chr7	112120907	112130943	+	LSMEM1	NM	15.6825	4.36541	1.80853	-2.41379	0.0157876	NA	6.50537	16.4449	0	0	39.0322	36.7591	11.1326	15.5859	Inf	1.50419	Inf
chr12:56538460-56538960:downstream_18558	chr12	56521985	56538460	+	ESYT1	NM	36.8365	4.37174	1.5911	-2.74762	0.00600297	0.10462	14.6371	3.86938	1.39158	0	65.0537	61.91	72.3621	75.4684	3.73323	-0.219527	3.95276
chrX:102864855-102865355:downstream_27067	chrX	102862833	102864855	+	TCEAL3	NM	7.63	4.41878	2.06505	-2.13979	0.0323715	NA	4.87903	14.5102	0	0	10.5712	18.3795	6.95789	5.74216	Inf	1.18877	Inf
chr1:16450331-16450831:downstream_489	chr1	16450831	16482582	-	EPHA2	NM	43.6417	4.45538	1.6549	-2.69223	0.00709754	0.11824	8.94488	8.7061	0	0	100.833	122.853	34.7895	73.0075	Inf	1.05316	Inf
chr5:139948689-139949189:downstream_4457	chr5	139944149	139948689	+	SLC35A4	NM	8.02601	4.48345	2.12551	-2.10935	0.0349143	NA	7.31854	2.90203	0	0	24.3951	4.83672	8.34947	16.4062	Inf	0.239784	Inf
chrX:62566606-62567106:downstream_7763	chrX	62567106	62571218	-	SPIN4	NM	5.75876	4.48845	2.20428	-2.03624	0.0417263	NA	6.50537	9.67344	0	0	6.50537	12.5755	8.34947	2.46093	Inf	0.819705	Inf
chr7:100399686-100400186:downstream_5596	chr7	100400186	100425143	-	EPHB4	NM	7.49711	4.51382	2.04802	-2.204	0.0275245	NA	5.6922	4.83672	0	0	16.2634	10.6408	6.95789	15.5859	Inf	0.255104	Inf
chr11:65142162-65142662:downstream_18298	chr11	65142662	65151172	-	SLC25A45	NM	17.5879	4.52559	1.83618	-2.46468	0.0137138	NA	4.06586	20.3142	0	0	33.34	51.2693	15.3074	16.4062	Inf	1.41572	Inf
chr12:10551105-10551605:downstream_10047	chr12	10516367	10551105	+	LOC101928100	NR	8.69967	4.5366	1.96329	-2.31071	0.0208486	NA	8.94488	5.80407	0	0	20.3293	13.5428	11.1326	9.8437	Inf	0.691335	Inf
chr10:101991552-101992052:downstream_17532	chr10	101992052	102027438	-	CWF19L1	NM	6.62634	4.55365	1.78186	-2.55555	0.010602	NA	7.31854	5.80407	2.78316	2.46093	3.25269	0	12.5242	18.8671	1.32329	-3.27066	4.59395
chr11:114321000-114321500:downstream_9660	chr11	114310107	114321000	+	REXO2	NM	61.3082	4.56485	1.51664	-3.00984	0.00261383	0.0683201	17.8898	10.6408	0	0.820309	134.173	113.179	121.067	92.6949	5.1202	0.210562	4.90964
chr16:30367921-30368421:downstream_12296	chr16	30368421	30381522	-	TBC1D10B	NM	11.8017	4.57556	1.90888	-2.39699	0.0165304	NA	4.06586	7.73876	0	0	13.0107	32.8897	19.4821	17.2265	Inf	0.322391	Inf
chr7:6628610-6629110:downstream_25816	chr7	6617064	6628610	+	ZDHHC4	NM	24.2481	4.58124	1.74479	-2.62567	0.00864793	NA	4.06586	7.73876	0	0	62.6142	37.7264	51.4884	30.3514	Inf	0.294031	Inf
chr17:79640936-79641436:downstream_13430	chr17	79633760	79640936	+	CCDC137	NM	22.7525	4.64138	1.70408	-2.72369	0.00645567	NA	8.94488	9.67344	0	0	52.043	55.1386	25.0484	31.1717	Inf	0.930898	Inf
chr11:117075286-117075786:downstream_9668	chr11	117075786	117103241	-	PCSK7	NM	10.6799	4.6462	1.81898	-2.55429	0.0106404	NA	5.6922	10.6408	1.39158	0	13.0107	12.5755	16.6989	25.4296	3.55299	-0.71943	4.27242
chr18:68019695-68020195:downstream_13664	chr18	68002674	68019695	+	LOC101927481	NR	9.0954	4.67962	2.06932	-2.26143	0.0237328	NA	8.13171	5.80407	29.2232	8.20309	0	0	4.17474	17.2265	-1.42526	-Inf	Inf
chr6:49397572-49398072:downstream_4737	chr6	49398072	49431041	-	MUT	NM	5.47684	4.69252	2.14864	-2.18395	0.028966	NA	4.87903	8.7061	1.39158	0	7.31854	1.93469	9.74105	9.8437	3.28723	-1.0817	4.36894
chr8:20079207-20079707:downstream_6475	chr8	20054703	20079207	+	ATP6V1B2	NM	53.1414	4.78489	1.60647	-2.9785	0.00289659	0.0719874	12.1976	9.67344	0	0	134.986	135.428	59.8379	73.0075	Inf	1.02543	Inf
chr6:27857592-27858092:downstream_4960	chr6	27858092	27858570	-	HIST1H3J	NM	23.4008	4.79116	1.06699	-4.49035	7.11076e-06	NA	20.3293	10.6408	5.56632	5.74216	7.31854	5.80407	47.3137	84.4918	1.45347	-3.32828	4.78175
chr11:6469342-6469842:downstream_18366	chr11	6469842	6495689	-	TRIM3	NM	7.00192	4.82879	2.04356	-2.36293	0.0181309	NA	4.87903	7.73876	0	0	11.3844	11.6081	9.74105	10.664	Inf	0.172238	Inf
chr12:121161443-121161943:downstream_10455	chr12	121148237	121161443	+	UNC119B	NM	3.66644	4.83286	2.32412	-2.07944	0.0375772	NA	7.31854	5.80407	1.39158	0.820309	2.43951	0	4.17474	7.38278	2.5687	-2.24417	4.81287
chr1:113453969-113454469:downstream_17240	chr1	113454469	113498975	-	SLC16A1	NM	8.94295	4.86258	1.99649	-2.43557	0.0148684	NA	6.50537	2.90203	0	0	9.75806	18.3795	20.8737	13.1249	Inf	-0.272977	Inf
chr6:27861669-27862169:downstream_4962	chr6	27861202	27861669	+	HIST1H2BO	NM	58.1141	4.86807	1.10891	-4.38995	1.13375e-05	0.00201943	6.50537	13.5428	1.39158	1.64062	39.8454	39.6611	157.248	205.077	2.72504	-2.18814	4.91318
chr17:80015247-80015747:downstream_13445	chr17	80015747	80023697	-	DUS1L	NM	13.2831	4.91003	1.81604	-2.70371	0.00685711	NA	10.5712	7.73876	0	0	29.2742	24.1836	18.0905	16.4062	Inf	0.631942	Inf
chr14:50363772-50364272:downstream_11132	chr14	50359735	50363772	+	ARF6	NM	21.4788	4.94783	1.2284	-4.02786	5.62878e-05	NA	22.7688	25.151	1.39158	1.64062	22.7688	17.4122	48.7053	31.992	3.98219	-1.00601	4.98819
chr9:139005926-139006426:downstream_26240	chr9	139006426	139010731	-	C9orf69	NM	28.2789	4.97194	1.68659	-2.94792	0.00319916	0.0750492	6.50537	12.5755	0	0	56.922	68.6815	34.7895	46.7576	Inf	0.623171	Inf
chr2:219528166-219528666:downstream_21768	chr2	219524378	219528166	+	BCS1L	NM	9.81198	5.06303	1.90826	-2.65321	0.00797291	NA	15.4503	12.5755	0	0	17.0766	17.4122	6.95789	9.0234	Inf	1.10974	Inf
chr8:110585904-110586404:downstream_26141	chr8	110586404	110704020	-	SYBU	NM	8.0438	5.07706	1.92221	-2.64126	0.00825976	NA	0.813171	12.5755	4.17474	4.92185	1.62634	0	18.0905	22.1483	0.557613	-4.62889	5.1865
chr2:96939900-96940400:downstream_2121	chr2	96931883	96939900	+	CIAO1	NM	12.4787	5.11263	1.8928	-2.7011	0.00691116	NA	10.5712	24.1836	0	0	14.6371	31.9224	11.1326	7.38278	Inf	1.33035	Inf
chr3:183863099-183863599:downstream_3292	chr3	183852809	183863099	+	EIF2B5	NM	20.3285	5.1452	1.82729	-2.81575	0.00486634	NA	1.62634	7.73876	0	0	43.0981	17.4122	50.0968	42.656	Inf	-0.616212	Inf
chr2:220101391-220101891:downstream_21742	chr2	220094478	220101391	+	ANKZF1	NM	10.8508	5.15239	1.94856	-2.6442	0.00818848	NA	4.06586	6.77141	0	0	25.2083	7.73876	20.8737	22.1483	Inf	-0.384925	Inf
chr8:144647862-144648362:downstream_6766	chr8	144648362	144654928	-	MROH6	NM	12.3719	5.15957	1.85991	-2.77409	0.00553561	NA	12.1976	20.3142	0	0	22.7688	23.2163	13.9158	6.56247	Inf	1.16707	Inf
chr12:53700739-53701239:downstream_18407	chr12	53701239	53715412	-	AAAS	NM	15.6368	5.19008	1.84182	-2.8179	0.00483384	NA	2.43951	6.77141	0	0	29.2742	15.4775	33.3979	37.7342	Inf	-0.668559	Inf
chr10:120794040-120794540:downstream_8744	chr10	120794540	120840334	-	EIF3A	NM	21.6663	5.23051	1.73571	-3.01346	0.00258285	NA	42.2849	29.0203	43.1389	44.2967	0	0	5.56632	9.0234	-0.294213	-Inf	Inf
chr15:32932150-32932650:downstream_19467	chr15	32907344	32932150	+	ARHGAP11A	NM	4.47932	5.35464	2.36561	-2.26353	0.0236031	NA	1.62634	7.73876	4.17474	6.56247	0	0	8.34947	7.38278	-0.197253	-Inf	Inf
chr6:26184458-26184958:downstream_4915	chr6	26184023	26184458	+	HIST1H2BE	NM	54.8666	5.4174	1.28687	-4.20976	2.5564e-05	0.00298116	4.87903	15.4775	0	1.64062	42.2849	35.7917	160.032	178.827	3.63318	-2.11772	5.7509
chr3:71003364-71003864:downstream_23155	chr3	71003864	71633140	-	FOXP1	NM	4.15895	5.42186	2.42861	-2.2325	0.025582	NA	1.62634	8.7061	5.56632	4.10154	0	0	8.34947	4.92185	0.095913	-Inf	Inf
chr1:33401546-33402046:downstream_17189	chr1	33402046	33430414	-	RNF19B	NM	13.4121	5.56734	1.81108	-3.07405	0.00211174	NA	14.6371	21.2816	0	0	23.582	23.2163	13.9158	10.664	Inf	0.928981	Inf
chr16:19510434-19510934:downstream_20243	chr16	19421860	19510434	+	TMC5	NM	5.67979	5.58995	2.23914	-2.49647	0.0125436	NA	2.43951	10.6408	9.74105	4.92185	0	0	11.1326	6.56247	-0.164775	-Inf	Inf
chr1:204391257-204391757:downstream_1321	chr1	204391757	204459474	-	PIK3C2B	NM	5.33014	5.6042	2.14605	-2.61141	0.00901707	NA	4.87903	6.77141	1.39158	0	2.43951	2.90203	11.1326	13.1249	3.06559	-2.18311	5.2487
chr9:140476030-140476530:downstream_7448	chr9	140476530	140484937	-	ZMYND19	NM	12.3897	5.6791	1.88864	-3.00698	0.00263856	NA	2.43951	6.77141	0	0	16.2634	11.6081	29.2232	32.8123	Inf	-1.1543	Inf
chr11:65420566-65421066:downstream_18255	chr11	65421066	65430443	-	RELA	NM	22.5742	5.70751	1.70811	-3.34142	0.000833525	NA	8.13171	11.6081	0	0	43.9112	34.8244	36.181	45.9373	Inf	-0.0606874	Inf
chr6:26032819-26033319:downstream_4904	chr6	26033319	26033796	-	HIST1H2AB	NM	177.973	5.724	0.963366	-5.94166	2.82144e-09	1.06933e-06	5.6922	6.77141	1.39158	3.28123	43.0981	18.3795	647.084	698.083	1.41536	-4.45158	5.86694
chr20:5100615-5101115:downstream_14873	chr20	5100231	5100615	+	PCNA-AS1	NR	15.2763	5.79238	1.74911	-3.31162	0.000927579	NA	42.2849	26.1183	0	0.820309	13.8239	14.5102	18.0905	6.56247	6.38175	0.200775	6.18098
chr19:36245420-36245920:downstream_14230	chr19	36239261	36245420	+	LIN37	NM	11.949	5.80233	1.88252	-3.08221	0.00205468	NA	18.7029	9.67344	0	0	17.0766	21.2816	8.34947	20.5077	Inf	0.410603	Inf
chr10:72188374-72188874:downstream_8554	chr10	72163860	72188374	+	EIF4EBP2	NM	15.1198	5.84308	1.86063	-3.14037	0.00168733	NA	6.50537	1.93469	0	0	15.4503	15.4775	52.88	28.7108	Inf	-1.3995	Inf
chr1:46744145-46744645:downstream_17155	chr1	46713366	46744145	+	RAD54L	NM	5.0514	5.95064	2.52138	-2.36007	0.0182715	NA	4.87903	7.73876	0	0	0	9.67344	4.17474	13.9452	Inf	-0.90548	Inf
chr10:101156126-101156626:downstream_8330	chr10	101156626	101190530	-	GOT1	NM	10.8925	5.9569	2.08275	-2.86012	0.00423484	NA	0.813171	9.67344	0	0	18.7029	3.86938	27.8316	26.2499	Inf	-1.26058	Inf
chr5:16472646-16473146:downstream_24113	chr5	16473146	16617167	-	FAM134B	NM	4.83972	6.15845	2.31661	-2.65838	0.00785166	NA	4.87903	14.5102	2.78316	1.64062	0.813171	0	8.34947	5.74216	2.1319	-4.11514	6.24704
chr8:110252647-110253147:downstream_26035	chr8	110253147	110346350	-	NUDCD1	NM	10.3556	6.18982	1.97993	-3.12628	0.00177031	NA	21.1425	5.80407	15.3074	14.7656	0	0	6.95789	18.8671	-0.158366	-Inf	Inf
chr17:39031640-39032140:downstream_13055	chr17	39032140	39041495	-	KRT20	NM	3.12974	6.49249	2.76083	-2.35165	0.0186905	NA	6.50537	2.90203	0	0	3.25269	0	4.17474	8.20309	Inf	-1.92805	Inf
chr19:33087406-33087906:downstream_13761	chr19	33087906	33166102	-	ANKRD27	NM	68.9831	6.49883	1.66634	-3.90006	9.61687e-05	0.00971945	0.813171	9.67344	0	0	50.4166	68.6815	239.352	182.929	Inf	-1.82605	Inf
chr6:26273640-26274140:downstream_4929	chr6	26273203	26273640	+	HIST1H2BI	NM	116.279	7.70692	0.796521	-9.67572	3.82405e-22	5.79726e-19	192.722	194.436	5.56632	2.46093	67.4932	39.6611	185.08	242.811	5.59187	-1.99755	7.58943
chr1:8939943-8940443:downstream_420	chr1	8938893	8939943	+	ENO1-AS1	NR	5.16959	7.87012	2.30129	-3.41987	0.0006265	NA	9.75806	13.5428	0	0	0.813171	2.90203	6.95789	7.38278	Inf	-1.9486	Inf
chr6:27107457-27107957:downstream_4937	chr6	27107087	27107457	+	HIST1H4I	NM	17.1922	9.52582	1.80909	-5.26552	1.39793e-07	NA	9.75806	11.6081	0	0	4.06586	3.86938	59.8379	48.3982	Inf	-3.76977	Inf
chr4:159629865-159630365:downstream_23633	chr4	159593252	159629865	+	ETFDH	NM	16.1827	2.56041	1.30691	-1.95913	0.0500976	NA	8.13171	5.80407	9.74105	9.0234	10.5712	0	50.0968	36.0936	-0.429208	-3.02738	2.59818
chr1:243663393-243663893:downstream_320	chr1	243419306	243663393	+	SDCCAG8	NM	5.72042	-4.29784	2.19877	1.95465	0.050624	NA	0.813171	0	5.56632	5.74216	6.50537	13.5428	11.1326	2.46093	-3.7977	0.560549	-4.35825
chr16:23585710-23586210:downstream_12264	chr16	23568861	23585710	+	UBFD1	NM	126.845	2.1814	1.11722	-1.95253	0.050875	0.278567	6.50537	15.4775	0	2.46093	181.337	425.632	186.472	196.874	3.15911	0.662976	2.49613
chr1:51440309-51440809:downstream_16584	chr1	51434366	51440309	+	CDKN2C	NM	16.8532	-3.57062	1.82877	1.95247	0.0508825	NA	0	0	12.5242	5.74216	5.6922	15.4775	44.5305	50.8591	-Inf	-2.17183	-Inf
chr3:87304698-87305198:downstream_23076	chr3	87276412	87304698	+	CHMP2B	NM	68.9806	1.65011	0.845201	-1.95233	0.0508992	0.278567	6.50537	10.6408	4.17474	4.92185	91.0752	102.539	189.255	142.734	0.914488	-0.777952	1.69244
chr1:201432911-201433411:downstream_1290	chr1	201433411	201438299	-	PHLDA3	NM	22.7087	2.37217	1.21649	-1.95001	0.0511747	NA	23.582	29.0203	2.78316	0.820309	49.6034	45.4652	18.0905	12.3046	3.86767	1.64513	2.22254
chr3:49720934-49721434:downstream_2963	chr3	49711434	49720934	+	APEH	NM	19.2991	2.8345	1.45541	-1.94756	0.0514681	NA	3.25269	9.67344	1.39158	0.820309	40.6586	23.2163	41.7474	33.6327	2.54694	-0.238935	2.78588
chr9:96208281-96208781:downstream_7192	chr9	96208781	96215874	-	FAM120AOS	NM	70.0571	1.19036	0.612262	-1.9442	0.0518719	0.282244	88.6357	109.31	43.1389	42.656	74.8118	63.8447	76.5368	61.5231	1.20614	0.0062199	1.19992
chr9:37587911-37588411:downstream_26545	chr9	37588411	37592636	-	TOMM5	NM	628.965	1.21929	0.627335	-1.9436	0.0519433	0.282244	21.1425	28.053	2.78316	10.664	1439.31	1462.62	1104.91	962.222	1.87122	0.489384	1.38184
chr6:122763992-122764492:downstream_5328	chr6	122764492	122792952	-	SERINC1	NM	90.5258	1.26707	0.65317	-1.93988	0.0523946	0.283679	28.461	34.8244	8.34947	15.5859	151.25	175.089	157.248	153.398	1.40273	0.0711002	1.33163
chr8:146034529-146035029:downstream_6798	chr8	146024260	146034529	+	ZNF517	NM	3.55384	5.18582	2.67446	-1.93902	0.0524994	NA	0.813171	9.67344	6.95789	1.64062	0	0	2.78316	6.56247	0.28639	-Inf	Inf
chr4:141303710-141304210:downstream_23840	chr4	141178439	141303710	+	SCOC	NM	40.3608	1.61766	0.836474	-1.9339	0.0531254	0.286613	24.3951	37.7264	8.34947	4.92185	73.9986	77.3876	54.2716	41.8357	2.22678	0.655515	1.57127
chr10:47000568-47001068:downstream_8503	chr10	46993545	47000568	+	GPRIN2	NM	14.7362	2.2768	1.1818	-1.92656	0.054035	NA	10.5712	17.4122	23.6568	17.2265	4.06586	1.93469	20.8737	22.1483	-0.54694	-2.84191	2.29497
chr1:213072705-213073205:downstream_1360	chr1	213031596	213072705	+	FLVCR1	NM	11.7102	2.34253	1.21676	-1.92523	0.0542006	NA	11.3844	9.67344	6.95789	7.38278	7.31854	5.80407	18.0905	27.0702	0.554245	-1.78301	2.33726
chr11:61731256-61731756:downstream_8889	chr11	61731756	61735132	-	FTH1	NM	153.496	-1.13915	0.591719	1.92516	0.0542092	0.291423	26.8347	16.4449	36.181	46.7576	240.699	348.244	256.051	256.757	-0.93836	0.199711	-1.13807
chr12:21787774-21788274:downstream_18631	chr12	21788274	21810789	-	LDHB	NM	121.248	-1.43232	0.745971	1.92007	0.0548492	0.292475	11.3844	5.80407	11.1326	22.9686	338.279	186.697	169.773	223.944	-0.988385	0.415095	-1.40348
chr4:113191211-113191711:downstream_23559	chr4	113152894	113191211	+	AP1AR	NM	4.75138	3.80872	1.98443	-1.91931	0.0549456	NA	6.50537	6.77141	2.78316	3.28123	2.43951	0	5.56632	10.664	1.13047	-2.73403	3.8645
chr12:102138774-102139274:downstream_10381	chr12	102139274	102224645	-	GNPTAB	NM	26.4418	1.99175	1.0382	-1.91847	0.0550519	NA	7.31854	3.86938	4.17474	4.92185	27.6478	17.4122	72.3621	73.8278	0.298544	-1.69792	1.99647
chr17:80446143-80446643:downstream_20603	chr17	80416059	80446143	+	NARF	NM	15.29	2.24298	1.16941	-1.91805	0.055105	NA	5.6922	8.7061	4.17474	5.74216	14.6371	7.73876	40.3558	35.2733	0.537938	-1.757	2.29494
chr9:72323937-72324437:downstream_6814	chr9	72324437	72374876	-	PTAR1	NM	22.2034	2.51763	1.31343	-1.91683	0.0552593	NA	3.25269	6.77141	2.78316	0.820309	17.8898	39.6611	51.4884	54.9607	1.47601	-0.887254	2.36327
chr10:96092482-96092982:downstream_8649	chr10	96092982	96122733	-	NOC3L	NM	47.4015	1.50266	0.784795	-1.91472	0.0555284	0.292475	40.6586	71.5835	16.6989	9.0234	83.7566	63.8447	54.2716	39.3748	2.12552	0.656411	1.46911
chr17:7571219-7571719:downstream_20787	chr17	7571719	7590868	-	TP53	NM	36.5448	3.16955	1.656	-1.91398	0.0556224	0.292475	8.94488	0	1.39158	0	69.9327	69.6488	61.2295	81.2106	2.68434	-0.0292466	2.71359
chr1:110889303-110889803:downstream_17163	chr1	110881944	110889303	+	RBM15	NM	48.7526	1.3282	0.694014	-1.91379	0.0556466	0.292475	41.4717	40.6285	29.2232	25.4296	56.1088	38.6938	86.2779	72.1872	0.587092	-0.741166	1.32826
chr12:117581084-117581584:downstream_18564	chr12	117581584	117628300	-	FBXO21	NM	47.3217	1.61363	0.843205	-1.91368	0.0556607	0.292475	7.31854	12.5755	8.34947	9.8437	56.922	30.955	137.766	114.843	0.128937	-1.52335	1.65229
chr1:231467976-231468476:downstream_309	chr1	231468476	231473618	-	EXOC8	NM	61.0627	1.63531	0.854594	-1.91355	0.0556778	0.292475	17.8898	28.053	2.78316	4.10154	138.239	154.775	73.7537	68.9059	2.73837	1.03839	1.69998
chr11:10873750-10874250:downstream_18397	chr11	10874250	10879620	-	ZBED5	NM	113.517	1.19358	0.623949	-1.91294	0.0557555	0.292475	41.4717	66.7468	23.6568	32.8123	203.293	132.526	183.688	223.944	0.938411	-0.279586	1.218
chr16:56718108-56718608:downstream_12370	chr16	56716381	56718108	+	MT1X	NM	12.7288	-2.89235	1.51261	1.91216	0.0558561	NA	0.813171	0.967344	8.34947	7.38278	16.2634	22.2489	23.6568	22.1483	-3.14336	-0.25019	-2.89317
chr7:127220181-127220681:downstream_6068	chr7	127220681	127225654	-	GCC1	NM	26.5963	1.98307	1.0392	-1.90827	0.0563564	NA	21.9556	31.9224	4.17474	4.10154	65.0537	28.053	36.181	21.328	2.70264	0.695095	2.00755
chr1:231498996-231499496:downstream_1421	chr1	231499496	231560790	-	EGLN1	NM	109.25	1.08125	0.566634	-1.9082	0.0563659	0.294658	31.7137	29.0203	58.4463	45.9373	75.6249	78.3549	286.665	268.241	-0.781318	-1.8495	1.06818
chr4:114371687-114372187:downstream_23582	chr4	114372187	114683083	-	CAMK2D	NM	7.15259	-3.95886	2.08023	1.90309	0.0570293	NA	0	0	6.95789	4.92185	9.75806	3.86938	15.3074	16.4062	-Inf	-1.21859	-Inf
chr11:75133345-75133845:downstream_18265	chr11	75110534	75133345	+	RPS3	NM	8.92454	-3.79756	1.99566	1.90291	0.0570526	NA	6.50537	9.67344	1.39158	3.28123	16.2634	32.8897	1.39158	0	1.79174	5.14249	-3.35075
chr13:113977741-113978241:downstream_10891	chr13	113951468	113977741	+	LAMP1	NM	102.684	1.9915	1.04691	-1.90226	0.0571366	0.296056	10.5712	7.73876	4.17474	0	218.743	254.412	150.291	175.546	2.13287	0.538163	1.59471
chr15:25334043-25334543:downstream_11573	chr15	25333949	25334043	+	SNORD116-21	NR	155.313	-1.41768	0.745693	1.90116	0.0572815	0.296056	2.43951	9.67344	11.1326	9.0234	379.751	360.819	212.912	256.757	-0.73466	0.656995	-1.39166
chr14:62214977-62215477:downstream_19253	chr14	62162118	62214977	+	HIF1A	NM	208.413	1.50995	0.794819	-1.89974	0.0574667	0.296056	3.25269	6.77141	8.34947	4.10154	208.172	167.351	640.126	629.177	-0.312791	-1.75707	1.44427
chr1:247001901-247002401:downstream_324	chr1	247002401	247094726	-	AHCTF1	NM	6.81652	-4.04683	2.13029	1.89966	0.0574771	NA	0	0	11.1326	3.28123	7.31854	3.86938	12.5242	16.4062	-Inf	-1.37064	-Inf
chr2:36581391-36581891:downstream_1935	chr2	36581891	36582713	-	LOC100288911	NR	25.9202	2.00555	1.05655	-1.89821	0.057669	NA	30.9005	36.7591	11.1326	0.820309	43.9112	34.8244	19.4821	29.5311	2.50093	0.683846	1.81708
chr1:224567153-224567653:downstream_16610	chr1	224544512	224567153	+	CNIH4	NM	20.4193	1.92166	1.01274	-1.89749	0.057763	NA	20.3293	26.1183	2.78316	9.8437	23.582	26.1183	25.0484	29.5311	1.87911	-0.135106	2.01421
chr14:103603776-103604276:downstream_11379	chr14	103592663	103603776	+	TNFAIP2	NM	98.245	2.37378	1.2512	-1.8972	0.0578013	0.296056	4.06586	4.83672	1.39158	0.820309	156.942	193.469	190.646	233.788	2.00895	-0.276493	2.28544
chr19:36128587-36129087:downstream_14223	chr19	36119979	36128587	+	RBM42	NM	44.7527	2.50005	1.31778	-1.89717	0.0578051	0.296056	4.06586	10.6408	0	1.64062	99.2069	91.8977	57.0547	93.5152	3.16416	0.343929	2.82023
chr1:156109880-156110380:downstream_16890	chr1	156052336	156109880	+	LMNA	NM	40.9226	1.65001	0.870084	-1.89639	0.0579091	0.296056	30.0873	32.8897	1.39158	9.8437	64.2405	91.8977	44.5305	52.4998	2.48679	0.686317	1.80047
chrX:106174091-106174591:downstream_26669	chrX	106143393	106174091	+	CLDN2	NM	133.708	-1.76452	0.930802	1.8957	0.0580004	0.296056	2.43951	0.967344	15.3074	17.2265	127.668	148.971	339.545	417.537	-3.25543	-1.45245	-1.80298
chr6:126360420-126360920:downstream_4794	chr6	126307575	126360420	+	TRMT11	NM	26.0969	1.71934	0.907796	-1.89397	0.0582285	NA	17.0766	23.2163	11.1326	6.56247	26.0215	36.7591	44.5305	43.4764	1.18717	-0.487298	1.67447
chr1:146651528-146652028:downstream_951	chr1	146649429	146651528	+	PDIA3P1	NR	516.628	-1.85267	0.978711	1.89297	0.0583618	0.296113	3.25269	0	2.78316	6.56247	1105.91	1184.03	832.164	998.316	-1.52266	0.32309	-1.84575
chr17:61822109-61822609:downstream_13299	chr17	61822609	61851088	-	CCDC47	NM	62.7614	1.62245	0.857232	-1.89267	0.0584022	0.296113	13.0107	16.4449	0	11.4843	84.5698	108.343	155.857	112.382	1.35888	-0.475574	1.83445
chr15:45010357-45010857:downstream_11701	chr15	45003684	45010357	+	B2M	NM	2698.82	1.13404	0.600122	-1.88968	0.0588008	0.29714	29.2742	38.6938	16.6989	4.92185	5941.03	7219.29	4493.41	3847.25	1.65243	0.657962	0.994473
chr19:764318-764818:downstream_13829	chr19	751145	764318	+	MISP	NM	24.9865	2.59731	1.37622	-1.88727	0.0591236	NA	4.06586	5.80407	1.39158	0.820309	40.6586	41.5958	47.3137	58.2419	2.15776	-0.359839	2.5176
chr2:27846082-27846582:downstream_22336	chr2	27805835	27846082	+	ZNF512	NM	35.3387	1.80333	0.957595	-1.88319	0.0596751	0.300556	7.31854	18.3795	13.9158	3.28123	41.4717	33.8571	70.9705	93.5152	0.579502	-1.12669	1.70619
chr11:14478548-14479048:downstream_17965	chr11	14479048	14521441	-	COPB1	NM	56.3711	1.49387	0.793936	-1.8816	0.0598909	0.300644	12.1976	8.7061	5.56632	8.20309	73.9986	69.6488	126.634	146.015	0.60229	-0.924511	1.5268
chr9:78999932-79000432:downstream_7144	chr9	79000432	79009444	-	RFK	NM	72.3717	1.24365	0.661468	-1.88014	0.0600892	0.300644	86.1962	65.7794	30.6147	22.9686	109.778	95.7671	61.2295	106.64	1.50398	0.292115	1.21187
chr11:126132879-126133379:downstream_8961	chr11	126081618	126132879	+	FAM118B	NM	25.7199	1.77347	0.944896	-1.8769	0.0605319	NA	21.1425	46.4325	40.3558	23.789	9.75806	7.73876	27.8316	28.7108	0.0751584	-1.69224	1.7674
chr12:99129211-99129711:downstream_18433	chr12	99039077	99129211	+	APAF1	NM	7.14229	3.39802	1.81449	-1.87271	0.0611081	NA	10.5712	8.7061	1.39158	2.46093	10.5712	0	11.1326	12.3046	2.32304	-1.14866	3.4717
chr5:175810439-175810939:downstream_24253	chr5	175810939	175815763	-	NOP16	NM	58.7809	3.07709	1.6454	-1.87011	0.0614681	0.306532	4.87903	3.86938	0	0	189.469	146.069	57.0547	68.9059	Inf	1.4135	Inf
chr2:170494254-170494754:downstream_2303	chr2	170440849	170494254	+	PPIG	NM	27.0911	-1.69926	0.909641	1.86805	0.0617545	NA	8.94488	5.80407	34.7895	22.9686	40.6586	25.151	43.1389	35.2733	-1.96941	-0.252782	-1.71663
chr16:88875376-88875876:downstream_19874	chr16	88875876	88878342	-	APRT	NM	56.6151	2.86675	1.53482	-1.86781	0.0617889	0.307121	6.50537	7.73876	0	0.820309	145.558	139.298	70.9705	82.0309	4.11806	0.896684	3.22137
chr14:68143018-68143518:downstream_19362	chr14	68143518	68162510	-	RDH11	NM	199.044	1.95761	1.04903	-1.86611	0.0620262	0.307293	8.94488	3.86938	2.78316	0.820309	368.367	447.88	425.823	333.866	1.83029	0.103597	1.7267
chr16:57461580-57462080:downstream_19932	chr16	57462080	57481440	-	CIAPIN1	NM	14.5741	2.16176	1.15995	-1.86366	0.0623688	NA	19.5161	23.2163	2.78316	9.8437	12.1976	13.5428	12.5242	22.9686	1.75883	-0.463495	2.22233
chr2:133401836-133402336:downstream_22062	chr2	133402336	133429070	-	LYPD1	NM	11.7133	3.41384	1.83293	-1.86251	0.0625312	NA	3.25269	10.6408	1.39158	0	23.582	19.3469	12.5242	22.9686	3.31961	0.274419	3.04519
chr12:105765296-105765796:downstream_10396	chr12	105724413	105765296	+	C12orf75	NM	18.7092	-2.68435	1.44163	1.86202	0.0626009	NA	1.62634	0	5.56632	6.56247	34.1532	30.955	30.6147	40.1951	-2.89873	-0.121111	-2.77762
chr8:64079783-64080283:downstream_6574	chr8	64080283	64081001	-	YTHDF3-AS1	NR	3.99863	-4.82239	2.5907	1.86142	0.0626845	NA	0	0	0	8.20309	7.31854	4.83672	8.34947	3.28123	-Inf	0.0636423	-Inf
chr19:44149746-44150246:downstream_21331	chr19	44150246	44174498	-	PLAUR	NM	19.7287	2.30144	1.23709	-1.86037	0.0628335	NA	5.6922	18.3795	2.78316	1.64062	39.8454	29.0203	33.3979	27.0702	2.44399	0.187612	2.25638
chr8:67834283-67834783:downstream_26008	chr8	67782983	67834283	+	MCMDC2	NM	8.39439	-2.99332	1.60937	1.85994	0.0628945	NA	1.62634	0.967344	9.74105	3.28123	13.8239	18.3795	11.1326	8.20309	-2.32791	0.735947	-3.06385
chr14:81726493-81726993:downstream_19406	chr14	81726993	81893748	-	STON2	NM	6.96761	3.93476	2.11749	-1.85822	0.0631377	NA	4.87903	5.80407	0	0	6.50537	22.2489	9.74105	6.56247	Inf	0.818594	Inf
chr18:21110962-21111462:downstream_13593	chr18	21111462	21166581	-	NPC1	NM	45.8556	-2.05817	1.10762	1.85819	0.0631415	0.310855	1.62634	0.967344	13.9158	10.664	51.2298	55.1386	112.718	120.585	-3.2444	-1.13314	-2.11126
chr20:48570422-48570922:downstream_15074	chr20	48552913	48570422	+	RNF114	NM	28.5149	2.02011	1.08719	-1.8581	0.0631553	0.310855	14.6371	15.4775	2.78316	1.64062	68.3064	55.1386	38.9642	31.1717	2.76711	0.815643	1.95147
chr4:186285120-186285620:downstream_3550	chr4	186131283	186285120	+	SNX25	NM	11.3783	3.12393	1.68216	-1.8571	0.063297	NA	2.43951	1.93469	12.5242	6.56247	0.813171	0.967344	40.3558	25.4296	-2.12547	-5.2074	3.08193
chr11:27675941-27676441:downstream_17891	chr11	27676441	27743605	-	BDNF	NM	19.3114	1.96743	1.06137	-1.85367	0.0637859	NA	6.50537	9.67344	20.8737	20.5077	4.87903	3.86938	38.9642	49.2185	-1.35488	-3.3334	1.97853
chr17:4848444-4848944:downstream_12591	chr17	4848944	4852381	-	PFN1	NM	194.642	-1.11621	0.602961	1.85121	0.0641392	0.312628	27.6478	24.1836	45.9221	25.4296	345.598	540.746	244.918	302.694	-0.46112	0.694712	-1.15583
chr18:56994555-56995055:downstream_13521	chr18	56995055	57026508	-	LMAN1	NM	82.6711	1.44057	0.778874	-1.84955	0.0643786	0.312628	10.5712	17.4122	5.56632	7.38278	113.031	157.677	140.549	209.179	1.11172	-0.369497	1.48122
chr6:26021186-26021686:downstream_4901	chr6	26020717	26021186	+	HIST1H3A	NM	28.9278	1.80949	0.978355	-1.84952	0.0643827	0.312628	4.06586	6.77141	9.74105	7.38278	19.5161	11.6081	82.1032	90.234	-0.660004	-2.46912	1.80912
chr19:49611870-49612370:downstream_21525	chr19	49588396	49611870	+	SNRNP70	NM	44.029	1.79975	0.97339	-1.84896	0.0644642	0.312628	9.75806	15.4775	2.78316	2.46093	94.3279	92.8651	64.0126	70.5465	2.2667	0.476285	1.79041
chr8:144805602-144806102:downstream_6771	chr8	144806102	144815914	-	FAM83H	NM	19.4744	3.07937	1.66608	-1.84827	0.0645626	NA	6.50537	8.7061	0	0.820309	50.4166	37.7264	27.8316	23.789	4.21285	0.771902	3.44095
chr18:66340424-66340924:downstream_13663	chr18	66340924	66382353	-	TMX3	NM	39.6853	2.46775	1.33527	-1.84813	0.0645837	0.312628	2.43951	6.77141	1.39158	0.820309	58.5483	75.4529	97.4105	74.6481	2.05807	-0.360654	2.41872
chr5:162946359-162946859:downstream_24219	chr5	162930069	162946359	+	MAT2B	NM	36.9308	1.58272	0.856929	-1.84696	0.0647527	0.312628	19.5161	24.1836	4.17474	13.1249	43.9112	59.9754	54.2716	76.2887	1.33688	-0.329706	1.66659
chr1:155867098-155867598:downstream_17188	chr1	155867598	155881193	-	RIT1	NM	14.1753	2.61822	1.41852	-1.84575	0.0649288	NA	19.5161	3.86938	0	3.28123	21.1425	22.2489	23.6568	19.6874	2.8333	0.00156775	2.83174
chr19:40533666-40534166:downstream_14296	chr19	40534166	40562115	-	ZNF780B	NM	16.3698	1.99882	1.08329	-1.84514	0.0650176	NA	17.0766	25.151	11.1326	14.7656	13.0107	4.83672	23.6568	21.328	0.705334	-1.33372	2.03905
chr12:121016347-121016847:downstream_18751	chr12	121016847	121019201	-	POP5	NM	27.1265	1.95011	1.05694	-1.84506	0.0650293	NA	18.7029	13.5428	6.95789	4.92185	56.922	15.4775	38.9642	61.5231	1.44061	-0.472962	1.91357
chr17:40931618-40932118:downstream_13131	chr17	40925453	40931618	+	VPS25	NM	37.3848	1.53852	0.834587	-1.84345	0.0652633	0.313277	25.2083	34.8244	12.5242	7.38278	63.4274	50.3019	38.9642	66.445	1.59247	0.109603	1.48287
chr1:45976206-45976706:downstream_17120	chr1	45976706	45988562	-	PRDX1	NM	694.721	-1.05426	0.571972	1.8432	0.0653005	0.313277	26.8347	12.5755	26.44	27.0702	1793.04	1528.4	885.044	1258.35	-0.441247	0.631912	-1.07316
chr2:64119166-64119666:downstream_22317	chr2	64119666	64246214	-	VPS54	NM	11.5882	3.43471	1.86455	-1.84211	0.0654592	NA	4.06586	4.83672	18.0905	21.328	0	0.967344	27.8316	15.5859	-2.14658	-5.4881	3.34152
chr14:54940708-54941208:downstream_11148	chr14	54941208	54955744	-	GMFB	NM	32.0722	1.62039	0.880655	-1.83999	0.0657701	0.314535	85.383	43.5305	22.2653	13.9452	27.6478	22.2489	15.3074	26.2499	1.83192	0.263846	1.56808
chr5:73237818-73238318:downstream_24017	chr5	72921982	73237818	+	ARHGEF28	NM	10.357	-3.55869	1.93482	1.83929	0.0658724	NA	0	0	5.56632	10.664	4.87903	7.73876	23.6568	30.3514	-Inf	-2.09772	-Inf
chr5:140999942-141000442:downstream_4488	chr5	141000442	141016423	-	HDAC3	NM	13.4348	3.36461	1.83058	-1.838	0.0660623	NA	1.62634	10.6408	0	0.820309	26.8347	23.2163	18.0905	26.2499	3.90249	0.174775	3.72771
chr11:32624419-32624919:downstream_18002	chr11	32605312	32624419	+	EIF3M	NM	103.826	1.10817	0.602928	-1.83798	0.0660656	0.314954	59.3615	70.6161	18.0905	16.4062	227.688	197.338	105.76	135.351	1.91373	0.817855	1.09588
chr11:61564714-61565214:downstream_9380	chr11	61560108	61564714	+	FEN1	NM	31.8848	1.9154	1.04347	-1.8356	0.0664167	0.315636	5.6922	5.80407	1.39158	4.10154	41.4717	38.6938	70.9705	86.9527	1.06547	-0.97817	2.04364
chr5:180256453-180256953:downstream_4631	chr5	180256953	180258618	-	HEIH	NR	20.4449	2.09065	1.14199	-1.83071	0.0671445	NA	8.94488	5.80407	5.56632	1.64062	25.2083	24.1836	34.7895	57.4216	1.03316	-0.900665	1.93382
chr3:196079868-196080368:downstream_2571	chr3	196080368	196159345	-	UBXN7	NM	32.1692	-1.6617	0.907866	1.83034	0.0671992	0.31752	4.06586	3.86938	32.0063	43.4764	22.7688	20.3142	70.9705	59.8825	-3.2498	-1.60276	-1.64704
chr12:120898970-120899470:downstream_10450	chr12	120899470	120907558	-	SRSF9	NM	50.3682	1.34707	0.736053	-1.83012	0.0672321	0.31752	33.34	34.8244	23.6568	19.6874	74.8118	36.7591	90.4526	89.4136	0.653178	-0.688965	1.34214
chr2:216902610-216903110:downstream_1791	chr2	216903110	216946539	-	PECR	NM	13.8102	-3.29595	1.80702	1.82397	0.0681568	NA	0.813171	0	5.56632	4.92185	21.9556	23.2163	23.6568	30.3514	-3.68906	-0.257755	-3.4313
chrX:47089394-47089894:downstream_26659	chrX	47077527	47089394	+	CDK16	NM	13.1842	2.13971	1.17327	-1.8237	0.0681968	NA	16.2634	21.2816	5.56632	4.92185	10.5712	15.4775	12.5242	18.8671	1.83986	-0.269152	2.10901
chr1:93307481-93307981:downstream_831	chr1	93297593	93307481	+	RPL5	NM	52.7597	1.51919	0.833646	-1.82235	0.0684024	0.32146	30.9005	35.7917	4.17474	12.3046	104.086	89.963	43.1389	101.718	2.01686	0.421789	1.59507
chr20:24943079-24943579:downstream_14930	chr20	24943579	24973425	-	APMAP	NM	422.024	1.51233	0.830146	-1.82177	0.0684906	0.32146	7.31854	12.5755	4.17474	2.46093	692.009	1062.14	811.29	784.215	1.58402	0.136761	1.44726
chr3:178734510-178735010:downstream_23522	chr3	178735010	178789656	-	ZMAT3	NM	11.2799	2.75759	1.51395	-1.82145	0.0685388	NA	12.1976	11.6081	4.17474	0	20.3293	10.6408	22.2653	9.0234	2.51155	-0.014765	2.52632
chr6:26200216-26200716:downstream_4918	chr6	26199786	26200216	+	HIST1H2BF	NM	7.50942	2.92499	1.60628	-1.82097	0.0686117	NA	13.8239	3.86938	2.78316	3.28123	3.25269	6.77141	18.0905	8.20309	1.54477	-1.39124	2.93601
chr7:56168765-56169265:downstream_5838	chr7	56169265	56174187	-	CHCHD2	NM	94.2908	1.09507	0.601763	-1.81976	0.0687949	0.321892	176.458	205.077	58.4463	38.5545	90.262	89.963	38.9642	56.6013	1.97575	0.915238	1.06051
chr10:75543406-75543906:downstream_8575	chr10	75541807	75543406	+	CHCHD1	NM	25.7268	2.99709	1.64857	-1.81799	0.0690656	NA	3.25269	5.80407	1.39158	0	57.7352	42.5632	41.7474	53.3201	2.70227	0.0772743	2.625
chr1:59245962-59246462:downstream_760	chr1	59246462	59249785	-	JUN	NM	10.3694	2.90438	1.598	-1.81751	0.0691392	NA	13.8239	10.6408	0	1.64062	17.8898	17.4122	12.5242	9.0234	3.89839	0.712221	3.18617
chr17:7485429-7485929:downstream_20400	chr17	7482804	7485429	+	CD68	NM	51.8162	1.65628	0.913598	-1.81292	0.0698436	0.325297	17.0766	29.9877	0	6.56247	104.086	132.526	70.9705	53.3201	2.84232	0.928807	1.91351
chr15:56921873-56922373:downstream_19851	chr15	56922373	57026284	-	ZNF280D	NM	7.59379	-3.81798	2.10637	1.81259	0.0698954	NA	0	0	9.74105	3.28123	9.75806	2.90203	19.4821	15.5859	-Inf	-1.46987	-Inf
chr13:41386596-41387096:downstream_10715	chr13	41363546	41386596	+	SLC25A15	NM	34.424	2.3347	1.28831	-1.81222	0.0699518	0.325297	13.8239	19.3469	2.78316	0	77.2513	103.506	25.0484	33.6327	3.57512	1.62309	1.95203
chr3:63989136-63989636:downstream_23016	chr3	63850232	63989136	+	ATXN7	NM	11.8178	2.40389	1.32679	-1.81181	0.0700153	NA	2.43951	7.73876	5.56632	4.92185	6.50537	4.83672	26.44	36.0936	-0.0432703	-2.46294	2.41967
chr6:34845054-34845554:downstream_25291	chr6	34845554	34855848	-	TAF11	NM	13.9481	2.13053	1.17711	-1.80997	0.0703007	NA	22.7688	20.3142	4.17474	3.28123	18.7029	16.4449	11.1326	14.7656	2.53065	0.440583	2.09007
chr5:145135406-145135906:downstream_24312	chr5	145135906	145214932	-	PRELID2	NM	3.94351	4.46863	2.46949	-1.80954	0.0703678	NA	0.813171	4.83672	5.56632	5.74216	0	0	5.56632	9.0234	-1.00111	-Inf	Inf
chr11:85347583-85348083:downstream_18341	chr11	85339616	85347583	+	TMEM126B	NM	72.747	1.31886	0.729523	-1.80783	0.0706325	0.327458	13.8239	29.0203	11.1326	13.1249	114.657	95.7671	178.122	126.328	0.820666	-0.532903	1.35357
chr17:73163324-73163824:downstream_20754	chr17	73163824	73179098	-	SUMO2	NM	17.6424	1.89662	1.05033	-1.80575	0.0709578	NA	13.0107	18.3795	5.56632	4.92185	21.1425	23.2163	27.8316	27.0702	1.58156	-0.307635	1.88919
chr1:16944250-16944750:downstream_494	chr1	16944750	16957401	-	CROCCP2	NR	14.7876	1.96197	1.08682	-1.80524	0.0710376	NA	15.4503	16.4449	8.34947	8.20309	9.75806	13.5428	19.4821	27.0702	0.946281	-0.998468	1.94475
chr13:108886603-108887103:downstream_10871	chr13	108870762	108886603	+	ABHD13	NM	4.63516	3.62643	2.00978	-1.80439	0.0711705	NA	4.87903	7.73876	5.56632	0.820309	1.62634	0.967344	9.74105	5.74216	0.982333	-2.57763	3.55996
chrX:47833749-47834249:downstream_27127	chrX	47834249	47863394	-	ZNF182	NM	4.82279	-4.0339	2.23689	1.80335	0.0713328	NA	0.813171	0	2.78316	8.20309	8.13171	6.77141	6.95789	4.92185	-3.756	0.327111	-4.08311
chr16:69738569-69739069:downstream_20140	chr16	69599868	69738569	+	NFAT5	NM	36.9409	1.89073	1.04852	-1.80323	0.0713521	0.329786	1.62634	5.80407	1.39158	9.0234	18.7029	21.2816	129.417	108.281	-0.487146	-2.57161	2.08447
chr19:33078358-33078858:downstream_14191	chr19	33072093	33078358	+	PDCD5	NM	26.3221	2.57747	1.43159	-1.80043	0.0717934	NA	3.25269	11.6081	0	1.64062	52.043	55.1386	27.8316	59.0622	3.1792	0.302732	2.87647
chr1:227177065-227177565:downstream_16578	chr1	227177565	227505826	-	CDC42BPA	NM	11.5715	-3.43909	1.91045	1.80015	0.0718377	NA	0	0	4.17474	6.56247	6.50537	13.5428	30.6147	31.1717	-Inf	-1.62382	-Inf
chr11:33101000-33101500:downstream_9199	chr11	33097695	33101000	+	LINC00294	NR	25.762	1.88552	1.04791	-1.79931	0.0719695	NA	10.5712	3.86938	2.78316	6.56247	31.7137	20.3142	69.5789	60.7028	0.627768	-1.32428	1.95205
chr4:184369049-184369549:downstream_3921	chr4	184365788	184369049	+	CDKN2AIP	NM	29.9818	1.49238	0.83	-1.79805	0.0721687	0.332546	27.6478	22.2489	16.6989	14.7656	34.9664	22.2489	52.88	48.3982	0.665221	-0.823851	1.48907
chr2:224832431-224832931:downstream_2458	chr2	224822120	224832431	+	MRPL44	NM	18.141	-2.60948	1.45274	1.79625	0.0724546	NA	1.62634	0	4.17474	9.8437	29.2742	25.151	38.9642	36.0936	-3.10762	-0.463729	-2.64389
chr14:23494559-23495059:downstream_19351	chr14	23495059	23504429	-	PSMB5	NM	283.772	1.04111	0.579704	-1.79592	0.0725065	0.33309	34.9664	31.9224	12.5242	10.664	620.45	660.696	399.383	499.568	1.52837	0.51112	1.01725
chr12:21243040-21243540:downstream_9834	chr12	21168629	21243040	+	SLCO1B7	NM	18.9764	2.46385	1.37202	-1.79578	0.0725294	NA	8.94488	39.6611	45.9221	21.328	4.06586	0	9.74105	22.1483	-0.468402	-2.97145	2.50304
chr14:65009954-65010454:downstream_11180	chr14	65007185	65009954	+	HSPA2	NM	13.5251	2.68173	1.49501	-1.79379	0.0728466	NA	7.31854	6.77141	2.78316	0	25.2083	20.3142	23.6568	22.1483	2.33987	-0.00892943	2.3488
chr17:12047148-12047648:downstream_20566	chr17	11924134	12047148	+	MAP2K4	NM	16.8596	2.0107	1.12153	-1.79282	0.073002	NA	4.87903	12.5755	8.34947	9.0234	7.31854	12.5755	33.3979	46.7576	0.0067635	-2.01047	2.01723
chr9:104151748-104152248:downstream_7232	chr9	104152248	104160919	-	MRPL50	NM	70.1304	1.12494	0.627587	-1.79248	0.0730564	0.334603	69.1196	61.91	25.0484	36.0936	95.9542	85.1263	105.76	82.0309	1.09966	-0.0524955	1.15215
chr9:34251877-34252377:downstream_7035	chr9	34252377	34329198	-	KIF24	NM	6.63372	3.23738	1.8091	-1.7895	0.0735346	NA	3.25269	8.7061	9.74105	3.28123	2.43951	0	12.5242	13.1249	-0.122912	-3.39425	3.27133
chr10:99217580-99218080:downstream_17658	chr10	99218080	99258551	-	MMS19	NM	22.8645	2.63156	1.47149	-1.78836	0.0737173	NA	6.50537	2.90203	0	1.64062	21.9556	53.2039	41.7474	54.9607	2.51956	-0.363679	2.88324
chr9:131458675-131459175:downstream_26494	chr9	131445933	131458675	+	SET	NM	192.866	1.1504	0.643568	-1.78753	0.0738519	0.334701	49.6034	17.4122	23.6568	21.328	310.631	268.922	477.312	374.061	0.575058	-0.554849	1.12991
chr3:127790526-127791026:downstream_3165	chr3	127771211	127790526	+	SEC61A1	NM	34.3847	2.86892	1.60514	-1.78734	0.073883	0.334701	11.3844	6.77141	0	0.820309	98.3937	83.1916	23.6568	50.8591	4.46812	1.28503	3.18309
chr10:15146256-15146756:downstream_17751	chr10	15139178	15146256	+	RPP38	NM	38.0775	1.7402	0.973678	-1.78725	0.0738978	0.334701	7.31854	17.4122	1.39158	4.92185	72.3722	67.7141	65.4042	68.0856	1.96981	0.0695867	1.90022
chr7:128505903-128506403:downstream_25402	chr7	128502856	128505903	+	ATP6V1F	NM	43.5892	1.41582	0.792354	-1.78685	0.0739609	0.334701	69.1196	47.3999	11.1326	8.20309	88.6357	59.9754	30.6147	33.6327	2.59123	1.20983	1.3814
chr11:64812300-64812800:downstream_9429	chr11	64808375	64812300	+	SAC3D1	NM	53.3302	2.07171	1.1617	-1.78335	0.0745297	0.335176	21.9556	5.80407	0	2.46093	156.942	117.049	58.4463	63.9841	3.49572	1.16217	2.33355
chr16:87438380-87438880:downstream_12526	chr16	87425800	87438380	+	MAP1LC3B	NM	55.3765	2.2717	1.27445	-1.78249	0.074669	0.335176	4.06586	6.77141	1.39158	0.820309	99.2069	122.853	98.8021	109.101	2.29265	0.0950356	2.19762
chr14:75548317-75548817:downstream_11232	chr14	75548817	75593778	-	NEK9	NM	36.3117	1.56972	0.880812	-1.78212	0.0747292	0.335176	9.75806	12.5755	9.74105	11.4843	37.4059	26.1183	121.067	62.3435	0.0734216	-1.5297	1.60312
chr11:3695739-3696239:downstream_18179	chr11	3696239	3819022	-	NUP98	NM	13.8572	-3.31115	1.85842	1.78171	0.074797	NA	0	0	4.17474	10.664	8.94488	7.73876	33.3979	45.9373	-Inf	-2.24953	-Inf
chr14:76116732-76117232:downstream_11237	chr14	76117232	76127538	-	C14orf1	NM	22.5702	1.76229	0.990136	-1.77985	0.0751013	NA	25.2083	9.67344	9.74105	9.0234	26.0215	19.3469	34.7895	46.7576	0.894471	-0.845946	1.74042
chr2:232318958-232319458:downstream_2474	chr2	232319458	232329205	-	NCL	NM	124.628	1.15045	0.646424	-1.77971	0.0751227	0.335947	58.5483	25.151	22.2653	17.2265	230.127	201.208	222.653	219.843	1.08366	-0.0368531	1.12052
chr1:52815764-52816264:downstream_133	chr1	52816264	52831877	-	CC2D1B	NM	7.30425	3.2784	1.84348	-1.77838	0.075342	NA	3.25269	15.4775	2.78316	0	8.13171	8.7061	6.95789	13.1249	2.75057	-0.254258	3.00483
chr9:86582497-86582997:downstream_26348	chr9	86582997	86595569	-	HNRNPK	NM	48.9949	1.20417	0.677666	-1.77693	0.0755789	0.336993	79.6908	58.0407	43.1389	41.0154	34.9664	35.7917	50.0968	49.2185	0.710748	-0.489121	1.19987
chrX:15841382-15841882:downstream_7611	chrX	15808573	15841382	+	ZRSR2	NM	14.5729	2.532	1.42525	-1.77653	0.0756455	NA	11.3844	2.90203	2.78316	0.820309	28.461	14.5102	27.8316	27.8905	1.98719	-0.37488	2.36207
chr14:24028271-24028771:downstream_19146	chr14	24028771	24037045	-	AP1G2	NM	22.9577	2.20853	1.24534	-1.77344	0.0761562	NA	2.43951	8.7061	1.39158	3.28123	39.0322	14.5102	62.621	51.6794	1.25411	-1.09408	2.34819
chr17:39847898-39848398:downstream_12565	chr17	39845126	39847898	+	EIF1	NM	119.201	-1.08489	0.612412	1.7715	0.0764775	0.34	43.0981	26.1183	48.7053	28.7108	278.918	254.412	121.067	152.577	-0.161519	0.962722	-1.12424
chr1:211548286-211548786:downstream_17351	chr1	211499956	211548286	+	TRAF5	NM	4.72609	4.192	2.3664	-1.77147	0.0764825	NA	1.62634	1.93469	9.74105	3.28123	0	0	9.74105	11.4843	-1.87062	-Inf	Inf
chr19:52795976-52796476:downstream_14556	chr19	52772823	52795976	+	ZNF766	NM	35.2175	1.90161	1.07537	-1.76832	0.077007	0.341353	5.6922	19.3469	1.39158	3.28123	78.8776	63.8447	58.4463	50.8591	2.42182	0.384846	2.03697
chr3:158383702-158384202:downstream_3254	chr3	158384202	158390482	-	LXN	NM	54.4541	-1.60225	0.907687	1.7652	0.0775299	0.342669	4.06586	2.90203	19.4821	7.38278	80.504	102.539	125.242	93.5152	-1.94693	-0.257153	-1.68978
chr12:4796720-4797220:downstream_9984	chr12	4758263	4796720	+	NDUFA9	NM	35.0582	-2.93016	1.66412	1.76079	0.0782742	0.344662	0.813171	0	6.95789	4.10154	62.6142	41.5958	80.7116	83.6715	-3.76557	-0.657568	-3.10801
chr16:11772435-11772935:downstream_20262	chr16	11772935	11836734	-	TXNDC11	NM	14.4386	2.28547	1.29842	-1.7602	0.0783739	NA	1.62634	8.7061	4.17474	3.28123	8.94488	12.5755	41.7474	34.453	0.470713	-1.82409	2.29481
chr10:99195165-99195665:downstream_8658	chr10	99195665	99205768	-	EXOSC1	NM	27.0472	1.77417	1.00824	-1.75967	0.0784631	NA	18.7029	16.4449	4.17474	2.46093	50.4166	58.0407	29.2232	36.9139	2.40512	0.713596	1.69153
chr12:98995778-98996278:downstream_18829	chr12	98987402	98995778	+	SLC25A3	NM	71.8815	1.13633	0.646158	-1.7586	0.0786454	0.344662	85.383	82.2243	27.8316	14.7656	113.031	123.82	64.0126	63.9841	1.97626	0.887872	1.08838
chr15:69747884-69748384:downstream_19703	chr15	69745158	69747884	+	RPLP1	NM	1243.64	-0.932258	0.530145	1.7585	0.0786631	0.344662	38.2191	29.0203	29.2232	18.8671	4174.82	3039.4	1313.65	1305.93	0.483562	1.46151	-0.977944
chr1:61928460-61928960:downstream_17018	chr1	61542945	61928460	+	NFIA	NM	4.35047	4.24935	2.41804	-1.75735	0.0788579	NA	0	10.6408	1.39158	2.46093	2.43951	0	5.56632	12.3046	1.46574	-2.87295	4.33869
chr12:104744085-104744585:downstream_18900	chr12	104609556	104744085	+	TXNRD1	NM	544.685	-1.04216	0.593885	1.75482	0.0792905	0.345633	9.75806	10.6408	27.8316	57.4216	670.866	705.194	1312.26	1563.51	-2.06327	-1.0634	-0.999863
chr2:47386720-47387220:downstream_21788	chr2	47387220	47404075	-	CALM2	NM	173.947	0.982488	0.559974	-1.75453	0.0793406	0.345633	126.855	118.016	61.2295	57.4216	320.389	206.044	194.821	306.795	1.0453	0.0696675	0.975628
chr2:101886778-101887278:downstream_2146	chr2	101869344	101886778	+	CNOT11	NM	18.8335	1.94736	1.11027	-1.75395	0.0794388	NA	23.582	5.80407	6.95789	5.74216	21.9556	19.3469	32.0063	35.2733	1.2103	-0.703939	1.91424
chr17:40696466-40696966:downstream_13125	chr17	40687950	40696466	+	NAGLU	NM	27.7037	-2.17498	1.24031	1.75358	0.0795025	NA	2.43951	0	4.17474	10.664	40.6586	47.3999	51.4884	64.8044	-2.6047	-0.401229	-2.20348
chr7:30673648-30674148:downstream_5532	chr7	30634180	30673648	+	GARS	NM	64.4318	1.52181	0.868292	-1.75265	0.0796629	0.346043	8.94488	2.90203	9.74105	4.92185	44.7244	69.6488	185.08	189.491	-0.307659	-1.71149	1.40383
chr12:57923332-57923832:downstream_18535	chr12	57923832	57941114	-	DCTN2	NM	27.2413	1.77338	1.01223	-1.75196	0.0797811	NA	4.87903	12.5755	5.56632	4.10154	27.6478	38.6938	65.4042	59.0622	0.852331	-0.907771	1.7601
chr20:33515735-33516235:downstream_14984	chr20	33516235	33543601	-	GSS	NM	14.1385	2.75867	1.57594	-1.75049	0.080033	NA	4.87903	3.86938	2.78316	0	26.8347	10.6408	22.2653	41.8357	1.6523	-0.774401	2.4267
chr3:101579869-101580369:downstream_23307	chr3	101546833	101579869	+	NFKBIZ	NM	24.2389	2.05849	1.176	-1.75041	0.0800472	NA	17.0766	5.80407	2.78316	1.64062	40.6586	54.1713	38.9642	32.8123	2.37078	0.401829	1.96895
chr1:94334513-94335013:downstream_836	chr1	94335013	94344762	-	DNTTIP2	NM	26.3505	1.63571	0.93493	-1.74955	0.0801954	NA	23.582	29.0203	8.34947	4.10154	36.5927	49.3346	27.8316	31.992	2.07886	0.522401	1.55646
chr12:110889790-110890290:downstream_18584	chr12	110890290	110906526	-	GPN3	NM	8.8507	3.29066	1.88136	-1.74909	0.0802757	NA	8.13171	5.80407	2.78316	0	19.5161	0.967344	13.9158	19.6874	2.324	-0.714139	3.03814
chr12:56214243-56214743:downstream_10247	chr12	56214743	56223420	-	DNAJC14	NM	45.13	1.41156	0.807336	-1.74842	0.0803918	0.347332	21.1425	37.7264	11.1326	19.6874	42.2849	69.6488	62.621	96.7964	0.933637	-0.510165	1.4438
chr2:42577144-42577644:downstream_1949	chr2	42577644	42588356	-	COX7A2L	NM	69.0428	1.22953	0.703284	-1.74827	0.0804179	0.347332	45.5376	25.151	11.1326	16.4062	130.107	105.441	98.8021	119.765	1.36001	0.107944	1.25207
chr7:55537800-55538300:downstream_25801	chr7	55538300	55640200	-	VOPP1	NM	20.0549	-1.84187	1.05417	1.74722	0.080599	NA	5.6922	3.86938	54.2716	36.0936	7.31854	9.67344	18.0905	25.4296	-3.24045	-1.35683	-1.88362
chr1:19541657-19542157:downstream_16691	chr1	19542157	19578053	-	EMC1	NM	8.26278	-2.95188	1.69003	1.74665	0.0806987	NA	1.62634	0	6.95789	9.0234	11.3844	10.6408	12.5242	13.9452	-3.29668	-0.265174	-3.03151
chr6:75962137-75962637:downstream_25312	chr6	75962637	75994632	-	TMEM30A	NM	82.425	-1.90394	1.09101	1.74512	0.0809644	0.348699	2.43951	0	5.56632	8.20309	122.789	140.265	190.646	189.491	-2.4968	-0.531164	-1.96564
chr12:27124005-27124505:downstream_9836	chr12	27124505	27167339	-	TM7SF3	NM	66.4065	1.58564	0.909772	-1.74289	0.081352	0.349376	4.87903	10.6408	1.39158	4.92185	117.097	96.7344	140.549	155.038	1.29762	-0.467115	1.76473
chr20:25653330-25653830:downstream_22613	chr20	25653830	25677540	-	ZNF337	NM	8.27503	3.30681	1.89825	-1.74203	0.0815026	NA	12.1976	8.7061	1.39158	0	15.4503	13.5428	8.34947	6.56247	3.90896	0.95924	2.94972
chr14:45376460-45376960:downstream_11122	chr14	45366506	45376460	+	C14orf28	NM	16.6187	2.59692	1.49105	-1.74167	0.0815662	NA	26.0215	27.0856	0	1.64062	39.0322	25.151	4.17474	9.8437	5.01659	2.19487	2.82173
chr15:43619473-43619973:downstream_11689	chr15	43619973	43622820	-	LCMT2	NM	13.4525	2.74107	1.5768	-1.73838	0.0821443	NA	6.50537	20.3142	1.39158	0.820309	21.9556	29.9877	6.95789	19.6874	3.59994	0.963057	2.63688
chr15:25339276-25339776:downstream_11569	chr15	25339182	25339276	+	SNORD116-24	NR	8.95559	-2.65218	1.52629	1.73767	0.0822696	NA	1.62634	0.967344	15.3074	13.9452	5.6922	8.7061	13.9158	11.4843	-3.49549	-0.818936	-2.67655
chr10:101947623-101948123:downstream_8333	chr10	101948123	101989344	-	CHUK	NM	33.7833	1.74124	1.00246	-1.73697	0.0823933	0.352848	8.94488	43.5305	9.74105	13.1249	25.2083	53.2039	64.0126	52.4998	1.19844	-0.571332	1.76977
chr5:82348164-82348664:downstream_4332	chr5	82348664	82373272	-	TMEM167A	NM	26.052	1.66111	0.957083	-1.73559	0.0826358	NA	24.3951	40.6285	6.95789	5.74216	30.0873	51.2693	22.2653	27.0702	2.35613	0.721635	1.63449
chr11:114183238-114183738:downstream_9658	chr11	114166534	114183238	+	NNMT	NM	25.7517	-2.91104	1.6789	1.7339	0.0829361	NA	0	0.967344	30.6147	18.0468	12.1976	6.77141	70.9705	66.445	-5.65261	-2.85683	-2.79578
chrX:139005806-139006306:downstream_7962	chrX	139006306	139006390	-	MIR505	NR	5.01161	-4.12518	2.3832	1.73094	0.083462	NA	4.06586	0	0	12.3046	14.6371	5.80407	0	3.28123	-1.59757	2.63917	-4.23674
chr2:73988824-73989324:downstream_2038	chr2	73989324	74007284	-	DUSP11	NM	39.8132	1.45152	0.838934	-1.7302	0.0835947	0.356526	23.582	35.7917	4.17474	9.0234	69.9327	79.3222	55.6632	41.0154	2.16949	0.626511	1.54298
chr10:127524408-127524908:downstream_8364	chr10	127524908	127569884	-	DHX32	NM	50.3607	1.65307	0.955814	-1.72948	0.0837224	0.356526	5.6922	6.77141	9.74105	3.28123	66.68	26.1183	137.766	146.835	-0.0632608	-1.61677	1.55351
chr19:4795571-4796071:downstream_13906	chr19	4791727	4795571	+	FEM1A	NM	21.914	2.12839	1.23106	-1.72891	0.0838256	NA	8.94488	13.5428	2.78316	0.820309	51.2298	40.6285	27.8316	29.5311	2.64168	0.679297	1.96238
chrX:151121095-151121595:downstream_7569	chrX	151121595	151143151	-	GABRE	NM	17.7701	2.13338	1.23577	-1.72636	0.0842827	NA	6.50537	8.7061	1.39158	2.46093	32.5269	24.1836	27.8316	38.5545	1.98129	-0.227266	2.20856
chr5:143537222-143537722:downstream_24443	chr5	143537722	143550278	-	YIPF5	NM	16.6596	1.87724	1.08747	-1.72624	0.0843042	NA	25.2083	18.3795	12.5242	4.10154	17.8898	13.5428	19.4821	22.1483	1.39051	-0.405378	1.79588
chr12:109038384-109038884:downstream_18525	chr12	109038884	109125326	-	CORO1C	NM	57.7692	1.5126	0.876472	-1.72578	0.0843869	0.358349	3.25269	10.6408	4.17474	8.20309	65.8669	50.3019	175.339	144.374	0.16665	-1.46056	1.62721
chr10:105788991-105789491:downstream_17774	chr10	105726942	105788991	+	SLK	NM	9.17053	2.63915	1.53041	-1.72448	0.084622	NA	13.8239	3.86938	1.39158	4.92185	3.25269	11.6081	18.0905	16.4062	1.48671	-1.21494	2.70165
chr2:139330805-139331305:downstream_1721	chr2	139259349	139330805	+	SPOPL	NM	6.89604	2.95364	1.71305	-1.72419	0.0846727	NA	4.87903	13.5428	11.1326	4.92185	0.813171	1.93469	9.74105	8.20309	0.198442	-2.70713	2.90557
chr5:147822399-147822899:downstream_24122	chr5	147763497	147822399	+	FBXO38	NM	6.13175	-3.72884	2.16342	1.72359	0.0847823	NA	0	0	2.78316	8.20309	5.6922	4.83672	11.1326	16.4062	-Inf	-1.38711	-Inf
chr11:112104695-112105195:downstream_9648	chr11	112097087	112104695	+	PTS	NM	22.953	2.09601	1.21658	-1.72287	0.0849119	NA	28.461	2.90203	9.74105	2.46093	30.9005	24.1836	43.1389	41.8357	1.36195	-0.625397	1.98735
chr16:71891236-71891736:downstream_12460	chr16	71879893	71891236	+	ATXN1L	NM	15.9896	2.26766	1.31739	-1.72132	0.0851922	NA	6.50537	9.67344	2.78316	0.820309	25.2083	29.9877	25.0484	27.8905	2.16665	0.0602348	2.10641
chr6:28201264-28201764:downstream_25367	chr6	28193028	28201264	+	ZSCAN9	NM	9.24205	3.21475	1.8678	-1.72114	0.0852258	NA	10.5712	5.80407	0	0.820309	15.4503	20.3142	11.1326	9.8437	4.31921	0.769765	3.54944
chr1:151954885-151955385:downstream_1008	chr1	151955385	151966714	-	S100A10	NM	397.529	1.04355	0.606662	-1.72016	0.0854042	0.361488	45.5376	27.0856	9.74105	18.0468	1017.28	677.141	743.103	642.302	1.38598	0.290483	1.09549
chr8:118811101-118811601:downstream_6344	chr8	118811601	119124058	-	EXT1	NM	32.3491	-2.96727	1.7261	1.71906	0.0856031	0.361488	0	0	12.5242	3.28123	13.0107	23.2163	96.0189	110.742	-Inf	-2.51282	-Inf
chr4:41962824-41963324:downstream_3363	chr4	41937136	41962824	+	TMEM33	NM	24.0298	1.67774	0.976249	-1.71856	0.0856945	NA	30.9005	20.3142	9.74105	4.92185	34.9664	31.9224	38.9642	20.5077	1.80439	0.169554	1.63483
chr9:115427591-115428091:downstream_26361	chr9	115249247	115427591	+	KIAA1958	NM	3.91238	-4.23735	2.46571	1.71851	0.0857036	NA	0	0	6.95789	6.56247	0.813171	4.83672	5.56632	6.56247	-Inf	-1.10214	-Inf
chr9:6010518-6011018:downstream_26473	chr9	6011018	6015640	-	RANBP6	NM	19.9166	2.07085	1.20671	-1.71611	0.0861417	NA	9.75806	10.6408	0	3.28123	33.34	41.5958	32.0063	28.7108	2.63618	0.303552	2.33262
chr8:124231695-124232195:downstream_6700	chr8	124232195	124253638	-	C8orf76	NM	8.66796	2.539	1.4796	-1.71601	0.0861607	NA	7.31854	6.77141	2.78316	1.64062	8.94488	9.67344	12.5242	19.6874	1.67132	-0.790858	2.46217
chr8:87480178-87480678:downstream_6327	chr8	87354993	87480178	+	WWP1	NM	24.8575	1.66718	0.971922	-1.71535	0.0862819	NA	7.31854	10.6408	15.3074	21.328	6.50537	12.5755	75.1453	50.0388	-1.0285	-2.71385	1.68535
chr17:695741-696241:downstream_12720	chr17	685512	695741	+	RNMTL1	NM	33.5918	2.11249	1.23284	-1.71352	0.0866173	0.364554	4.87903	17.4122	2.78316	0.820309	98.3937	50.3019	51.4884	42.656	2.62902	0.659414	1.9696
chr8:87573726-87574226:downstream_6326	chr8	87526655	87573726	+	CPNE3	NM	30.0762	1.64234	0.959302	-1.71201	0.0868946	0.364554	11.3844	12.5755	11.1326	5.74216	17.8898	46.4325	68.1874	67.2653	0.505751	-1.0744	1.58015
chr2:85568577-85569077:downstream_2073	chr2	85569077	85581821	-	RETSAT	NM	88.7204	-1.17049	0.684032	1.71117	0.0870505	0.364554	47.9771	44.4978	15.3074	31.1717	179.711	285.367	41.7474	63.9841	0.992481	2.13707	-1.14459
chr8:146014653-146015153:downstream_26101	chr8	146015153	146017805	-	RPL8	NM	92.0474	1.68146	0.983808	-1.70913	0.0874262	0.365119	6.50537	10.6408	1.39158	2.46093	203.293	200.24	132.2	179.648	2.15402	0.371846	1.78217
chr19:50058224-50058724:downstream_21307	chr19	50058724	50083829	-	NOSIP	NM	7.13944	3.06959	1.79609	-1.70904	0.0874442	NA	5.6922	19.3469	1.39158	1.64062	12.1976	1.93469	8.34947	6.56247	3.04575	-0.0774762	3.12322
chr9:32553023-32553523:downstream_26406	chr9	32553523	32573182	-	NDUFB6	NM	14.8385	-2.22742	1.30336	1.70898	0.0874552	NA	1.62634	6.77141	4.17474	13.1249	17.0766	46.4325	13.9158	15.5859	-1.04267	1.10617	-2.14884
chr5:177638184-177638684:downstream_24165	chr5	177631507	177638184	+	HNRNPAB	NM	93.906	1.12989	0.662257	-1.70612	0.0879852	0.365455	23.582	32.8897	11.1326	9.0234	190.282	190.567	146.116	147.656	1.48632	0.374525	1.11179
chr17:42396492-42396992:downstream_20717	chr17	42396992	42402217	-	SLC25A39	NM	35.4532	1.66157	0.973979	-1.70596	0.0880154	0.365455	13.0107	16.4449	4.17474	2.46093	77.2513	70.6161	38.9642	60.7028	2.15023	0.569116	1.58111
chr11:46877767-46878267:downstream_8878	chr11	46878267	46940173	-	LRP4	NM	47.8228	1.4948	0.876815	-1.70481	0.0882298	0.365455	4.06586	9.67344	6.95789	9.0234	30.0873	50.3019	132.2	140.273	-0.218075	-1.76104	1.54296
chr22:37965410-37965910:downstream_15593	chr22	37956470	37965410	+	CDC42EP1	NM	6.70102	-2.94953	1.73337	1.70161	0.088828	NA	3.25269	0	6.95789	7.38278	11.3844	11.6081	9.74105	3.28123	-2.14041	0.820182	-2.96059
chr2:208626809-208627309:downstream_2392	chr2	208627309	208634143	-	FZD5	NM	30.8403	1.43469	0.843957	-1.69996	0.0891387	0.368213	16.2634	18.3795	13.9158	27.8905	17.8898	21.2816	69.5789	61.5231	-0.271157	-1.74282	1.47166
chr13:23902461-23902961:downstream_19082	chr13	23902961	24007867	-	SACS	NM	14.6545	2.31633	1.36634	-1.69528	0.0900214	NA	4.87903	4.83672	1.39158	1.64062	21.1425	19.3469	32.0063	31.992	1.67996	-0.660493	2.34045
chr12:57031458-57031958:downstream_10261	chr12	57031958	57039852	-	ATP5B	NM	266.487	1.05674	0.623953	-1.69361	0.0903387	0.372156	19.5161	32.8897	11.1326	9.8437	490.342	634.578	425.823	507.771	1.32096	0.268955	1.05201
chr11:13409042-13409542:downstream_17899	chr11	13409542	13484844	-	BTBD10	NM	17.2624	1.91293	1.13017	-1.6926	0.0905324	NA	6.50537	17.4122	4.17474	7.38278	22.7688	12.5755	32.0063	35.2733	1.04924	-0.928692	1.97793
chr8:121407582-121408082:downstream_6693	chr8	121408082	121457647	-	MRPL13	NM	17.302	2.41058	1.42589	-1.69058	0.0909171	NA	17.0766	0.967344	4.17474	0.820309	21.1425	29.0203	38.9642	26.2499	1.85294	-0.378566	2.23151
chr2:191557492-191557992:downstream_2357	chr2	191513847	191557492	+	NAB1	NM	12.6176	-3.08009	1.82363	1.68899	0.0912212	NA	0.813171	0	6.95789	4.92185	17.0766	17.4122	25.0484	28.7108	-3.8688	-0.640384	-3.22842
chr12:123773155-123773655:downstream_18812	chr12	123773655	123834988	-	SBNO1	NM	11.8833	2.73154	1.6173	-1.68895	0.0912295	NA	0.813171	8.7061	5.56632	18.0468	3.25269	0	25.0484	33.6327	-1.31066	-4.17319	2.86253
chr19:40028946-40029446:downstream_14288	chr19	40029446	40030838	-	EID2	NM	54.3682	1.33574	0.791338	-1.68795	0.0914215	0.375596	17.0766	33.8571	5.56632	9.8437	88.6357	116.081	83.4947	80.3902	1.72475	0.320947	1.4038
chr13:51544596-51545096:downstream_19078	chr13	51483813	51544596	+	RNASEH2B	NM	6.10099	-3.35467	1.98809	1.68739	0.091529	NA	1.62634	0	8.34947	11.4843	2.43951	10.6408	2.78316	11.4843	-3.60826	-0.125335	-3.48292
chr2:97513223-97513723:downstream_1526	chr2	97513723	97523756	-	ANKRD39	NM	11.7069	-2.31591	1.3726	1.68724	0.0915578	NA	1.62634	1.93469	9.74105	6.56247	21.9556	16.4449	22.2653	13.1249	-2.19482	0.117774	-2.31259
chr17:62534062-62534562:downstream_12675	chr17	62503157	62534062	+	CEP95	NM	33.9864	1.65476	0.981159	-1.68654	0.0916927	0.375692	39.0322	9.67344	5.56632	6.56247	58.5483	59.9754	37.5726	54.9607	2.00565	0.357131	1.64852
chr17:71204645-71205145:downstream_13334	chr17	71189172	71204645	+	COG1	NM	14.2966	2.13936	1.26865	-1.68634	0.091731	NA	7.31854	16.4449	5.56632	1.64062	12.1976	25.151	22.2653	23.789	1.72128	-0.302282	2.02357
chr11:82645699-82646199:downstream_9553	chr11	82612736	82645699	+	DDIAS	NM	8.27083	2.62624	1.55799	-1.68566	0.0918622	NA	7.31854	12.5755	1.39158	2.46093	13.8239	4.83672	13.9158	9.8437	2.36847	-0.348506	2.71697
chr12:107367813-107368313:downstream_10400	chr12	107349543	107367813	+	TMEM263	NM	59.7012	1.30348	0.773504	-1.68516	0.0919579	0.375763	41.4717	22.2489	36.181	20.5077	77.2513	35.7917	139.158	105	0.168698	-1.11094	1.27964
chr12:120119429-120119929:downstream_10443	chr12	120105760	120119429	+	PRKAB1	NM	17.732	2.82489	1.67702	-1.68447	0.0920904	NA	15.4503	9.67344	1.39158	0	41.4717	47.3999	12.5242	13.9452	4.17425	1.74739	2.42686
chr11:17353070-17353570:downstream_8854	chr11	17298285	17353070	+	NUCB2	NM	24.504	-1.7824	1.05934	1.68256	0.0924603	NA	7.31854	0	25.0484	18.8671	28.461	26.1183	45.9221	44.2967	-2.5851	-0.725074	-1.86003
chr2:68405488-68405988:downstream_1641	chr2	68405988	68479651	-	PPP3R1	NM	14.6799	2.09983	1.24968	-1.68028	0.0929019	NA	5.6922	6.77141	5.56632	1.64062	10.5712	19.3469	33.3979	34.453	0.790265	-1.18135	1.97161
chr12:13066600-13067100:downstream_10073	chr12	13043955	13066600	+	GPRC5A	NM	204.001	-0.9111	0.542258	1.6802	0.0929186	0.378668	43.0981	77.3876	121.067	112.382	269.973	358.885	300.581	348.631	-0.95425	-0.0459567	-0.908294
chr12:58122139-58122639:downstream_10284	chr12	58120022	58122139	+	AGAP2-AS1	NR	9.83592	2.38674	1.42113	-1.67946	0.0930619	NA	9.75806	12.5755	0	4.92185	10.5712	11.6081	15.3074	13.9452	2.18194	-0.399348	2.58129
chr5:177037346-177037846:downstream_4610	chr5	177027118	177037346	+	B4GALT7	NM	11.1637	2.10957	1.2562	-1.67933	0.0930872	NA	16.2634	9.67344	9.74105	7.38278	8.13171	3.86938	19.4821	14.7656	0.598999	-1.51284	2.11184
chr12:50229325-50229825:downstream_10158	chr12	50229825	50236912	-	BCDIN3D	NM	14.6164	3.11225	1.85363	-1.679	0.0931526	NA	14.6371	8.7061	0	0	52.043	29.9877	4.17474	7.38278	Inf	2.82733	Inf
chr9:4708398-4708898:downstream_6973	chr9	4679552	4708398	+	CDC37L1	NM	8.72689	2.79741	1.66802	-1.67709	0.093525	NA	5.6922	8.7061	1.39158	0.820309	15.4503	10.6408	18.0905	9.0234	2.70255	-0.0554791	2.75803
chrX:123236505-123237005:downstream_27053	chrX	123094409	123236505	+	STAG2	NM	25.7224	1.86281	1.11189	-1.67535	0.0938647	NA	7.31854	2.90203	25.0484	9.0234	9.75806	2.90203	66.7958	82.0309	-1.7371	-3.55527	1.81817
chr15:99675800-99676300:downstream_19799	chr15	99645285	99675800	+	SYNM	NM	11.0737	2.20254	1.31687	-1.67256	0.0944145	NA	9.75806	11.6081	5.56632	1.64062	12.1976	12.5755	13.9158	21.328	1.56787	-0.508599	2.07647
chr17:34851098-34851598:downstream_20599	chr17	34851598	34891305	-	MYO19	NM	36.1702	1.37742	0.823585	-1.67247	0.0944323	0.381242	19.5161	45.4652	18.0905	26.2499	29.2742	34.8244	62.621	53.3201	0.551403	-0.855028	1.40643
chr3:101399433-101399933:downstream_3082	chr3	101399933	101405563	-	RPL24	NM	200.029	0.896142	0.535842	-1.6724	0.0944457	0.381242	74.8118	70.6161	19.4821	19.6874	436.673	505.921	249.093	223.944	1.8925	0.994684	0.897817
chr1:228644564-228645064:downstream_1402	chr1	228645064	228645560	-	HIST3H2A	NM	92.1737	1.10495	0.660794	-1.67215	0.094495	0.381242	22.7688	18.3795	13.9158	22.1483	119.536	105.441	258.834	176.366	0.19027	-0.951903	1.14217
chr1:200373574-200374074:downstream_17429	chr1	200374074	200379186	-	ZNF281	NM	43.8169	1.38908	0.831015	-1.67155	0.094614	0.381242	13.0107	20.3142	6.95789	8.20309	73.9986	61.91	102.977	63.1638	1.13624	-0.289768	1.42601
chr17:30189689-30190189:downstream_12965	chr17	30190189	30228729	-	UTP6	NM	59.1849	-1.36018	0.814203	1.67057	0.0948076	0.381242	7.31854	2.90203	9.74105	18.0468	100.02	110.277	116.893	108.281	-1.44298	-0.0986056	-1.34437
chr1:246931440-246931940:downstream_1459	chr1	246887377	246931440	+	SCCPDH	NM	7.60987	-3.40619	2.03997	1.66973	0.0949732	NA	0.813171	0	11.1326	2.46093	9.75806	9.67344	13.9158	13.1249	-4.06322	-0.476737	-3.58648
chr22:50963209-50963709:downstream_22858	chr22	50946644	50963209	+	NCAPH2	NM	4.78437	3.75714	2.25042	-1.66952	0.0950137	NA	8.13171	14.5102	1.39158	0	4.87903	3.86938	1.39158	4.10154	4.0242	0.671394	3.35281
chr5:111497814-111498314:downstream_4064	chr5	111498314	111755010	-	EPB41L4A	NM	11.9144	2.23595	1.33983	-1.66883	0.095151	NA	5.6922	14.5102	5.56632	9.8437	10.5712	1.93469	25.0484	22.1483	0.390656	-1.91608	2.30673
chr21:35275256-35275756:downstream_15302	chr21	35275756	35288158	-	ATP5O	NM	46.8951	2.21524	1.32845	-1.66754	0.0954075	0.382639	7.31854	0.967344	1.39158	0.820309	92.7015	79.3222	101.585	91.0543	1.90538	-0.163296	2.06867
chrX:48379202-48379702:downstream_26987	chrX	48367346	48379202	+	PORCN	NM	20.8871	1.83929	1.10316	-1.6673	0.0954543	NA	20.3293	18.3795	9.74105	0.820309	34.1532	29.0203	29.2232	25.4296	1.87387	0.209027	1.66484
chr4:74901811-74902311:downstream_3740	chr4	74902311	74904490	-	CXCL3	NM	4.99994	3.85043	2.31128	-1.66593	0.0957268	NA	0.813171	3.86938	8.34947	9.0234	0	0	9.74105	8.20309	-1.89147	-Inf	Inf
chr18:10552766-10553266:downstream_13564	chr18	10525872	10552766	+	NAPG	NM	4.6873	3.41944	2.05422	-1.66459	0.0959942	NA	4.87903	7.73876	5.56632	1.64062	2.43951	0	11.1326	4.10154	0.808001	-2.64265	3.45065
chr18:44680889-44681389:downstream_13507	chr18	44681389	44702745	-	IER3IP1	NM	23.6891	1.71268	1.02899	-1.66443	0.0960267	NA	11.3844	7.73876	6.95789	3.28123	34.9664	25.151	59.8379	40.1951	0.901227	-0.734624	1.63585
chr2:120974546-120975046:downstream_1708	chr2	120975046	120980984	-	TMEM185B	NM	21.9761	1.90188	1.14305	-1.66386	0.0961402	NA	21.1425	13.5428	0	4.10154	39.8454	50.3019	22.2653	24.6093	3.08008	0.94348	2.1366
chr6:85441715-85442215:downstream_4759	chr6	85442215	85473954	-	TBX18	NM	18.0289	1.88446	1.13488	-1.66049	0.0968167	NA	4.87903	11.6081	19.4821	26.2499	2.43951	4.83672	36.181	38.5545	-1.47186	-3.36053	1.88867
chr7:42955961-42956461:downstream_5804	chr7	42956461	42971805	-	PSMA2	NM	22.454	1.85762	1.11979	-1.6589	0.0971356	NA	21.1425	8.7061	8.34947	3.28123	43.9112	15.4775	32.0063	46.7576	1.35972	-0.407345	1.76707
chr12:72074428-72074928:downstream_10317	chr12	72057676	72074428	+	THAP2	NM	8.39988	3.62589	2.18679	-1.65809	0.0972999	NA	14.6371	0.967344	0	0	14.6371	25.151	2.78316	9.0234	Inf	1.75275	Inf
chr19:58317949-58318449:downstream_14708	chr19	58318449	58326281	-	ZNF552	NM	14.2713	2.18911	1.32411	-1.65327	0.0982765	NA	5.6922	11.6081	1.39158	2.46093	29.2742	15.4775	23.6568	24.6093	2.16693	-0.109069	2.276
chr9:130209452-130209952:downstream_7321	chr9	130209952	130213711	-	RPL12	NM	105.975	0.977388	0.591379	-1.65273	0.0983865	0.39164	48.7903	51.2693	20.8737	16.4062	199.227	212.816	161.423	136.992	1.42439	0.465475	0.958915
chr22:39080766-39081266:downstream_15611	chr22	39077953	39080766	+	TOMM22	NM	35.1299	1.70354	1.03116	-1.65206	0.098522	0.39164	13.0107	7.73876	5.56632	0.820309	67.4932	69.6488	62.621	54.1404	1.69995	0.232107	1.46784
chr12:96260238-96260738:downstream_10368	chr12	96252708	96260238	+	SNRPF	NM	18.7619	2.20836	1.33727	-1.65139	0.0986593	NA	5.6922	15.4775	2.78316	0.820309	39.8454	32.8897	36.181	16.4062	2.55454	0.467939	2.0866
chr7:116559313-116559813:downstream_5613	chr7	116502562	116559313	+	CAPZA2	NM	42.3013	1.55226	0.940095	-1.65118	0.098702	0.39164	11.3844	1.93469	9.74105	4.92185	39.0322	38.6938	125.242	107.46	-0.138676	-1.58202	1.44334
chr14:77583630-77584130:downstream_11245	chr14	77564577	77583630	+	CIPC	NM	12.6702	2.08583	1.26394	-1.65026	0.0988904	NA	11.3844	15.4775	1.39158	4.10154	21.1425	14.5102	15.3074	18.0468	2.28986	0.0961415	2.19372
chr3:101285290-101285790:downstream_3079	chr3	101280679	101285290	+	TRMT10C	NM	43.7148	1.44301	0.874687	-1.64974	0.0989954	0.39164	41.4717	28.053	5.56632	6.56247	89.4488	92.8651	25.0484	60.7028	2.51909	1.08819	1.4309
chrX:103440582-103441082:downstream_7534	chrX	103411155	103440582	+	FAM199X	NM	37.0909	1.64303	0.996418	-1.64893	0.0991611	0.39164	4.87903	3.86938	4.17474	4.10154	31.7137	39.6611	91.8442	116.484	0.0800377	-1.54537	1.62541
chr7:43846941-43847441:downstream_25408	chr7	43798271	43846941	+	BLVRA	NM	68.4701	1.5004	0.910593	-1.64772	0.09941	0.39164	6.50537	4.83672	4.17474	3.28123	107.339	81.2569	183.688	156.679	0.605219	-0.851797	1.45702
chr15:35270041-35270541:downstream_11650	chr15	35270541	35280497	-	ZNF770	NM	47.0643	1.48547	0.901664	-1.64748	0.0994601	0.39164	24.3951	15.4775	2.78316	5.74216	73.9986	126.722	76.5368	50.8591	2.22557	0.65587	1.5697
chr8:59495419-59495919:downstream_26111	chr8	59465727	59495419	+	SDCBP	NM	36.4072	1.40585	0.854645	-1.64495	0.0999802	0.392668	13.8239	19.3469	6.95789	5.74216	59.3615	62.8774	68.1874	54.9607	1.38508	-0.0106903	1.39577
chrY:15032390-15032890:downstream_27152	chrY	15016018	15032390	+	DDX3Y	NM	7.59569	2.91248	1.77264	-1.64302	0.10038	NA	5.6922	4.83672	0	1.64062	11.3844	8.7061	19.4821	9.0234	2.68205	-0.504727	3.18677
chr1:155111334-155111834:downstream_17253	chr1	155107819	155111334	+	SLC50A1	NM	31.6524	2.21057	1.34559	-1.64282	0.100419	0.393374	4.06586	13.5428	2.78316	0	75.6249	71.5835	48.7053	36.9139	2.66149	0.781855	1.87964
chr19:56088390-56088890:downstream_14664	chr19	56088890	56092211	-	ZNF579	NM	3.59411	4.02595	2.45247	-1.64159	0.100674	NA	3.25269	6.77141	0	1.64062	4.06586	0	9.74105	3.28123	2.61116	-1.67935	4.29051
chr1:180859415-180859915:downstream_17409	chr1	180601145	180859415	+	XPR1	NM	9.7027	2.23747	1.36367	-1.64077	0.100845	NA	6.50537	6.77141	9.74105	10.664	2.43951	2.90203	18.0905	20.5077	-0.620022	-2.85321	2.23318
chr10:96088148-96088648:downstream_17712	chr10	95753745	96088148	+	PLCE1	NM	9.12394	2.3323	1.4219	-1.64028	0.100948	NA	5.6922	3.86938	4.17474	6.56247	4.87903	2.90203	19.4821	25.4296	-0.167298	-2.52905	2.36175
chr1:161006921-161007421:downstream_17368	chr1	161007421	161008774	-	TSTD1	NM	4.14335	-4.0047	2.44312	1.63917	0.101177	NA	4.06586	5.80407	1.39158	1.64062	10.5712	9.67344	0	0	1.70268	Inf	-Inf
chr4:10441003-10441503:downstream_3619	chr4	10441503	10459032	-	ZNF518B	NM	9.7079	2.70202	1.65	-1.63758	0.101508	NA	4.06586	8.7061	1.39158	0.820309	9.75806	20.3142	19.4821	13.1249	2.52963	-0.116749	2.64638
chr17:19640797-19641297:downstream_20321	chr17	19641297	19651746	-	ALDH3A1	NM	790.313	-1.40566	0.860836	1.6329	0.10249	0.40045	4.87903	0	5.56632	6.56247	1766.21	1575.8	1340.09	1623.39	-1.31377	0.173424	-1.48719
chr1:52838000-52838500:downstream_17050	chr1	52838500	52870143	-	ORC1	NM	6.21831	2.91662	1.78766	-1.63153	0.102778	NA	4.06586	7.73876	4.17474	4.10154	0	4.83672	12.5242	12.3046	0.512296	-2.35992	2.87221
chr2:201688569-201689069:downstream_21775	chr2	201676268	201688569	+	BZW1	NM	27.4893	1.48475	0.911482	-1.62894	0.103326	NA	21.1425	17.4122	8.34947	6.56247	31.7137	49.3346	36.181	49.2185	1.37044	-0.0754478	1.44588
chr14:69253871-69254371:downstream_19444	chr14	69254371	69262960	-	ZFP36L1	NM	62.7735	-1.30484	0.802066	1.62685	0.103769	0.404347	4.06586	5.80407	9.74105	16.4062	104.086	116.081	119.676	126.328	-1.40555	-0.160078	-1.24547
chr9:95883270-95883770:downstream_7190	chr9	95883770	95896570	-	NINJ1	NM	26.7916	2.63621	1.62098	-1.62631	0.103885	NA	6.50537	9.67344	1.39158	0	86.1962	53.2039	27.8316	29.5311	3.53931	1.28105	2.25826
chrX:45605084-45605584:downstream_7686	chrX	45605584	45605694	-	MIR221	NR	91.4208	-1.00605	0.618856	1.62567	0.104021	0.404347	95.141	126.722	65.4042	91.0543	101.646	159.612	41.7474	50.0388	0.50389	1.50913	-1.00524
chr18:71826204-71826704:downstream_13671	chr18	71815745	71826204	+	TIMM21	NM	16.4651	2.29507	1.41179	-1.62565	0.104024	NA	2.43951	14.5102	0	3.28123	18.7029	33.8571	23.6568	35.2733	2.36895	-0.16504	2.53399
chr3:15687328-15687828:downstream_23026	chr3	15642858	15687328	+	BTD	NM	9.84882	-2.25527	1.38859	1.62414	0.104345	NA	3.25269	1.93469	12.5242	8.20309	19.5161	9.67344	9.74105	13.9452	-1.99846	0.301399	-2.29986
chr19:59095762-59096262:downstream_14732	chr19	59086765	59095762	+	CENPBD1P1	NR	22.4566	1.79159	1.10385	-1.62304	0.104581	NA	9.75806	4.83672	1.39158	4.92185	33.34	27.0856	55.6632	42.656	1.20896	-0.702312	1.91127
chr2:39009106-39009606:downstream_1942	chr2	39005326	39009106	+	GEMIN6	NM	95.4868	1.02973	0.6346	-1.62264	0.104667	0.405093	34.9664	30.955	20.8737	16.4062	187.029	121.885	179.514	172.265	0.82235	-0.187458	1.00981
chr11:102249401-102249901:downstream_17895	chr11	102217912	102249401	+	BIRC2	NM	26.9031	1.67948	1.03505	-1.62261	0.104673	NA	11.3844	5.80407	1.39158	8.20309	25.2083	38.6938	69.5789	54.9607	0.841136	-0.96267	1.80381
chrX:76759855-76760355:downstream_26639	chrX	76760355	77041755	-	ATRX	NM	7.16588	-3.55609	2.19407	1.62077	0.105067	NA	0	0	13.9158	11.4843	4.06586	0	13.9158	13.9452	-Inf	-2.77662	-Inf
chr1:28975246-28975746:downstream_593	chr1	28975111	28975246	+	RNU11	NR	65.0085	-1.31629	0.812144	1.62076	0.10507	0.405093	5.6922	5.80407	11.1326	8.20309	118.723	176.057	96.0189	98.437	-0.750103	0.600194	-1.3503
chr3:20026667-20027167:downstream_23375	chr3	19988571	20026667	+	RAB5A	NM	64.1931	1.21663	0.750968	-1.62008	0.105216	0.405093	16.2634	9.67344	12.5242	9.8437	65.0537	92.8651	139.158	168.163	0.213574	-0.960564	1.17414
chr8:30642625-30643125:downstream_6517	chr8	30643125	30670352	-	PPP2CB	NM	18.2164	2.90673	1.79453	-1.61977	0.105282	NA	8.94488	0	1.39158	0	35.7795	36.7591	29.2232	33.6327	2.68434	0.206703	2.47764
chr22:32783061-32783561:downstream_15575	chr22	32783561	32808274	-	RTCB	NM	29.2789	1.41259	0.872376	-1.61925	0.105394	0.405093	18.7029	16.4449	8.34947	8.20309	34.9664	46.4325	44.5305	56.6013	1.08638	-0.313156	1.39954
chr20:30194317-30194817:downstream_22441	chr20	30193085	30194317	+	ID1	NM	80.8409	-1.20085	0.741936	1.61853	0.105549	0.405093	11.3844	2.90203	20.8737	31.1717	121.976	104.473	162.815	191.132	-1.86513	-0.644346	-1.22078
chr5:132210582-132211082:downstream_4409	chr5	132209357	132210582	+	LEAP2	NM	24.5634	1.68726	1.0441	-1.61599	0.106096	NA	77.2513	45.4652	8.34947	6.56247	28.461	13.5428	11.1326	5.74216	3.04079	1.31565	1.72514
chr12:95413504-95414004:downstream_18712	chr12	95414004	95467404	-	NR2C1	NM	5.85734	3.05252	1.89028	-1.61485	0.106343	NA	0.813171	8.7061	5.56632	4.92185	1.62634	0.967344	11.1326	13.1249	-0.13984	-3.22536	3.08552
chr16:2028751-2029251:downstream_12103	chr16	2022063	2028751	+	TBL3	NM	3.9726	3.83531	2.37535	-1.61463	0.106391	NA	5.6922	2.90203	0	0	7.31854	6.77141	4.17474	4.92185	Inf	0.631269	Inf
chr6:170106402-170106902:downstream_5456	chr6	170102256	170106402	+	C6orf120	NM	36.2336	1.51808	0.941603	-1.61223	0.106911	0.40889	51.2298	22.2489	6.95789	3.28123	65.0537	85.1263	26.44	29.5311	2.84323	1.42394	1.41929
chr1:183594827-183595327:downstream_16490	chr1	183595327	183605076	-	ARPC5	NM	121.296	1.22691	0.761462	-1.61125	0.107124	0.40889	9.75806	6.77141	4.17474	6.56247	188.656	177.991	299.189	277.264	0.622422	-0.652813	1.27523
chr12:6775142-6775642:downstream_18926	chr12	6775642	6798738	-	ZNF384	NM	13.1739	2.18173	1.3541	-1.61121	0.107135	NA	3.25269	13.5428	2.78316	3.28123	21.9556	8.7061	26.44	25.4296	1.46964	-0.758449	2.22809
chr5:162872022-162872522:downstream_24048	chr5	162864576	162872022	+	CCNG1	NM	150.463	0.961185	0.596923	-1.61023	0.107347	0.40889	54.4825	65.7794	19.4821	12.3046	302.5	398.546	190.646	159.96	1.91968	0.999656	0.920027
chr22:31375380-31375880:downstream_22958	chr22	31365196	31375380	+	TUG1	NR	13.3109	-2.16022	1.34308	1.60841	0.107745	NA	6.50537	0	12.5242	8.20309	16.2634	30.955	18.0905	13.9452	-1.67183	0.559667	-2.2315
chr11:65771617-65772117:downstream_17887	chr11	65769549	65771617	+	BANF1	NM	8.9145	3.23965	2.01432	-1.60831	0.107768	NA	3.25269	9.67344	1.39158	0	26.8347	4.83672	9.74105	15.5859	3.2155	0.322508	2.89299
chr13:44468068-44468568:downstream_19005	chr13	44453419	44468068	+	LACC1	NM	24.9532	2.06735	1.28639	-1.6071	0.108032	NA	36.5927	15.4775	0	2.46093	58.5483	58.0407	19.4821	9.0234	4.40319	2.03212	2.37107
chr1:204371991-204372491:downstream_1320	chr1	204372491	204380945	-	PPP1R15B	NM	22.7914	1.63411	1.01878	-1.60399	0.108716	NA	21.9556	10.6408	2.78316	6.56247	35.7795	36.7591	33.3979	34.453	1.80235	0.0963824	1.70597
chr3:196670884-196671384:downstream_3354	chr3	196669493	196670884	+	NCBP2-AS2	NR	5.13105	-2.98289	1.86044	1.60332	0.108864	NA	4.87903	2.90203	4.17474	6.56247	7.31854	11.6081	2.78316	0.820309	-0.46458	2.39296	-2.85754
chr19:44681838-44682338:downstream_21618	chr19	44669214	44681838	+	ZNF226	NM	21.0617	1.7401	1.08609	-1.60216	0.10912	NA	9.75806	7.73876	5.56632	4.10154	35.7795	14.5102	45.9221	45.117	0.855824	-0.856223	1.71205
chr9:132574720-132575220:downstream_7358	chr9	132575220	132586441	-	TOR1A	NM	33.1812	1.53211	0.95685	-1.60121	0.109332	0.415344	11.3844	28.053	6.95789	4.10154	61.801	58.0407	59.8379	35.2733	1.83429	0.333443	1.50084
chr14:21965774-21966274:downstream_11047	chr14	21966274	21979517	-	METTL3	NM	30.3607	1.72466	1.07788	-1.60004	0.109589	0.415344	2.43951	17.4122	4.17474	4.92185	34.9664	48.3672	72.3621	58.2419	1.12587	-0.648229	1.7741
chr17:57292611-57293111:downstream_13276	chr17	57287370	57292611	+	SMG8	NM	17.0438	2.32369	1.45292	-1.59932	0.10975	NA	4.06586	8.7061	1.39158	0.820309	31.7137	34.8244	23.6568	31.1717	2.52963	0.279252	2.25038
chr12:111889517-111890017:downstream_9926	chr12	111890017	112037480	-	ATXN2	NM	22.0577	-2.34807	1.46893	1.59849	0.109934	NA	1.62634	0	20.8737	14.7656	22.7688	4.83672	64.0126	47.5779	-4.45376	-2.01519	-2.43858
chr5:169031781-169032281:downstream_4569	chr5	169010637	169031781	+	SPDL1	NM	29.3764	2.00268	1.25308	-1.5982	0.109998	0.415717	3.25269	5.80407	0	2.46093	41.4717	54.1713	55.6632	72.1872	1.87979	-0.418724	2.29852
chr17:43188507-43189007:downstream_13174	chr17	43189007	43209900	-	PLCD3	NM	46.9272	1.28774	0.80628	-1.59713	0.110236	0.415717	18.7029	23.2163	15.3074	5.74216	69.9327	74.4855	101.585	66.445	0.993824	-0.218468	1.21229
chr2:29025806-29026306:downstream_22158	chr2	28974613	29025806	+	PPP1CB	NM	20.4857	1.81622	1.13721	-1.59708	0.110247	NA	3.25269	8.7061	6.95789	3.28123	12.1976	24.1836	48.7053	56.6013	0.223978	-1.53333	1.75731
chr5:1461041-1461541:downstream_4163	chr5	1461541	1524076	-	LPCAT1	NM	43.1621	-2.61862	1.64106	1.59569	0.110559	0.415898	0.813171	0	6.95789	5.74216	62.6142	37.7264	100.194	131.249	-3.96513	-1.20575	-2.75938
chr4:186321390-186321890:downstream_3934	chr4	186317839	186321390	+	ANKRD37	NM	4.26058	-3.33573	2.09432	1.59275	0.111217	NA	1.62634	0	6.95789	4.10154	7.31854	5.80407	4.17474	4.10154	-2.76557	0.665	-3.43058
chr14:20925511-20926011:downstream_19423	chr14	20926011	20929771	-	TMEM55B	NM	13.9335	1.79321	1.12666	-1.59162	0.11147	NA	14.6371	20.3142	11.1326	5.74216	13.0107	9.67344	18.0905	18.8671	1.05048	-0.704185	1.75466
chr7:23349327-23349827:downstream_5525	chr7	23349827	23509995	-	IGF2BP3	NM	14.8165	2.13626	1.34307	-1.59058	0.111705	NA	1.62634	14.5102	13.9158	14.7656	1.62634	6.77141	29.2232	36.0936	-0.829784	-2.95938	2.12959
chr2:178088685-178089185:downstream_2334	chr2	178077421	178088685	+	HNRNPA3	NM	60.356	1.0755	0.676369	-1.59011	0.111809	0.418058	113.031	130.591	45.9221	56.6013	44.7244	27.0856	36.181	28.7108	1.24869	0.146149	1.10254
chr2:183789078-183789578:downstream_22105	chr2	183789578	183903586	-	NCKAP1	NM	73.3031	1.16726	0.734227	-1.58978	0.111885	0.418058	4.87903	12.5755	25.0484	18.8671	40.6586	37.7264	226.827	219.843	-1.33113	-2.51056	1.17943
chr1:100616054-100616554:downstream_845	chr1	100598705	100616054	+	TRMT13	NM	11.2258	2.33547	1.46933	-1.58948	0.111951	NA	5.6922	6.77141	1.39158	1.64062	13.0107	20.3142	13.9158	27.0702	2.03929	-0.298527	2.33781
chr21:27096290-27096790:downstream_22623	chr21	27096790	27107965	-	ATP5J	NM	13.2412	2.51077	1.58023	-1.58886	0.112092	NA	5.6922	18.3795	1.39158	0.820309	15.4503	37.7264	12.5242	13.9452	3.44399	1.00647	2.43753
chr11:766722-767222:downstream_8983	chr11	767222	777487	-	PDDC1	NM	34.0114	1.38693	0.872994	-1.58871	0.112127	0.418058	22.7688	24.1836	5.56632	4.92185	73.1854	62.8774	37.5726	41.0154	2.16244	0.791891	1.37055
chr2:71662191-71662691:downstream_22338	chr2	71558884	71662191	+	ZNF638	NM	61.3211	1.27765	0.804761	-1.58762	0.112373	0.418058	25.2083	12.5755	29.2232	15.5859	76.4381	30.955	144.724	155.859	-0.246022	-1.48486	1.23884
chr17:26674035-26674535:downstream_12922	chr17	26662547	26674035	+	TNFAIP1	NM	69.6728	1.18874	0.749044	-1.587	0.112512	0.418058	12.1976	26.1183	8.34947	14.7656	91.8884	111.245	169.773	123.046	0.729111	-0.527584	1.2567
chr6:26225844-26226344:downstream_4920	chr6	26225382	26225844	+	HIST1H3E	NM	26.9996	1.47272	0.928197	-1.58665	0.112593	NA	32.5269	27.0856	8.34947	7.38278	53.6693	28.053	23.6568	35.2733	1.92189	0.471725	1.45016
chr15:68498829-68499329:downstream_11780	chr15	68499329	68522080	-	CLN6	NM	20.8677	-1.65992	1.04636	1.58638	0.112652	NA	3.25269	3.86938	11.1326	19.6874	27.6478	26.1183	33.3979	41.8357	-2.1135	-0.48468	-1.62882
chr10:72642764-72643264:downstream_17699	chr10	72643264	72648543	-	PCBD1	NM	53.783	-1.30115	0.820507	1.58579	0.112787	0.418058	8.94488	4.83672	18.0905	13.9452	96.7674	104.473	62.621	120.585	-1.21694	0.135451	-1.35239
chr1:26608013-26608513:downstream_95	chr1	26606212	26608013	+	SH3BGRL3	NM	8.04544	3.27335	2.06645	-1.58405	0.113183	NA	1.62634	7.73876	0	0	18.7029	20.3142	6.95789	9.0234	Inf	1.28773	Inf
chr21:26954586-26955086:downstream_15234	chr21	26955086	26955536	-	LINC00515	NR	9.739	3.26682	2.06355	-1.58311	0.113396	NA	6.50537	19.3469	0	0	13.8239	31.9224	1.39158	4.92185	Inf	2.85716	Inf
chr8:67541987-67542487:downstream_6585	chr8	67542487	67579452	-	VCPIP1	NM	17.0717	1.69536	1.07218	-1.58123	0.113825	NA	18.7029	12.5755	16.6989	5.74216	12.1976	13.5428	29.2232	27.8905	0.479024	-1.1498	1.62883
chr1:40025984-40026484:downstream_17054	chr1	40026484	40042521	-	PABPC4	NM	14.086	2.1858	1.38256	-1.58098	0.113883	NA	4.06586	17.4122	4.17474	3.28123	5.6922	27.0856	22.2653	28.7108	1.5264	-0.637099	2.16349
chr20:43123244-43123744:downstream_22593	chr20	43104525	43123244	+	TTPAL	NM	8.3766	2.44117	1.54412	-1.58095	0.113889	NA	8.94488	7.73876	2.78316	2.46093	13.8239	2.90203	11.1326	17.2265	1.66967	-0.761725	2.4314
chrX:38665783-38666283:downstream_26915	chrX	38660684	38665783	+	MID1IP1	NM	32.1285	-1.61955	1.02475	1.58044	0.114005	0.421542	4.06586	2.90203	16.6989	4.10154	56.1088	64.8121	50.0968	58.2419	-1.57782	0.158514	-1.73634
chr3:10047601-10048101:downstream_2818	chr3	10048101	10052779	-	LOC401052	NM	4.75522	2.93953	1.85998	-1.58041	0.114013	NA	8.13171	7.73876	2.78316	4.10154	2.43951	0.967344	6.95789	4.92185	1.20488	-1.80199	3.00687
chr2:203744822-203745322:downstream_2380	chr2	203745322	203776949	-	WDR12	NM	24.3486	1.55528	0.984222	-1.58022	0.114058	NA	8.94488	10.6408	6.95789	6.56247	19.5161	33.8571	64.0126	44.2967	0.534665	-1.02097	1.55564
chr8:82605390-82605890:downstream_6622	chr8	82605890	82607207	-	SLC10A5	NM	18.9454	-2.33038	1.47563	1.57924	0.11428	NA	26.8347	56.106	20.8737	24.6093	4.87903	15.4775	2.78316	0	0.866753	2.8707	-2.00394
chr8:37637286-37637786:downstream_6528	chr8	37620100	37637286	+	PROSC	NM	14.3775	2.06951	1.31051	-1.57916	0.114299	NA	21.1425	7.73876	2.78316	1.64062	22.7688	28.053	15.3074	15.5859	2.70678	0.718156	1.98862
chr20:3911568-3912068:downstream_22537	chr20	3912068	3996216	-	RNF24	NM	5.21899	3.57754	2.26642	-1.5785	0.114451	NA	0.813171	6.77141	5.56632	8.20309	0.813171	0	9.74105	9.8437	-0.860324	-4.59003	3.7297
chr9:74476867-74477367:downstream_26203	chr9	74477367	74526148	-	ABHD17B	NM	2.96762	3.90175	2.47193	-1.57842	0.114468	NA	5.6922	2.90203	2.78316	0.820309	1.62634	0	4.17474	5.74216	1.25398	-2.60826	3.86224
chr3:9986725-9987225:downstream_2817	chr3	9987225	9994078	-	PRRT3	NM	6.82163	3.22954	2.05041	-1.57507	0.11524	NA	5.6922	11.6081	13.9158	10.664	0.813171	0	6.95789	4.92185	-0.506674	-3.8688	3.36213
chr16:8888536-8889036:downstream_12178	chr16	8889036	8891505	-	TMEM186	NM	10.8168	2.90136	1.84271	-1.57451	0.115369	NA	6.50537	7.73876	0	0.820309	32.5269	13.5428	13.9158	11.4843	4.11806	0.858983	3.25907
chr2:30383399-30383899:downstream_22327	chr2	30369749	30383399	+	YPEL5	NM	16.732	2.01444	1.27957	-1.57431	0.115415	NA	9.75806	7.73876	5.56632	0.820309	34.9664	12.5755	36.181	26.2499	1.45397	-0.393063	1.84703
chr17:62119889-62120389:downstream_12672	chr17	62120389	62207502	-	ERN1	NM	4.87546	3.5621	2.26304	-1.57403	0.11548	NA	4.06586	2.90203	12.5242	8.20309	0	0	5.56632	5.74216	-1.57274	-Inf	Inf
chr6:56920037-56920537:downstream_24828	chr6	56911329	56920037	+	KIAA1586	NM	20.3261	1.59175	1.01163	-1.57345	0.115615	NA	43.0981	24.1836	5.56632	9.8437	25.2083	21.2816	19.4821	13.9452	2.12635	0.475888	1.65046
chr6:153331531-153332031:downstream_4820	chr6	153332031	153452389	-	RGS17	NM	17.8107	-2.82416	1.79506	1.5733	0.11565	NA	0.813171	0	4.17474	21.328	11.3844	10.6408	51.4884	42.656	-4.97095	-2.09572	-2.87523
chr1:220321383-220321883:downstream_1371	chr1	220267454	220321383	+	IARS2	NM	312.485	-0.96525	0.614293	1.57132	0.116108	0.428273	4.87903	13.5428	30.6147	31.992	457.002	409.187	862.779	689.88	-1.7649	-0.841987	-0.922914
chr3:179111008-179111508:downstream_3286	chr3	179065479	179111008	+	MFN1	NM	14.5549	2.07998	1.32469	-1.57016	0.116377	NA	4.06586	7.73876	15.3074	23.789	3.25269	0.967344	19.4821	41.8357	-1.72768	-3.86098	2.1333
chr14:104378124-104378624:downstream_19170	chr14	104378624	104387903	-	C14orf2	NM	143.022	1.35634	0.863903	-1.57002	0.116411	0.428348	12.1976	8.7061	1.39158	4.10154	259.402	384.036	214.303	260.038	1.92806	0.439875	1.48818
chr6:24786325-24786825:downstream_24781	chr6	24775158	24786325	+	GMNN	NM	15.6521	1.79221	1.14316	-1.56777	0.116934	NA	13.0107	9.67344	4.17474	4.10154	23.582	18.3795	19.4821	32.8123	1.45463	-0.317591	1.77222
chr1:94020218-94020718:downstream_16753	chr1	93913687	94020218	+	FNBP1L	NM	11.767	2.20175	1.40453	-1.5676	0.116974	NA	1.62634	6.77141	6.95789	13.1249	3.25269	1.93469	33.3979	27.0702	-1.25789	-3.5431	2.28521
chr1:23685440-23685940:downstream_17431	chr1	23685940	23696357	-	ZNF436	NM	6.59709	3.11823	1.98974	-1.56716	0.117078	NA	9.75806	12.5755	1.39158	0.820309	14.6371	0.967344	2.78316	9.8437	3.33586	0.305459	3.0304
chr17:79674556-79675056:downstream_13429	chr17	79670399	79674556	+	MRPL12	NM	5.44217	3.1401	2.00375	-1.56711	0.117089	NA	8.13171	7.73876	0	1.64062	10.5712	1.93469	6.95789	6.56247	3.27403	-0.112523	3.38656
chr13:50103117-50103617:downstream_19045	chr13	50069800	50103117	+	PHF11	NM	17.2603	2.1257	1.35646	-1.56709	0.117093	NA	4.06586	7.73876	0	2.46093	27.6478	30.955	38.9642	26.2499	2.26208	-0.154213	2.41629
chrX:151995370-151995870:downstream_8024	chrX	151995870	151999301	-	CETN2	NM	103.233	-1.09432	0.698743	1.56613	0.117319	0.429622	8.94488	7.73876	15.3074	10.664	242.325	216.685	150.291	173.905	-0.638489	0.50166	-1.14015
chr11:35253949-35254449:downstream_17938	chr11	35160416	35253949	+	CD44	NM	279.491	1.23385	0.787845	-1.5661	0.117324	0.429622	1.62634	13.5428	4.17474	7.38278	390.322	354.048	812.682	652.145	0.39231	-0.976638	1.36895
chr1:206764473-206764973:downstream_16685	chr1	206764973	206785904	-	EIF2D	NM	5.36692	3.4224	2.1854	-1.56603	0.117342	NA	5.6922	3.86938	0	0.820309	11.3844	3.86938	4.17474	13.1249	3.54301	-0.181579	3.72459
chr10:97820625-97821125:downstream_17512	chr10	97803158	97820625	+	CCNJ	NM	6.92065	2.51018	1.60539	-1.56359	0.117914	NA	2.43951	9.67344	4.17474	3.28123	4.06586	3.86938	13.9158	13.9452	0.700083	-1.8119	2.51199
chr10:112052297-112052797:downstream_8718	chr10	112052797	112064707	-	SMNDC1	NM	39.8579	1.24265	0.794975	-1.56313	0.118022	0.431137	60.1747	75.4529	36.181	19.6874	22.7688	42.5632	29.2232	32.8123	1.27954	0.0746946	1.20485
chr2:67637533-67638033:downstream_1638	chr2	67624441	67637533	+	ETAA1	NM	19.1693	1.53345	0.981076	-1.56303	0.118045	NA	24.3951	29.9877	8.34947	13.9452	15.4503	19.3469	18.0905	23.789	1.28645	-0.267275	1.55372
chr2:101888897-101889397:downstream_2148	chr2	101889397	101889511	-	SNORD89	NR	10.1068	-2.3067	1.47665	1.56212	0.11826	NA	3.25269	1.93469	4.17474	14.7656	7.31854	25.151	11.1326	13.1249	-1.86838	0.42065	-2.28903
chr1:20808383-20808883:downstream_523	chr1	20808883	20812728	-	CAMK2N1	NM	25.1062	-2.67742	1.71511	1.56108	0.118505	NA	0.813171	0	2.78316	7.38278	27.6478	37.7264	51.4884	73.0075	-3.64404	-0.929304	-2.71474
chr2:160796759-160797259:downstream_22148	chr2	160797259	160919126	-	PLA2R1	NM	8.53062	-3.07145	1.96757	1.56104	0.118515	NA	0.813171	0	9.74105	11.4843	3.25269	8.7061	19.4821	14.7656	-4.70609	-1.51793	-3.18815
chr5:177575964-177576464:downstream_24247	chr5	177576464	177580961	-	NHP2	NM	18.5553	1.66595	1.06722	-1.56101	0.11852	NA	25.2083	32.8897	5.56632	4.10154	21.1425	31.9224	15.3074	12.3046	2.58722	0.94246	1.64476
chr2:190610885-190611385:downstream_2353	chr2	190611385	190627924	-	OSGEPL1	NM	8.28384	2.2695	1.4542	-1.56065	0.118606	NA	5.6922	4.83672	2.78316	4.10154	4.87903	6.77141	16.6989	20.5077	0.612892	-1.67518	2.28807
chr5:137841281-137841781:downstream_24110	chr5	137841781	137878989	-	ETF1	NM	31.7585	1.48787	0.95359	-1.56028	0.118693	0.432225	14.6371	23.2163	22.2653	4.10154	30.0873	36.7591	59.8379	63.1638	0.521698	-0.879755	1.40145
chr4:147111213-147111713:downstream_3862	chr4	147096834	147111213	+	LSM6	NM	15.9787	1.683	1.07877	-1.56011	0.118734	NA	32.5269	23.2163	8.34947	11.4843	13.8239	10.6408	9.74105	18.0468	1.49083	-0.183752	1.67459
chr5:108063025-108063525:downstream_4358	chr5	108063525	108063962	-	LINC01023	NR	5.06878	3.42131	2.19443	-1.55909	0.118976	NA	8.94488	7.73876	0	0.820309	9.75806	3.86938	6.95789	2.46093	4.34612	0.532896	3.81323
chr8:33358778-33359278:downstream_6519	chr8	33342684	33358778	+	MAK16	NM	46.7265	1.58021	1.01406	-1.55829	0.119165	0.432225	15.4503	10.6408	2.78316	1.64062	114.657	118.016	55.6632	54.9607	2.5602	1.07264	1.48756
chr19:14625075-14625575:downstream_21102	chr19	14625575	14629371	-	DNAJB1	NM	68.1721	1.35735	0.87108	-1.55824	0.119175	0.432225	8.13171	4.83672	5.56632	3.28123	95.141	103.506	160.032	164.882	0.551654	-0.70985	1.2615
chr7:21941186-21941686:downstream_5522	chr7	21582832	21941186	+	DNAH11	NM	4.60436	-3.66786	2.3545	1.55781	0.119278	NA	0	0	4.17474	11.4843	2.43951	1.93469	6.95789	9.8437	-Inf	-1.94151	-Inf
chr8:61536203-61536703:downstream_26077	chr8	61429468	61536203	+	RAB2A	NM	4.90299	-3.52315	2.26224	1.55737	0.119382	NA	0.813171	0	12.5242	5.74216	3.25269	3.86938	9.74105	3.28123	-4.48949	-0.870616	-3.61887
chr5:41921738-41922238:downstream_4234	chr5	41904469	41921738	+	C5orf51	NM	14.1327	1.88879	1.21357	-1.55639	0.119616	NA	18.7029	9.67344	4.17474	2.46093	19.5161	23.2163	18.0905	17.2265	2.09638	0.274966	1.82141
chr5:72801448-72801948:downstream_24028	chr5	72794249	72801448	+	BTF3	NM	67.1349	1.14024	0.732739	-1.55613	0.119677	0.433007	29.2742	43.5305	12.5242	9.8437	156.129	109.31	68.1874	108.281	1.7026	0.588972	1.11363
chr12:32146043-32146543:downstream_9842	chr12	32112352	32146043	+	KIAA1551	NM	27.7961	1.67221	1.07558	-1.5547	0.120018	NA	3.25269	14.5102	1.39158	8.20309	30.9005	35.7917	66.7958	61.5231	0.888559	-0.944143	1.8327
chr11:57468659-57469159:downstream_9322	chr11	57435473	57468659	+	ZDHHC5	NM	82.9679	1.08411	0.697742	-1.55375	0.120245	0.433386	13.8239	17.4122	6.95789	12.3046	130.921	127.689	186.472	168.163	0.697418	-0.455556	1.15297
chr7:38270272-38270772:downstream_5796	chr7	38217807	38270272	+	STARD3NL	NM	61.1285	1.15924	0.747026	-1.5518	0.120709	0.433386	9.75806	8.7061	12.5242	11.4843	56.922	58.0407	182.297	149.296	-0.37882	-1.52825	1.14943
chr20:17921739-17922239:downstream_22569	chr20	17922239	17949634	-	SNX5	NM	54.8961	1.28679	0.829282	-1.55169	0.120736	0.433386	11.3844	9.67344	5.56632	4.92185	82.9435	102.539	115.501	106.64	1.0056	-0.260198	1.26579
chr14:50884710-50885210:downstream_19296	chr14	50885210	50999376	-	MAP4K5	NM	17.4915	1.70332	1.0981	-1.55114	0.120867	NA	7.31854	6.77141	11.1326	10.664	12.1976	4.83672	50.0968	36.9139	-0.629439	-2.35275	1.72331
chr12:121407140-121407640:downstream_10458	chr12	121407640	121410095	-	HNF1A-AS1	NR	38.0353	-1.30952	0.844632	1.5504	0.121046	0.433386	18.7029	5.80407	87.6695	67.2653	15.4503	20.3142	43.1389	45.9373	-2.66039	-1.31651	-1.34388
chr9:110094475-110094975:downstream_26470	chr9	110045516	110094475	+	RAD23B	NM	10.5296	1.99797	1.28899	-1.55002	0.121136	NA	8.94488	11.6081	2.78316	5.74216	11.3844	8.7061	19.4821	15.5859	1.26952	-0.803641	2.07317
chr4:175157309-175157809:downstream_3908	chr4	175157809	175205402	-	FBXO8	NM	8.9861	2.35311	1.51815	-1.54998	0.121145	NA	8.94488	11.6081	13.9158	9.0234	4.06586	0	15.3074	9.0234	-0.158464	-2.58115	2.42269
chr2:62094761-62095261:downstream_21803	chr2	62095261	62115806	-	CCT4	NM	60.0514	1.24022	0.800289	-1.54971	0.121211	0.433386	20.3293	38.6938	4.17474	10.664	140.679	108.343	64.0126	93.5152	1.99191	0.660662	1.33125
chr6:7586946-7587446:downstream_24732	chr6	7541869	7586946	+	DSP	NM	17.1696	2.27595	1.47072	-1.5475	0.121742	NA	8.13171	0	1.39158	1.64062	18.7029	27.0856	32.0063	48.3982	1.4232	-0.812289	2.23548
chr19:29697666-29698166:downstream_14181	chr19	29698166	29704136	-	UQCRFS1	NM	72.9636	0.975014	0.630686	-1.54596	0.122115	0.43559	57.7352	84.159	27.8316	31.992	115.47	92.8651	79.32	94.3355	1.24603	0.26268	0.983348
chr17:46672598-46673098:downstream_13207	chr17	46673098	46682334	-	HOXB6	NM	21.9173	-1.81691	1.17566	1.54543	0.122242	NA	2.43951	2.90203	5.56632	9.8437	23.582	59.9754	43.1389	27.8905	-1.52854	0.234349	-1.76289
chr10:59950777-59951277:downstream_8529	chr10	59951277	60027694	-	IPMK	NM	7.86677	2.93024	1.8964	-1.54516	0.122308	NA	0	7.73876	4.17474	7.38278	3.25269	0	26.44	13.9452	-0.578658	-3.63413	3.05547
chr9:123561009-123561509:downstream_7285	chr9	123555774	123561009	+	LOC100288842	NR	7.43889	-2.53185	1.64084	1.54302	0.122826	NA	3.25269	3.86938	19.4821	9.0234	3.25269	10.6408	8.34947	1.64062	-2.00087	0.475838	-2.47671
chr2:9723595-9724095:downstream_1850	chr2	9724095	9771184	-	YWHAQ	NM	65.3758	1.25547	0.813916	-1.54251	0.12295	0.437539	12.1976	17.4122	12.5242	2.46093	114.657	115.114	114.109	134.531	0.982541	-0.113861	1.0964
chr22:45999811-46000311:downstream_15676	chr22	46000311	46001527	-	LINC01589	NR	6.9432	-2.55536	1.65685	1.5423	0.123001	NA	1.62634	2.90203	9.74105	3.28123	8.13171	17.4122	8.34947	4.10154	-1.52392	1.03672	-2.56063
chr6:79946517-79947017:downstream_5239	chr6	79943390	79946517	+	HMGN3-AS1	NR	10.2763	2.52872	1.64235	-1.5397	0.123633	NA	34.1532	15.4775	4.17474	10.664	6.50537	0	1.39158	9.8437	1.74186	-0.788333	2.5302
chr9:14010-14510:downstream_6957	chr9	14510	29739	-	WASH1	NM	10.2673	2.41944	1.57474	-1.5364	0.12444	NA	4.87903	5.80407	1.39158	1.64062	21.9556	4.83672	19.4821	22.1483	1.81689	-0.635818	2.45271
chr1:25548266-25548766:downstream_17297	chr1	25548766	25559013	-	SYF2	NM	12.4929	2.73228	1.77937	-1.53553	0.124653	NA	11.3844	8.7061	1.39158	0	20.3293	37.7264	9.74105	10.664	3.85172	1.50851	2.34321
chr1:238643183-238643683:downstream_1443	chr1	238643683	238649317	-	LINC01139	NR	4.76208	3.60228	2.34935	-1.53331	0.125199	NA	12.1976	9.67344	0	0.820309	8.94488	0.967344	1.39158	4.10154	4.73671	0.851583	3.88513
chr2:178414380-178414880:downstream_2337	chr2	178414880	178417524	-	TTC30B	NM	9.25156	2.25672	1.47307	-1.53198	0.125528	NA	5.6922	21.2816	4.17474	13.1249	3.25269	3.86938	11.1326	11.4843	0.640813	-1.66704	2.30785
chr7:95033673-95034173:downstream_25683	chr7	95034173	95064384	-	PON2	NM	1081.88	-0.714887	0.466747	1.53164	0.125612	0.444124	47.1639	37.7264	55.6632	63.9841	2082.53	2458.99	2056.75	1852.26	-0.495114	0.216372	-0.711486
chr2:230628052-230628552:downstream_22298	chr2	230628552	230786725	-	TRIP12	NM	14.7969	-2.77383	1.81103	1.53163	0.125614	NA	0.813171	0	13.9158	9.8437	4.87903	14.5102	33.3979	41.0154	-4.8688	-1.94031	-2.92849
chr14:50583345-50583845:downstream_10940	chr14	50583845	50698099	-	SOS2	NM	8.5715	-3.13799	2.04889	1.53156	0.125632	NA	0	0	2.78316	11.4843	4.87903	3.86938	25.0484	20.5077	-Inf	-2.38055	-Inf
chr1:85622855-85623355:downstream_806	chr1	85623355	85666728	-	SYDE2	NM	6.16791	2.87006	1.87416	-1.53138	0.125674	NA	1.62634	11.6081	5.56632	5.74216	3.25269	0	12.5242	9.0234	0.226897	-2.72782	2.95472
chr20:49550904-49551404:downstream_15084	chr20	49551404	49575060	-	DPM1	NM	31.1992	1.39659	0.912199	-1.53101	0.125767	0.444124	9.75806	17.4122	4.17474	7.38278	44.7244	52.2366	55.6632	58.2419	1.2332	-0.232355	1.46555
chr11:10532724-10533224:downstream_9144	chr11	10533224	10562774	-	RNF141	NM	4.02123	3.53113	2.30836	-1.52972	0.126087	NA	4.87903	6.77141	1.39158	0	2.43951	6.77141	4.17474	5.74216	3.06559	-0.106543	3.17213
chr5:137772716-137773216:downstream_4093	chr5	137688284	137772716	+	KDM3B	NM	31.8062	-2.62658	1.71715	1.52961	0.126113	0.444124	0	0	8.34947	4.10154	12.1976	23.2163	101.585	105	-Inf	-2.54435	-Inf
chr2:99234977-99235477:downstream_2133	chr2	99225041	99234977	+	UNC50	NM	46.0945	1.32714	0.867954	-1.52904	0.126254	0.444124	6.50537	10.6408	6.95789	5.74216	72.3722	46.4325	108.543	111.562	0.433051	-0.8896	1.32265
chr6:13621127-13621627:downstream_4874	chr6	13615558	13621127	+	NOL7	NM	44.1302	1.22522	0.801321	-1.529	0.126265	0.444124	52.043	26.1183	33.3979	20.5077	40.6586	44.4978	89.061	46.7576	0.536018	-0.673494	1.20951
chr17:17920833-17921333:downstream_12872	chr17	17921333	17942480	-	ATPAF2	NM	6.16841	3.70189	2.42146	-1.52879	0.126318	NA	0	10.6408	0	0	5.6922	20.3142	6.95789	5.74216	Inf	1.03403	Inf
chr17:35873588-35874088:downstream_13007	chr17	35849950	35873588	+	DUSP14	NM	125.594	2.4087	1.57771	-1.52671	0.126833	0.444423	14.6371	7.73876	0	0	425.289	474.966	36.181	45.9373	Inf	3.45456	Inf
chr12:112331228-112331728:downstream_18671	chr12	112280031	112331228	+	MAPKAPK5	NM	16.0235	1.73402	1.13581	-1.52667	0.126842	NA	8.13171	5.80407	4.17474	6.56247	17.8898	10.6408	34.7895	40.1951	0.376175	-1.39409	1.77026
chr12:83528067-83528567:downstream_9893	chr12	83080933	83528067	+	TMTC2	NM	18.2688	2.70563	1.77444	-1.52478	0.127314	NA	2.43951	6.77141	32.0063	50.8591	0.813171	0	27.8316	25.4296	-3.16935	-6.03338	2.86403
chr5:132531651-132532151:downstream_4086	chr5	132532151	132948223	-	FSTL4	NM	3.75418	-4.18916	2.74803	1.52443	0.127403	NA	0	0	1.39158	8.20309	0	7.73876	6.95789	5.74216	-Inf	-0.714661	-Inf
chr17:3572963-3573463:downstream_20464	chr17	3572016	3572963	+	EMC6	NM	192.096	1.12962	0.74136	-1.52371	0.127582	0.444423	21.1425	24.1836	11.1326	0.820309	516.364	483.672	240.743	238.71	1.92298	1.06059	0.862385
chr3:149682190-149682690:downstream_23336	chr3	149682690	149688741	-	PFN2	NM	35.6791	1.42585	0.936099	-1.52318	0.127713	0.444423	10.5712	9.67344	6.95789	5.74216	65.8669	29.0203	68.1874	89.4136	0.672707	-0.731991	1.4047
chr17:42754304-42754804:downstream_20383	chr17	42754804	42767165	-	CCDC43	NM	33.3847	1.29674	0.851367	-1.52312	0.127729	0.444423	23.582	25.151	6.95789	8.20309	51.2298	63.8447	34.7895	53.3201	1.68453	0.385198	1.29934
chr8:145538385-145538885:downstream_6784	chr8	145515269	145538385	+	HSF1	NM	31.3364	1.62272	1.06564	-1.52277	0.127816	0.444423	9.75806	5.80407	1.39158	3.28123	60.9878	55.1386	48.7053	65.6247	1.73568	0.0224936	1.71318
chr7:75955607-75956107:downstream_5915	chr7	75956107	75988342	-	YWHAG	NM	127.402	1.08941	0.716734	-1.51997	0.128519	0.4456	18.7029	11.6081	19.4821	4.92185	184.59	192.502	315.888	271.522	0.31273	-0.639455	0.952185
chr9:127704387-127704887:downstream_26490	chr9	127704887	127905838	-	SCAI	NM	3.93319	3.69525	2.43429	-1.518	0.129015	NA	2.43951	7.73876	0	1.64062	0	5.80407	9.74105	4.10154	2.63318	-1.25398	3.88716
chr1:165744685-165745185:downstream_1194	chr1	165738165	165744685	+	LOC100147773	NR	17.8979	-1.64091	1.08139	1.51741	0.129164	NA	17.0766	24.1836	16.6989	13.9452	31.7137	25.151	11.1326	3.28123	0.429137	1.98007	-1.55094
chr11:33095109-33095609:downstream_18335	chr11	33060962	33095109	+	TCP11L1	NM	77.5845	-0.960102	0.632732	1.51739	0.129168	0.4456	26.8347	19.3469	83.4947	54.1404	88.6357	85.1263	143.333	119.765	-1.57546	-0.598486	-0.976974
chr3:184086383-184086883:downstream_23353	chr3	184079501	184086383	+	POLR2H	NM	37.2579	1.35073	0.890195	-1.51734	0.12918	0.4456	14.6371	20.3142	4.17474	7.38278	78.8776	55.1386	44.5305	73.0075	1.59652	0.189281	1.40723
chr9:108314714-108315214:downstream_26322	chr9	108210314	108314714	+	FSD1L	NM	8.22445	-2.65818	1.75209	1.51715	0.12923	NA	1.62634	0	16.6989	16.4062	5.6922	1.93469	11.1326	12.3046	-4.34735	-1.61964	-2.72771
chr17:7128160-7128660:downstream_12796	chr17	7128660	7137863	-	DVL2	NM	59.8484	1.24861	0.823212	-1.51675	0.12933	0.4456	71.5591	196.371	86.2779	68.0856	11.3844	12.5755	15.3074	17.2265	0.795524	-0.441321	1.23685
chr9:102736818-102737318:downstream_7228	chr9	102668914	102736818	+	STX17	NM	9.60651	2.29584	1.51455	-1.51586	0.129555	NA	15.4503	17.4122	9.74105	17.2265	3.25269	0	5.56632	8.20309	0.285217	-2.08176	2.36698
chr20:4682234-4682734:downstream_22515	chr20	4666796	4682234	+	PRNP	NM	432.646	1.8184	1.20067	-1.51449	0.129901	0.446554	3.25269	9.67344	1.39158	0.820309	1247.4	928.651	709.705	560.271	2.54694	0.776914	1.77003
chr5:39104853-39105353:downstream_24133	chr5	39105353	39270759	-	FYB	NM	27.1985	1.60984	1.0639	-1.51315	0.130241	NA	8.94488	2.90203	2.78316	4.10154	38.2191	32.8897	65.4042	62.3435	0.783046	-0.845198	1.62824
chr3:52027143-52027643:downstream_2986	chr3	52027643	52029958	-	RPL29	NM	101.257	-1.10297	0.72899	1.51301	0.130277	0.446554	11.3844	10.6408	15.3074	6.56247	279.731	255.379	93.2358	137.812	0.0102118	1.21164	-1.20143
chr3:30735633-30736133:downstream_23465	chr3	30647993	30735633	+	TGFBR2	NM	115.134	0.997965	0.661406	-1.50885	0.131336	0.446554	13.0107	6.77141	66.7958	59.0622	34.9664	22.2489	368.768	349.451	-2.66953	-3.64995	0.980427
chr16:2821413-2821913:downstream_12125	chr16	2802329	2821413	+	SRRM2	NM	44.0244	3.92011	2.59828	-1.50874	0.131366	0.446554	0	12.5755	0	0.820309	86.1962	64.8121	105.76	82.0309	3.9383	-0.3145	4.2528
chr2:150425646-150426146:downstream_2271	chr2	150426146	150444330	-	MMADHC	NM	135.717	0.905313	0.600543	-1.50749	0.131685	0.446554	50.4166	29.0203	23.6568	22.9686	200.04	259.248	233.785	266.6	0.768692	-0.12364	0.892331
chr8:145152430-145152930:downstream_6777	chr8	145149937	145152430	+	CYC1	NM	89.5547	1.43779	0.953934	-1.50722	0.131755	0.446554	14.6371	5.80407	0	4.10154	201.666	218.62	114.109	157.499	2.31724	0.629843	1.68739
chr9:130696873-130697373:downstream_7331	chr9	130697373	130700763	-	DPM2	NM	18.1789	2.58927	1.71833	-1.50685	0.131848	NA	6.50537	3.86938	1.39158	0	34.9664	48.3672	16.6989	33.6327	2.89828	0.727434	2.17085
chr4:41270446-41270946:downstream_3658	chr4	41258897	41270446	+	UCHL1	NM	322.449	-0.899912	0.597231	1.50681	0.13186	0.446554	21.1425	9.67344	18.0905	20.5077	763.568	743.888	438.347	564.372	-0.32486	0.588197	-0.913058
chr1:247463121-247463621:downstream_58	chr1	247463621	247495045	-	ZNF496	NM	12.0272	2.11612	1.4053	-1.50581	0.132116	NA	4.06586	9.67344	16.6989	16.4062	4.06586	0	26.44	18.8671	-1.26875	-3.47811	2.20936
chr2:46613842-46614342:downstream_1617	chr2	46524540	46613842	+	EPAS1	NM	36.3925	-1.7725	1.17713	1.50578	0.132123	0.446554	1.62634	0.967344	9.74105	9.0234	50.4166	37.7264	66.7958	114.843	-2.85493	-1.04316	-1.81177
chr11:76509198-76509698:downstream_18373	chr11	76493356	76509198	+	TSKU	NM	145.445	0.768642	0.510638	-1.50526	0.132258	0.446554	157.755	160.579	115.501	109.921	121.976	159.612	154.465	183.749	0.497912	-0.264355	0.762267
chr1:174981163-174981663:downstream_16546	chr1	174968570	174981163	+	CACYBP	NM	14.079	1.65076	1.0973	-1.50439	0.132482	NA	19.5161	22.2489	11.1326	13.9452	8.94488	6.77141	15.3074	14.7656	0.73588	-0.936204	1.67208
chr9:88878962-88879462:downstream_7161	chr9	88879462	88897490	-	ISCA1	NM	13.6723	1.83413	1.21939	-1.50413	0.132548	NA	17.8898	10.6408	2.78316	8.20309	13.8239	14.5102	29.2232	12.3046	1.37681	-0.551539	1.92835
chr17:80035713-80036213:downstream_13446	chr17	80036213	80056106	-	FASN	NM	13.0419	2.31888	1.54179	-1.50402	0.132577	NA	3.25269	6.77141	1.39158	0.820309	17.8898	27.0856	20.8737	26.2499	2.18012	-0.067312	2.24743
chr11:102920912-102921412:downstream_9616	chr11	102921412	102962944	-	DCUN1D5	NM	3.89379	3.81847	2.53935	-1.50372	0.132654	NA	0.813171	9.67344	0	0.820309	7.31854	0.967344	4.17474	7.38278	3.67624	-0.480103	4.15634
chr17:61909387-61909887:downstream_20654	chr17	61904769	61909387	+	PSMC5	NM	21.4294	1.60826	1.07046	-1.5024	0.132994	NA	21.9556	7.73876	2.78316	7.38278	30.0873	32.8897	29.2232	39.3748	1.54645	-0.12334	1.66979
chr7:150744869-150745369:downstream_25370	chr7	150725508	150744869	+	ABCB8	NM	6.06981	3.01019	2.00587	-1.50069	0.133436	NA	2.43951	8.7061	0	6.56247	4.87903	0	15.3074	10.664	0.764165	-2.41226	3.17642
chr11:65273983-65274483:downstream_8899	chr11	65265232	65273983	+	MALAT1	NR	51.2962	-1.65151	1.10092	1.50013	0.133582	0.450023	2.43951	0.967344	8.34947	7.38278	47.1639	115.114	114.109	114.843	-2.20721	-0.496583	-1.71063
chr16:85709812-85710312:downstream_20007	chr16	85645028	85709812	+	GSE1	NM	17.4398	-2.63696	1.75894	1.49918	0.133828	NA	0.813171	0	4.17474	8.20309	19.5161	18.3795	37.5726	50.8591	-3.92805	-1.22253	-2.70552
chr11:73638781-73639281:downstream_18188	chr11	73587743	73638781	+	PAAF1	NM	8.67242	2.48381	1.65682	-1.49914	0.133837	NA	3.25269	6.77141	4.17474	0	8.94488	9.67344	11.1326	25.4296	1.26372	-0.973629	2.23734
chr2:152972814-152973314:downstream_2277	chr2	152973314	153032506	-	STAM2	NM	13.3845	-2.72686	1.8201	1.49819	0.134084	NA	0.813171	0	9.74105	5.74216	8.94488	16.4449	33.3979	31.992	-4.251	-1.36482	-2.88618
chr13:58303065-58303565:downstream_10774	chr13	58205788	58303065	+	PCDH17	NM	11.2445	-3.07762	2.05454	1.49796	0.134143	NA	0	0	13.9158	30.3514	1.62634	0.967344	25.0484	18.0468	-Inf	-4.05445	-Inf
chr10:102282985-102283485:downstream_17666	chr10	102283485	102289680	-	NDUFB8	NM	29.7641	-1.60671	1.0727	1.49781	0.134182	0.451042	8.13171	0.967344	4.17474	7.38278	60.9878	92.8651	25.0484	38.5545	-0.345042	1.27439	-1.61943
chr16:31051488-31051988:downstream_20228	chr16	31044415	31051488	+	STX4	NM	12.2131	1.85094	1.23709	-1.4962	0.134601	NA	16.2634	14.5102	15.3074	10.664	8.13171	1.93469	15.3074	15.5859	0.24477	-1.61774	1.86251
chr9:75486144-75486644:downstream_26367	chr9	75486644	75489025	-	LINC01474	NR	15.0004	-1.96875	1.31584	1.49619	0.134604	NA	2.43951	0.967344	22.2653	13.1249	6.50537	16.4449	32.0063	26.2499	-3.37684	-1.3439	-2.03293
chrX:119657945-119658445:downstream_26775	chrX	119658445	119709684	-	CUL4B	NM	11.7892	1.99073	1.33101	-1.49566	0.134743	NA	6.50537	2.90203	6.95789	3.28123	9.75806	4.83672	26.44	33.6327	-0.122224	-2.04126	1.91903
chr3:171317694-171318194:downstream_23346	chr3	171318194	171528284	-	PLD1	NM	11.6955	-2.95615	1.97735	1.495	0.134914	NA	0	0	11.1326	5.74216	1.62634	8.7061	41.7474	24.6093	-Inf	-2.68306	-Inf
chr15:81047962-81048462:downstream_11512	chr15	80987651	81047962	+	ABHD17C	NM	17.3983	1.78414	1.19427	-1.49391	0.135199	NA	3.25269	6.77141	4.17474	2.46093	18.7029	19.3469	45.9221	38.5545	0.59516	-1.15066	1.74582
chr13:77618291-77618791:downstream_10609	chr13	77618791	77901177	-	MYCBP2	NM	7.57288	-3.15186	2.11082	1.4932	0.135386	NA	0	0	2.78316	8.20309	2.43951	7.73876	18.0905	21.328	-Inf	-1.95338	-Inf
chr12:88886069-88886569:downstream_18617	chr12	88886569	88974250	-	KITLG	NM	22.9412	1.49121	0.999026	-1.49266	0.135526	NA	8.13171	6.77141	4.17474	9.0234	21.9556	21.2816	51.4884	60.7028	0.175281	-1.37562	1.5509
chr14:94516767-94517267:downstream_11281	chr14	94517267	94547558	-	DDX24	NM	144.386	1.61798	1.0852	-1.49095	0.135975	0.456058	2.43951	9.67344	1.39158	1.64062	299.247	330.832	212.912	296.952	1.99812	0.305422	1.69269
chr17:38496618-38497118:downstream_13046	chr17	38497118	38499388	-	RARA-AS1	NR	26.9209	1.38839	0.932677	-1.4886	0.136592	NA	60.1747	64.8121	11.1326	7.38278	23.582	29.0203	6.95789	12.3046	2.75498	1.44933	1.30565
chr17:41166476-41166976:downstream_13146	chr17	41158741	41166476	+	IFI35	NM	34.3	1.2059	0.810564	-1.48773	0.136823	0.45789	37.4059	37.7264	9.74105	9.0234	64.2405	50.3019	34.7895	31.1717	2.00143	0.796193	1.20524
chr16:30756517-30757017:downstream_12303	chr16	30751511	30756517	+	TMEM265	NM	3.45658	-3.48143	2.34068	1.48736	0.136919	NA	3.25269	0	5.56632	4.92185	8.94488	1.93469	1.39158	1.64062	-1.68906	1.84319	-3.53225
chr12:129277238-129277738:downstream_10513	chr12	129277738	129308541	-	SLC15A4	NM	17.7237	-2.19637	1.4781	1.48594	0.137296	NA	0	1.93469	2.78316	6.56247	34.1532	25.151	37.5726	33.6327	-2.27219	-0.263851	-2.00834
chr20:48809227-48809727:downstream_22381	chr20	48807119	48809227	+	CEBPB	NM	24.6694	1.70508	1.14754	-1.48586	0.137317	NA	3.25269	7.73876	0	5.74216	32.5269	27.0856	70.9705	50.0388	0.936715	-1.02143	1.95815
chr2:95812899-95813399:downstream_1670	chr2	95813399	95825263	-	ZNF514	NM	19.0146	1.4909	1.00465	-1.48401	0.137807	NA	16.2634	23.2163	29.2232	18.0468	6.50537	8.7061	22.2653	27.8905	-0.259812	-1.72126	1.46144
chr2:8824583-8825083:downstream_1847	chr2	8822112	8824583	+	ID2	NM	54.7982	-1.39853	0.9424	1.48401	0.137807	0.457898	13.0107	2.90203	6.95789	4.10154	123.602	206.044	47.3137	34.453	0.524907	2.01133	-1.48643
chr1:149855509-149856009:downstream_974	chr1	149856009	149858232	-	HIST2H2BE	NM	20.8368	1.73998	1.17326	-1.48303	0.138067	NA	19.5161	23.2163	0	4.10154	39.0322	48.3672	11.1326	21.328	3.38109	1.42893	1.95216
chr17:7215782-7216282:downstream_20461	chr17	7210317	7215782	+	EIF5A	NM	122.779	-0.933423	0.629472	1.48287	0.13811	0.457898	21.1425	25.151	33.3979	17.2265	330.961	237.967	157.248	159.14	-0.129025	0.846548	-0.975574
chr15:41591795-41592295:downstream_11675	chr15	41576200	41591795	+	OIP5-AS1	NR	48.9149	1.07945	0.727964	-1.48284	0.138117	0.457898	55.2956	59.9754	100.194	86.1324	8.94488	11.6081	30.6147	38.5545	-0.6928	-1.75078	1.05798
chr3:15450766-15451266:downstream_23270	chr3	15451266	15469054	-	METTL6	NM	9.18571	2.06905	1.39598	-1.48214	0.138302	NA	7.31854	13.5428	4.17474	2.46093	11.3844	8.7061	11.1326	14.7656	1.65252	-0.366338	2.01886
chr8:126034525-126035025:downstream_6710	chr8	126010719	126034525	+	SQLE	NM	118.373	1.27423	0.860037	-1.4816	0.138446	0.457898	5.6922	0.967344	6.95789	5.74216	85.383	88.9957	370.16	383.084	-0.93134	-2.11089	1.17955
chr11:85989852-85990352:downstream_17996	chr11	85955425	85989852	+	EED	NM	30.3618	1.47085	0.993119	-1.48104	0.138597	0.457898	38.2191	53.2039	13.9158	9.8437	16.2634	58.0407	36.181	17.2265	1.94405	0.476398	1.46765
chrX:117928496-117928996:downstream_7892	chrX	117861558	117928496	+	IL13RA1	NM	80.3826	-1.12982	0.76294	1.48088	0.138638	0.457898	8.13171	2.90203	20.8737	13.1249	117.91	138.33	171.164	170.624	-1.62355	-0.415607	-1.20795
chr10:5805703-5806203:downstream_8237	chr10	5726800	5805703	+	FAM208B	NM	12.5228	1.99406	1.34769	-1.47961	0.138977	NA	7.31854	1.93469	2.78316	4.92185	11.3844	7.73876	22.2653	41.8357	0.26416	-1.74503	2.00919
chr5:179040678-179041178:downstream_24166	chr5	179041178	179050722	-	HNRNPH1	NM	163.428	0.901298	0.609552	-1.47862	0.139241	0.458844	40.6586	24.1836	23.6568	20.5077	317.95	213.783	299.189	367.498	0.554043	-0.326309	0.880352
chr11:111597131-111597631:downstream_18224	chr11	111597631	111637169	-	PPP2R1B	NM	6.30367	2.53574	1.71553	-1.47811	0.139378	NA	4.87903	6.77141	0	3.28123	6.50537	5.80407	12.5242	10.664	1.82807	-0.913627	2.7417
chr11:33724055-33724555:downstream_17939	chr11	33724555	33758025	-	CD59	NM	15.779	1.69827	1.14908	-1.47793	0.139425	NA	43.0981	28.053	6.95789	7.38278	10.5712	14.5102	4.17474	11.4843	2.31077	0.67962	1.63115
chr17:41842988-41843488:downstream_13151	chr17	41843488	41856368	-	DUSP3	NM	50.364	1.1329	0.766745	-1.47754	0.13953	0.458844	13.0107	22.2489	9.74105	9.8437	85.383	70.6161	100.194	91.8746	0.848288	-0.300081	1.14837
chr11:47185348-47185848:downstream_17873	chr11	47185848	47198676	-	ARFGAP2	NM	6.61722	2.68373	1.81744	-1.47665	0.139769	NA	5.6922	10.6408	1.39158	0.820309	13.8239	4.83672	8.34947	7.38278	2.88444	0.246273	2.63817
chr19:13944829-13945329:downstream_14051	chr19	13945329	13947103	-	LOC284454	NR	20.0401	1.78237	1.20735	-1.47627	0.139873	NA	4.87903	15.4775	1.39158	3.28123	35.7795	36.7591	38.9642	23.789	2.12313	0.209061	1.91407
chr16:67878098-67878598:downstream_12424	chr16	67876212	67878098	+	THAP11	NM	12.1075	2.38151	1.6136	-1.47589	0.139972	NA	4.87903	4.83672	0	1.64062	24.3951	17.4122	12.5242	31.1717	2.56609	-0.063743	2.62983
chr20:56287836-56288336:downstream_15105	chr20	56285238	56287836	+	NKILA	NR	36.2495	1.57917	1.07091	-1.47461	0.140319	0.459744	87.8225	72.5508	8.34947	0	52.043	55.1386	8.34947	5.74216	4.26361	2.92715	1.33646
chr6:160200144-160200644:downstream_24458	chr6	160182988	160200144	+	ACAT2	NM	52.815	1.13639	0.771155	-1.47363	0.140582	0.459744	13.8239	23.2163	8.34947	13.9452	78.8776	74.4855	83.4947	126.328	0.732389	-0.452216	1.1846
chr15:57580730-57581230:downstream_19802	chr15	57210832	57580730	+	TCF12	NM	33.652	1.66576	1.13075	-1.47314	0.140713	0.459744	1.62634	16.4449	18.0905	21.328	21.9556	3.86938	107.152	78.7496	-1.12518	-2.8477	1.72251
chr6:53131695-53132195:downstream_24745	chr6	53132195	53213977	-	ELOVL5	NM	21.0517	1.52156	1.03331	-1.47252	0.140881	NA	4.87903	13.5428	9.74105	6.56247	18.7029	19.3469	43.1389	52.4998	0.176234	-1.3297	1.50594
chr8:128199530-128200030:downstream_6718	chr8	128200030	128209872	-	CASC19	NR	4.55958	-3.39245	2.30568	1.47135	0.141198	NA	0	0	4.17474	6.56247	3.25269	2.90203	9.74105	9.8437	-Inf	-1.66997	-Inf
chr12:4669213-4669713:downstream_18782	chr12	4647949	4669213	+	RAD51AP1	NM	11.038	1.99139	1.35404	-1.4707	0.141373	NA	4.87903	6.77141	1.39158	5.74216	12.1976	6.77141	29.2232	21.328	0.707654	-1.4141	2.12176
chr1:21068670-21069170:downstream_89	chr1	21069170	21113181	-	HP1BP3	NM	15.1665	-2.00196	1.36176	1.47012	0.141528	NA	0	2.90203	12.5242	8.20309	19.5161	14.5102	29.2232	34.453	-2.8364	-0.904103	-1.93229
chr15:40765357-40765857:downstream_11447	chr15	40763159	40765357	+	CHST14	NM	14.6276	2.01449	1.37072	-1.46965	0.141655	NA	7.31854	3.86938	1.39158	1.64062	21.9556	27.0856	25.0484	28.7108	1.88351	-0.132516	2.01602
chr1:24088549-24089049:downstream_546	chr1	24069855	24088549	+	TCEB3	NM	7.52848	2.50697	1.70657	-1.46901	0.141831	NA	6.50537	4.83672	2.78316	1.64062	11.3844	2.90203	5.56632	24.6093	1.35834	-1.07874	2.43707
chr16:30580518-30581018:downstream_20294	chr16	30581018	30583728	-	ZNF688	NM	7.96674	2.40529	1.63795	-1.46847	0.141975	NA	9.75806	6.77141	4.17474	0	11.3844	8.7061	13.9158	9.0234	1.98528	-0.191301	2.17658
chr5:6669675-6670175:downstream_4181	chr5	6633499	6669675	+	SRD5A1	NM	7.24622	-2.29188	1.56078	1.46842	0.14199	NA	2.43951	2.90203	16.6989	9.8437	8.94488	3.86938	8.34947	4.92185	-2.31298	-0.050562	-2.26242
chr16:416883-417383:downstream_12061	chr16	417383	420569	-	MRPL28	NM	14.3401	2.04623	1.3951	-1.46673	0.14245	NA	3.25269	7.73876	2.78316	0.820309	17.8898	27.0856	26.44	28.7108	1.60892	-0.294245	1.90317
chr5:37291234-37291734:downstream_24264	chr5	37291734	37371228	-	NUP155	NM	44.0189	1.17584	0.801896	-1.46633	0.142559	0.462418	12.1976	6.77141	23.6568	29.5311	23.582	14.5102	119.676	122.226	-1.48746	-2.66686	1.1794
chr10:124924886-124925386:downstream_17495	chr10	124913759	124924886	+	BUB3	NM	57.1753	1.10418	0.753479	-1.46544	0.142802	0.462418	29.2742	22.2489	9.74105	13.1249	82.1303	113.179	69.5789	118.124	1.17202	0.0573081	1.11471
chr2:151324206-151324706:downstream_22193	chr2	151324706	151344209	-	RND3	NM	51.2867	-1.04647	0.714132	1.46538	0.142818	0.462418	32.5269	25.151	15.3074	18.8671	110.591	136.396	36.181	35.2733	0.755097	1.78934	-1.03424
chr15:25332901-25333401:downstream_11574	chr15	25332807	25332901	+	SNORD116-20	NR	171.517	0.810215	0.552923	-1.46533	0.14283	0.462418	441.552	378.232	187.863	211.64	35.7795	47.3999	27.8316	41.8357	1.03704	0.255744	0.781293
chr1:244571293-244571793:downstream_322	chr1	244571793	244615436	-	ADSS	NM	28.0421	1.32587	0.90534	-1.4645	0.143057	0.462418	43.0981	29.0203	26.44	10.664	19.5161	31.9224	29.2232	34.453	0.958792	-0.307904	1.2667
chrX:48969822-48970322:downstream_7716	chrX	48970322	48980151	-	GPKOW	NM	26.5847	1.40989	0.96461	-1.46162	0.143845	NA	9.75806	10.6408	5.56632	4.10154	37.4059	44.4978	51.4884	49.2185	1.07722	-0.298162	1.37538
chr9:101916473-101916973:downstream_26533	chr9	101867370	101916473	+	TGFBR1	NM	7.86035	2.24957	1.53956	-1.46118	0.143967	NA	8.13171	9.67344	1.39158	4.10154	11.3844	3.86938	15.3074	9.0234	1.6966	-0.673615	2.37021
chr17:76987297-76987797:downstream_20375	chr17	76987797	77005899	-	CANT1	NM	37.1705	1.57076	1.07861	-1.45629	0.145313	0.46512	9.75806	5.80407	1.39158	2.46093	78.8776	78.3549	54.2716	66.445	2.01417	0.381276	1.63289
chr15:23003603-23004103:downstream_19521	chr15	22892648	23003603	+	CYFIP1	NM	69.822	-1.19759	0.822504	1.45602	0.145386	0.46512	6.50537	1.93469	12.5242	21.328	91.0752	97.7018	136.375	191.132	-2.00393	-0.794841	-1.20908
chr8:30429778-30430278:downstream_26081	chr8	30242016	30429778	+	RBPMS	NM	6.39245	3.12099	2.14454	-1.45532	0.145581	NA	2.43951	2.90203	13.9158	4.92185	0.813171	0	9.74105	16.4062	-1.81829	-5.00695	3.18867
chr5:1816167-1816667:downstream_4165	chr5	1801495	1816167	+	NDUFS6	NM	31.1427	2.46121	1.69151	-1.45504	0.145658	0.46512	9.75806	0	0	0.820309	82.9435	69.6488	37.5726	48.3982	3.57235	0.827763	2.74459
chr4:184560287-184560787:downstream_23834	chr4	184560787	184580372	-	RWDD4	NM	5.22204	-3.46241	2.38105	1.45415	0.145904	NA	16.2634	3.86938	4.17474	1.64062	3.25269	12.5755	0	0	1.79161	Inf	-Inf
chr3:176738041-176738541:downstream_2755	chr3	176738541	176915048	-	TBL1XR1	NM	64.2737	1.08667	0.747893	-1.45297	0.146232	0.46512	9.75806	19.3469	40.3558	42.656	30.9005	25.151	225.436	120.585	-1.51205	-2.62604	1.11398
chrX:19377675-19378175:downstream_7479	chrX	19378175	19533379	-	MAP3K15	NM	12.1916	2.29133	1.57714	-1.45284	0.146269	NA	15.4503	25.151	23.6568	22.1483	0.813171	0.967344	2.78316	6.56247	-0.173988	-2.392	2.21801
chr1:151091007-151091507:downstream_991	chr1	151043079	151091007	+	GABPB2	NM	7.79892	-2.89701	1.99422	1.45271	0.146306	NA	0.813171	0	6.95789	12.3046	5.6922	4.83672	19.4821	12.3046	-4.56609	-1.59407	-2.97203
chr8:101930303-101930803:downstream_26185	chr8	101930803	101965623	-	YWHAZ	NM	92.3785	1.02339	0.704615	-1.4524	0.146389	0.46512	8.94488	19.3469	15.3074	9.8437	132.547	114.147	219.869	219.022	0.169763	-0.831145	1.00091
chr9:37436986-37437486:downstream_7077	chr9	37422706	37436986	+	GRHPR	NM	77.9253	1.09518	0.754177	-1.45215	0.146459	0.46512	13.8239	29.0203	8.34947	6.56247	156.129	169.285	133.592	106.64	1.52263	0.437851	1.08478
chr9:35736362-35736862:downstream_7056	chr9	35736862	35749225	-	GBA2	NM	20.334	1.79672	1.23793	-1.45139	0.146672	NA	3.25269	12.5755	2.78316	2.46093	20.3293	45.4652	34.7895	41.0154	1.59373	-0.204325	1.79806
chr19:6467230-6467730:downstream_21084	chr19	6464259	6467230	+	CRB3	NM	10.8558	-2.22183	1.53096	1.45127	0.146705	NA	3.25269	0	6.95789	4.10154	18.7029	24.1836	22.2653	7.38278	-1.76557	0.532589	-2.29816
chr4:15071777-15072277:downstream_23601	chr4	15004297	15071777	+	CPEB2	NM	10.1078	-2.84962	1.96357	1.45125	0.146711	NA	0	0.967344	16.6989	15.5859	3.25269	4.83672	8.34947	31.1717	-5.06068	-2.28852	-2.77216
chrX:153759104-153759604:downstream_26825	chrX	153759604	153775801	-	G6PD	NM	238.834	-1.22858	0.846609	1.45117	0.146732	0.46512	5.6922	0.967344	8.34947	4.10154	570.033	536.876	336.762	447.889	-0.902768	0.496415	-1.39918
chr15:80217196-80217696:downstream_11510	chr15	80215112	80217196	+	ST20-AS1	NR	5.19753	3.33279	2.29809	-1.45024	0.146991	NA	3.25269	8.7061	0	0	8.94488	13.5428	1.39158	5.74216	Inf	1.65641	Inf
chr17:19580908-19581408:downstream_20322	chr17	19552063	19580908	+	ALDH3A2	NM	34.7992	-1.2767	0.880545	1.44989	0.147089	0.46512	4.87903	6.77141	23.6568	27.0702	50.4166	26.1183	64.0126	75.4684	-2.12237	-0.865879	-1.25649
chr5:36870962-36871462:downstream_4223	chr5	36871462	36876796	-	NIPBL-AS1	NR	142.256	0.906152	0.625583	-1.44849	0.14748	0.46512	122.789	152.84	8.34947	13.1249	331.774	399.513	47.3137	62.3435	3.68204	2.73744	0.9446
chr19:46190211-46190711:downstream_21526	chr19	46190711	46195443	-	SNRPD2	NM	50.7628	2.29388	1.58389	-1.44825	0.147547	0.46512	4.06586	4.83672	0	0.820309	155.316	95.7671	68.1874	77.109	3.43998	0.789165	2.65082
chr1:231413719-231414219:downstream_1420	chr1	231376918	231413719	+	GNPAT	NM	42.3793	1.50799	1.04172	-1.44759	0.147732	0.46512	2.43951	11.6081	2.78316	3.28123	85.383	54.1713	93.2358	86.1324	1.21189	-0.362098	1.57399
chr4:109551639-109552139:downstream_23830	chr4	109541721	109551639	+	RPL34	NM	52.7124	1.0236	0.707183	-1.44744	0.147775	0.46512	57.7352	61.91	16.6989	15.5859	104.086	70.6161	41.7474	53.3201	1.88984	0.877874	1.01196
chr1:111489311-111489811:downstream_16917	chr1	111489811	111506566	-	LRIF1	NM	27.2573	1.33157	0.920028	-1.44731	0.147809	NA	29.2742	17.4122	8.34947	6.56247	36.5927	51.2693	29.2232	39.3748	1.64653	0.357073	1.28946
chr15:80430735-80431235:downstream_19848	chr15	80351909	80430735	+	ZFAND6	NM	58.7012	1.55972	1.07786	-1.44706	0.147881	0.46512	2.43951	6.77141	2.78316	1.64062	78.8776	113.179	143.333	120.585	1.05807	-0.458556	1.51662
chr9:115926422-115926922:downstream_7265	chr9	115913237	115926422	+	SLC31A2	NM	11.1083	2.01485	1.39323	-1.44617	0.148129	NA	5.6922	7.73876	1.39158	2.46093	19.5161	12.5755	22.2653	17.2265	1.80169	-0.299356	2.10105
chr22:33668561-33669061:downstream_22831	chr22	33669061	34316416	-	LARGE	NM	21.9696	-2.55554	1.76769	1.4457	0.148262	NA	0	0	4.17474	12.3046	8.13171	7.73876	69.5789	73.8278	-Inf	-3.1757	-Inf
chr2:175294303-175294803:downstream_22208	chr2	175260456	175294303	+	SCRN3	NM	13.8759	1.65131	1.14236	-1.44552	0.148311	NA	9.75806	10.6408	6.95789	6.56247	16.2634	8.7061	25.0484	27.0702	0.593353	-1.06163	1.65498
chr19:46030240-46030740:downstream_14383	chr19	46010687	46030240	+	VASP	NM	17.8557	1.7135	1.18688	-1.4437	0.148824	NA	8.13171	15.4775	8.34947	0.820309	23.582	28.053	26.44	31.992	1.36439	-0.178411	1.5428
chr8:103216228-103216728:downstream_26103	chr8	103216728	103251346	-	RRM2B	NM	70.236	1.0357	0.71783	-1.44282	0.149072	0.467894	43.9112	29.9877	9.74105	9.0234	126.042	183.795	76.5368	82.8512	1.97755	0.958966	1.01859
chr17:37690818-37691318:downstream_20403	chr17	37617763	37690818	+	CDK12	NM	18.8951	1.51272	1.04885	-1.44226	0.149229	NA	6.50537	9.67344	8.34947	6.56247	19.5161	13.5428	50.0968	36.9139	0.117638	-1.39615	1.51379
chr1:169101960-169102460:downstream_238	chr1	169075946	169101960	+	ATP1B1	NM	626.678	0.818226	0.567748	-1.44118	0.149535	0.468377	13.0107	15.4775	33.3979	20.5077	495.221	663.598	1849.41	1922.8	-0.920068	-1.70275	0.782686
chr15:37102461-37102961:downstream_19483	chr15	36871803	37102461	+	C15orf41	NM	9.15228	-2.79324	1.93858	1.44087	0.149621	NA	0.813171	0	8.34947	7.38278	8.94488	6.77141	27.8316	13.1249	-4.27402	-1.38183	-2.89219
chr17:30697468-30697968:downstream_20817	chr17	30677156	30697468	+	ZNF207	NM	107.564	0.843453	0.585734	-1.43999	0.149869	0.468457	115.47	97.7018	87.6695	100.078	112.218	65.7794	122.459	159.14	0.183228	-0.661788	0.845016
chr17:40177656-40178156:downstream_20609	chr17	40169593	40177656	+	NKIRAS2	NM	17.3212	1.53969	1.06955	-1.43957	0.14999	NA	13.0107	29.0203	6.95789	9.8437	21.9556	14.5102	19.4821	23.789	1.32286	-0.246859	1.56972
chr10:123716102-123716602:downstream_17678	chr10	123716602	123734743	-	NSMCE4A	NM	31.6546	1.54971	1.0771	-1.43878	0.150213	0.468566	1.62634	3.86938	5.56632	11.4843	8.13171	13.5428	115.501	93.5152	-1.63345	-3.26954	1.6361
chr13:51935200-51935700:downstream_18998	chr13	51935700	52027275	-	INTS6	NM	6.11755	2.61436	1.8197	-1.4367	0.150803	NA	1.62634	10.6408	6.95789	7.38278	0.813171	1.93469	9.74105	9.8437	-0.225315	-2.83335	2.60804
chr12:52642709-52643209:downstream_10176	chr12	52626953	52642709	+	KRT7	NM	146.598	1.0484	0.730619	-1.43494	0.151303	0.470332	10.5712	22.2489	5.56632	9.8437	274.852	280.53	211.52	357.655	1.09071	-0.0353913	1.1261
chr14:97033453-97033953:downstream_19332	chr14	96968712	97033453	+	PAPOLA	NM	57.4911	1.10351	0.769205	-1.4346	0.1514	0.470332	9.75806	29.0203	13.9158	17.2265	73.1854	67.7141	125.242	123.867	0.316379	-0.822109	1.13849
chr9:97330411-97330911:downstream_26436	chr9	97317326	97330411	+	PCAT7	NR	4.54894	3.04599	2.12399	-1.43408	0.151548	NA	1.62634	7.73876	4.17474	5.74216	1.62634	0	9.74105	5.74216	-0.0825947	-3.251	3.16841
chr11:130096073-130096573:downstream_18399	chr11	130096573	130184607	-	ZBTB44	NM	10.3729	-3.01032	2.09959	1.43376	0.15164	NA	0.813171	0	19.4821	2.46093	1.62634	13.5428	27.8316	17.2265	-4.75406	-1.57064	-3.18342
chr13:48621358-48621858:downstream_19039	chr13	48611702	48621358	+	NUDT15	NM	11.4356	2.68782	1.87493	-1.43356	0.151698	NA	7.31854	0.967344	1.39158	0	21.9556	23.2163	15.3074	21.328	2.57393	0.302187	2.27175
chr5:140042065-140042565:downstream_4462	chr5	140027383	140042065	+	IK	NM	15.8203	2.19508	1.53171	-1.43309	0.151833	NA	5.6922	2.90203	0	1.64062	37.4059	19.3469	29.2232	30.3514	2.38913	-0.070006	2.45914
chr4:110608872-110609372:downstream_3488	chr4	110481354	110608872	+	CCDC109B	NM	6.23102	2.81401	1.96425	-1.43261	0.151969	NA	0.813171	8.7061	2.78316	6.56247	0	3.86938	18.0905	9.0234	0.0265597	-2.80886	2.83542
chr3:149104370-149104870:downstream_23472	chr3	149095564	149104370	+	TM4SF1-AS1	NR	3.78348	-3.42267	2.39195	1.43091	0.152455	NA	0.813171	0	2.78316	6.56247	4.06586	5.80407	6.95789	3.28123	-3.52266	-0.0529822	-3.46968
chr14:93648040-93648540:downstream_11279	chr14	93648540	93651249	-	MOAP1	NM	43.4318	-1.32106	0.923985	1.42974	0.152792	0.472822	12.1976	3.86938	6.95789	13.9452	86.1962	116.081	73.7537	34.453	-0.379624	0.902547	-1.28217
chr13:73330336-73330836:downstream_18943	chr13	73301886	73330336	+	BORA	NM	14.5344	2.09165	1.46367	-1.42904	0.152992	NA	4.87903	10.6408	0	2.46093	13.8239	40.6285	20.8737	22.9686	2.65684	0.312671	2.34417
chr19:49470136-49470636:downstream_14464	chr19	49468565	49470136	+	FTL	NM	2208.14	-0.712902	0.499101	1.42837	0.153185	0.472822	35.7795	37.7264	20.8737	27.0702	6957.49	5528.37	2435.26	2622.53	0.616515	1.30372	-0.687202
chr17:7126115-7126615:downstream_12794	chr17	7126615	7126698	-	MIR324	NR	15.5063	-1.5342	1.07426	1.42814	0.15325	NA	15.4503	11.6081	11.1326	18.8671	21.1425	27.0856	9.74105	9.0234	-0.148874	1.36187	-1.51075
chr15:64979272-64979772:downstream_19656	chr15	64979772	64995480	-	OAZ2	NM	22.5755	1.59636	1.1179	-1.428	0.153292	NA	9.75806	5.80407	1.39158	4.10154	39.0322	34.8244	52.88	32.8123	1.50234	-0.214439	1.71678
chr13:52986236-52986736:downstream_19128	chr13	52986736	53024813	-	VPS36	NM	10.4266	1.88195	1.31862	-1.42721	0.153518	NA	9.75806	13.5428	4.17474	4.92185	6.50537	14.5102	11.1326	18.8671	1.35699	-0.513493	1.87048
chr11:62434923-62435423:downstream_9398	chr11	62432778	62434923	+	METTL12	NM	11.5932	2.14039	1.49992	-1.427	0.153579	NA	13.8239	10.6408	0	3.28123	28.461	9.67344	19.4821	7.38278	2.89839	0.505373	2.39302
chr5:89810944-89811444:downstream_24214	chr5	89811444	89825401	-	LYSMD3	NM	25.4001	1.31447	0.921283	-1.42678	0.153642	NA	29.2742	28.053	8.34947	6.56247	30.9005	49.3346	23.6568	27.0702	1.94275	0.661478	1.28127
chr11:67354124-67354624:downstream_9488	chr11	67351065	67354124	+	GSTP1	NM	419.579	1.03273	0.723848	-1.42673	0.153659	0.472822	20.3293	13.5428	9.74105	2.46093	1179.91	832.884	563.589	734.176	1.47298	0.63317	0.839812
chr3:149234521-149235021:downstream_23510	chr3	149235021	149421060	-	WWTR1	NM	114.426	-2.23285	1.56558	1.42621	0.153807	0.472822	0.813171	0	9.74105	4.92185	104.899	103.506	343.72	347.811	-4.17247	-1.7304	-2.44206
chr4:83273966-83274466:downstream_23694	chr4	83274466	83295149	-	HNRNPD	NM	15.3879	1.64978	1.15677	-1.42619	0.153812	NA	13.8239	5.80407	5.56632	4.10154	21.1425	16.4449	25.0484	31.1717	1.02164	-0.580842	1.60248
chr6:166337035-166337535:downstream_24842	chr6	166337535	166401527	-	LINC00473	NR	99.077	-0.985297	0.691035	1.42583	0.153918	0.472822	12.1976	4.83672	29.2232	42.656	126.855	98.6691	261.617	216.561	-2.07713	-1.08427	-0.992864
chr1:226032732-226033232:downstream_1390	chr1	226033232	226070420	-	TMEM63A	NM	9.67691	2.48743	1.74497	-1.42548	0.154017	NA	4.06586	31.9224	9.74105	17.2265	0	2.90203	4.17474	7.38278	0.416301	-1.9937	2.41
chr7:83587158-83587658:downstream_5582	chr7	83587658	83824217	-	SEMA3A	NM	42.4757	-1.33309	0.935309	1.42529	0.154073	0.472822	1.62634	3.86938	36.181	41.8357	21.9556	15.4775	115.501	103.359	-3.8274	-2.54762	-1.27978
chr6:26249869-26250369:downstream_4923	chr6	26250369	26250835	-	HIST1H3F	NM	5.71801	2.77573	1.94857	-1.4245	0.154303	NA	9.75806	1.93469	4.17474	2.46093	5.6922	0	6.95789	14.7656	0.817301	-1.9322	2.7495
chr8:30624520-30625020:downstream_26173	chr8	30601681	30624520	+	UBXN8	NM	16.1109	2.09358	1.47006	-1.42415	0.154403	NA	4.06586	8.7061	2.78316	0	29.2742	35.7917	23.6568	24.6093	2.19818	0.430892	1.76729
chr20:37207504-37208004:downstream_22524	chr20	37101448	37207504	+	RALGAPB	NM	8.91271	2.21054	1.553	-1.4234	0.154619	NA	3.25269	8.7061	1.39158	9.8437	6.50537	1.93469	16.6989	22.9686	0.0900344	-2.23264	2.32267
chr12:53840427-53840927:downstream_18764	chr12	53835432	53840427	+	PRR13	NM	85.377	1.09324	0.76847	-1.42262	0.154845	0.474233	17.8898	20.3142	6.95789	4.10154	174.019	224.424	133.592	101.718	1.78845	0.75981	1.02864
chr12:85638883-85639383:downstream_9894	chr12	85430098	85638883	+	LRRIQ1	NM	11.2866	-1.80657	1.2708	1.4216	0.155142	NA	3.25269	4.83672	23.6568	22.1483	8.94488	4.83672	11.1326	11.4843	-2.5014	-0.71466	-1.78674
chr5:60841999-60842499:downstream_3964	chr5	60628099	60841999	+	ZSWIM6	NM	5.57837	-3.3297	2.34239	1.4215	0.155173	NA	0	0	6.95789	10.664	4.06586	0	13.9158	9.0234	-Inf	-2.49618	-Inf
chr2:118589953-118590453:downstream_2210	chr2	118572254	118589953	+	DDX18	NM	55.0612	1.18661	0.834927	-1.42121	0.155256	0.474532	25.2083	28.053	8.34947	8.20309	65.0537	152.84	58.4463	94.3355	1.68603	0.512155	1.17388
chr10:13358937-13359437:downstream_17762	chr10	13359437	13390298	-	SEPHS1	NM	19.8428	1.6445	1.1581	-1.42	0.155608	NA	4.06586	4.83672	5.56632	2.46093	14.6371	24.1836	57.0547	45.9373	0.149319	-1.40763	1.55695
chr3:32566962-32567462:downstream_2870	chr3	32567462	32612366	-	DYNC1LI1	NM	41.946	-1.558	1.09747	1.41963	0.155715	0.474978	0.813171	2.90203	6.95789	10.664	76.4381	38.6938	111.326	87.773	-2.24586	-0.790201	-1.45566
chr19:39326527-39327027:downstream_21174	chr19	39327027	39342979	-	HNRNPL	NM	134.128	1.13751	0.80338	-1.41591	0.156803	0.477336	10.5712	4.83672	5.56632	5.74216	151.25	253.444	288.057	353.553	0.44627	-0.664864	1.11113
chr22:30972111-30972611:downstream_22873	chr22	30972611	31003000	-	PES1	NM	9.0809	2.70589	1.91135	-1.4157	0.156864	NA	5.6922	5.80407	0	0.820309	17.0766	21.2816	5.56632	16.4062	3.80885	0.803836	3.00502
chr3:121488109-121488609:downstream_23210	chr3	121488609	121553926	-	IQCB1	NM	11.3199	2.15304	1.52089	-1.41565	0.156878	NA	0	9.67344	6.95789	3.28123	5.6922	6.77141	27.8316	30.3514	-0.0819914	-2.22288	2.14088
chr16:2261102-2261602:downstream_12112	chr16	2261602	2264822	-	PGP	NM	12.2046	1.71037	1.20902	-1.41468	0.157161	NA	9.75806	15.4775	8.34947	5.74216	8.13171	12.5755	23.6568	13.9452	0.84062	-0.860681	1.7013
chr19:16660147-16660647:downstream_14100	chr19	16660647	16683193	-	SLC35E1	NM	18.3844	1.72226	1.21762	-1.41445	0.157229	NA	2.43951	11.6081	2.78316	3.28123	24.3951	27.0856	32.0063	43.4764	1.21189	-0.552112	1.76401
chr4:38797375-38797875:downstream_3654	chr4	38797875	38806412	-	TLR1	NM	42.7747	-1.26682	0.895773	1.41422	0.157297	0.4778	2.43951	3.86938	25.0484	28.7108	28.461	32.8897	100.194	120.585	-3.09105	-1.84745	-1.2436
chr12:41466213-41466713:downstream_18520	chr12	41086243	41466213	+	CNTN1	NM	296.513	-0.838595	0.593385	1.41324	0.157586	0.4778	7.31854	9.67344	29.2232	30.3514	404.146	365.656	793.2	732.536	-1.80984	-0.986945	-0.822897
chr3:12624599-12625099:downstream_2828	chr3	12625099	12705700	-	RAF1	NM	8.83295	2.42378	1.71695	-1.41167	0.158046	NA	3.25269	5.80407	0	4.92185	12.1976	0.967344	18.0905	25.4296	0.879792	-1.72498	2.60478
chr10:101515894-101516394:downstream_8672	chr10	101491957	101515894	+	CUTC	NM	9.63684	2.35076	1.6666	-1.41051	0.158388	NA	18.7029	0	4.17474	8.20309	6.50537	3.86938	20.8737	14.7656	0.595507	-1.78039	2.3759
chr10:114578504-114579004:downstream_8226	chr10	114206755	114578504	+	VTI1A	NM	19.8116	1.57587	1.11732	-1.4104	0.158423	NA	4.06586	12.5755	26.44	20.5077	2.43951	7.73876	44.5305	40.1951	-1.49628	-3.05731	1.56102
chr9:140138159-140138659:downstream_7443	chr9	140135710	140138159	+	TUBB4B	NM	106.992	1.72079	1.22091	-1.40943	0.158707	0.480239	5.6922	5.80407	1.39158	0.820309	266.72	261.183	164.206	150.116	2.37782	0.748026	1.62979
chr7:2474216-2474716:downstream_25450	chr7	2443194	2474216	+	CHST12	NM	4.37998	-3.72919	2.64691	1.40889	0.158869	NA	0	0	15.3074	8.20309	0	1.93469	1.39158	8.20309	-Inf	-2.31013	-Inf
chr5:158583916-158584416:downstream_24338	chr5	158584416	158637061	-	RNF145	NM	90.5646	1.33134	0.945517	-1.40806	0.159114	0.48051	0.813171	4.83672	11.1326	4.10154	41.4717	51.2693	345.112	265.78	-1.43102	-2.71964	1.28862
chrX:13729860-13730360:downstream_27084	chrX	13730360	13752754	-	TRAPPC2	NM	15.0515	1.69008	1.20237	-1.40562	0.159836	NA	8.94488	26.1183	8.34947	5.74216	8.94488	22.2489	23.6568	16.4062	1.31512	-0.361011	1.67613
chr1:24799473-24799973:downstream_93	chr1	24742244	24799473	+	NIPAL3	NM	14.029	-1.82961	1.30203	1.4052	0.159962	NA	2.43951	0.967344	11.1326	12.3046	18.7029	10.6408	30.6147	25.4296	-2.78229	-0.933516	-1.84877
chr14:50084905-50085405:downstream_11130	chr14	50085405	50087403	-	RPL36AL	NM	625.825	0.807905	0.575471	-1.4039	0.160348	0.483276	52.043	60.9427	18.0905	17.2265	1970.31	1170.49	1000.55	716.95	1.6777	0.870827	0.806878
chr10:14560055-14560555:downstream_17560	chr10	14560555	14816896	-	FAM107B	NM	46.7028	1.23509	0.880535	-1.40266	0.160717	0.483427	4.87903	4.83672	9.74105	6.56247	39.0322	32.8897	128.025	147.656	-0.746786	-1.9385	1.19171
chr6:159057006-159057506:downstream_24736	chr6	159057506	159065818	-	DYNLT1	NM	17.5756	2.03965	1.45416	-1.40263	0.160728	NA	8.94488	4.83672	1.39158	0.820309	48.7903	28.053	26.44	21.328	2.63939	0.685874	1.95352
chr1:155708800-155709300:downstream_16641	chr1	155658881	155708800	+	DAP3	NM	8.05039	-2.19036	1.56321	1.40119	0.161157	NA	4.87903	0.967344	6.95789	5.74216	8.94488	22.2489	9.74105	4.92185	-1.11922	1.08909	-2.20831
chr8:21995032-21995532:downstream_6480	chr8	21995532	21999448	-	REEP4	NM	25.0615	1.94013	1.38479	-1.40102	0.161207	NA	4.87903	3.86938	2.78316	0	42.2849	55.1386	43.1389	48.3982	1.6523	0.0899129	1.56238
chr12:88442289-88442789:downstream_9895	chr12	88442789	88535993	-	CEP290	NM	17.6001	1.76666	1.26118	-1.4008	0.161274	NA	2.43951	22.2489	6.95789	15.5859	9.75806	12.5755	23.6568	47.5779	0.131107	-1.67337	1.80448
chr3:120346514-120347014:downstream_3133	chr3	120347014	120401418	-	HGD	NM	39.6728	-1.67492	1.19611	1.4003	0.161423	0.484588	0.813171	1.93469	5.56632	6.56247	47.9771	76.4202	68.1874	109.921	-2.14205	-0.517803	-1.62425
chr1:173755840-173756340:downstream_1231	chr1	173684079	173755840	+	KLHL20	NM	4.25549	3.43586	2.45634	-1.39877	0.161881	NA	3.25269	0.967344	12.5242	4.10154	0	0	4.17474	9.0234	-1.97809	-Inf	Inf
chr6:170843703-170844203:downstream_5465	chr6	170844203	170862417	-	PSMB1	NM	89.8538	0.848923	0.606944	-1.39868	0.161908	0.48465	50.4166	35.7917	25.0484	27.8905	124.415	150.906	141.941	162.421	0.703499	-0.144675	0.848174
chr12:106456624-106457124:downstream_10398	chr12	106457124	106533811	-	NUAK1	NM	5.91067	2.37823	1.70077	-1.39832	0.162016	NA	5.6922	3.86938	1.39158	2.46093	4.87903	5.80407	12.5242	10.664	1.31145	-1.11806	2.42951
chr10:91180759-91181259:downstream_8632	chr10	91174324	91180759	+	IFIT5	NM	10.1841	1.95559	1.39863	-1.39821	0.162049	NA	10.5712	10.6408	1.39158	2.46093	17.8898	14.5102	12.5242	11.4843	2.46101	0.432444	2.02857
chr8:52729634-52730134:downstream_26043	chr8	52730134	52811746	-	PCMTD1	NM	41.0963	1.20753	0.863718	-1.39806	0.162096	0.48465	8.94488	22.2489	15.3074	29.5311	19.5161	37.7264	108.543	86.9527	-0.523478	-1.77198	1.2485
chr6:163999628-164000128:downstream_25158	chr6	163835674	163999628	+	QKI	NM	8.00453	-3.01987	2.16172	1.39698	0.16242	NA	0	0	20.8737	9.8437	0.813171	1.93469	12.5242	18.0468	-Inf	-3.47578	-Inf
chr5:64813092-64813592:downstream_24062	chr5	64813592	64858995	-	CENPK	NM	18.4282	1.77904	1.27405	-1.39636	0.162606	NA	1.62634	14.5102	6.95789	1.64062	21.9556	23.2163	38.9642	38.5545	0.90817	-0.779119	1.68729
chr7:29959218-29959718:downstream_25718	chr7	29959718	30029905	-	SCRN1	NM	38.2387	1.39579	1.00068	-1.39484	0.163063	0.48465	3.25269	5.80407	6.95789	2.46093	35.7795	45.4652	94.6274	111.562	-0.0565527	-1.34362	1.28707
chr4:57896736-57897236:downstream_23701	chr4	57897236	57976551	-	IGFBP7	NM	67.2496	-1.22575	0.878918	1.39461	0.163133	0.48465	4.87903	4.83672	6.95789	4.10154	195.161	158.644	72.3621	91.0543	-0.186881	1.1144	-1.30129
chr11:18299716-18300216:downstream_18050	chr11	18300216	18343721	-	HPS5	NM	21.7234	1.58408	1.13597	-1.39448	0.163173	NA	4.87903	9.67344	2.78316	2.46093	38.2191	35.7917	38.9642	41.0154	1.4725	-0.111897	1.5844
chr8:56980238-56980738:downstream_26102	chr8	56980738	56987140	-	RPS20	NM	36.1141	1.20736	0.865828	-1.39445	0.16318	0.48465	72.3722	75.4529	8.34947	7.38278	56.922	44.4978	8.34947	15.5859	3.23209	2.08313	1.14897
chr7:130561717-130562217:downstream_6092	chr7	130562217	130562298	-	MIR29B1	NR	28.8826	1.68055	1.20569	-1.39385	0.163362	0.48465	36.5927	32.8897	70.9705	71.3669	2.43951	0	6.95789	9.8437	-1.03459	-2.78393	1.74934
chr12:93970521-93971021:downstream_18845	chr12	93963597	93970521	+	SOCS2	NM	6.7243	-3.17567	2.27968	1.39303	0.163609	NA	9.75806	18.3795	5.56632	0	11.3844	8.7061	0	0	2.3377	Inf	-Inf
chr1:84964033-84964533:downstream_804	chr1	84944919	84964033	+	RPF1	NM	11.5055	1.96839	1.41395	-1.39212	0.163885	NA	16.2634	25.151	4.17474	8.20309	13.0107	3.86938	18.0905	3.28123	1.74237	-0.340381	2.08275
chr1:15897693-15898193:downstream_479	chr1	15898193	15911605	-	AGMAT	NM	14.6133	-1.51561	1.08876	1.39206	0.163905	NA	13.0107	10.6408	27.8316	22.1483	10.5712	14.5102	8.34947	9.8437	-1.07941	0.46322	-1.54263
chr16:135850-136350:downstream_20123	chr16	127017	135850	+	MPG	NM	5.64455	2.53354	1.82032	-1.39181	0.16398	NA	4.87903	8.7061	2.78316	0.820309	6.50537	4.83672	12.5242	4.10154	1.91457	-0.551733	2.4663
chr9:109773796-109774296:downstream_6909	chr9	109625377	109773796	+	ZNF462	NM	13.0802	-2.74378	1.97154	1.3917	0.164013	NA	0.813171	0	33.3979	12.3046	6.50537	0	27.8316	23.789	-5.81257	-2.98824	-2.82433
chr8:104455680-104456180:downstream_6675	chr8	104426941	104455680	+	DCAF13	NM	27.6708	1.27915	0.919157	-1.39165	0.164028	NA	34.9664	17.4122	12.5242	17.2265	18.7029	39.6611	43.1389	37.7342	0.816053	-0.47058	1.28663
chr7:100276792-100277292:downstream_6002	chr7	100271362	100276792	+	GNB2	NM	5.07766	3.69745	2.65887	-1.39061	0.164344	NA	3.25269	5.80407	0	0	20.3293	0	1.39158	9.8437	Inf	0.855523	Inf
chr8:128808274-128808774:downstream_6722	chr8	128808207	128808274	+	MIR1204	NR	49.6601	1.07439	0.772654	-1.39053	0.164369	0.48641	134.173	120.918	37.5726	21.328	34.9664	21.2816	13.9158	13.1249	2.11466	1.05667	1.05799
chr10:70041916-70042416:downstream_17698	chr10	70042416	70092684	-	PBLD	NM	14.4075	-1.86181	1.33908	1.39037	0.164418	NA	3.25269	0	11.1326	7.38278	23.582	14.5102	25.0484	30.3514	-2.50902	-0.540389	-1.96863
chr8:22877710-22878210:downstream_26095	chr8	22844929	22877710	+	RHOBTB2	NM	10.8155	2.0717	1.49005	-1.39035	0.164422	NA	17.0766	22.2489	25.0484	4.10154	1.62634	2.90203	6.95789	6.56247	0.431972	-1.57807	2.01004
chr1:150532870-150533370:downstream_985	chr1	150533370	150547028	-	ADAMTSL4-AS1	NR	14.1731	1.83529	1.32109	-1.38922	0.164766	NA	27.6478	18.3795	1.39158	3.28123	19.5161	25.151	13.9158	4.10154	3.30013	1.30983	1.9903
chr13:48836232-48836732:downstream_10750	chr13	48807273	48836232	+	ITM2B	NM	90.0531	1.25608	0.904446	-1.38878	0.164899	0.48641	19.5161	2.90203	2.78316	4.92185	200.04	175.089	150.291	164.882	1.5408	0.251247	1.28955
chr2:28002608-28003108:downstream_22085	chr2	27994583	28002608	+	MRPL33	NM	63.8148	1.523	1.09689	-1.38847	0.164995	0.48641	13.0107	5.80407	4.17474	0	174.832	152.84	87.6695	72.1872	2.17211	1.03547	1.13664
chr3:195686291-195686791:downstream_2785	chr3	195686791	195717150	-	SDHAP1	NR	5.23202	2.5115	1.80888	-1.38843	0.165005	NA	5.6922	5.80407	6.95789	4.92185	0.813171	1.93469	8.34947	7.38278	-0.0473387	-2.51734	2.47001
chrX:23721276-23721776:downstream_26600	chrX	23721776	23761407	-	ACOT9	NM	61.5687	0.950701	0.685119	-1.38764	0.165245	0.48641	14.6371	20.3142	23.6568	26.2499	50.4166	57.0733	169.773	130.429	-0.513887	-1.48173	0.967843
chr19:8387280-8387780:downstream_13959	chr19	8386383	8387280	+	RPS28	NM	8.71685	-1.93832	1.39703	1.38746	0.165303	NA	9.75806	9.67344	11.1326	10.664	12.1976	9.67344	4.17474	2.46093	-0.165709	1.72071	-1.88642
chr20:47860614-47861114:downstream_14809	chr20	47835831	47860614	+	DDX27	NM	31.2545	1.3489	0.972801	-1.38661	0.16556	0.48641	13.8239	16.4449	5.56632	3.28123	81.3171	41.5958	44.5305	43.4764	1.77448	0.481949	1.29253
chr5:108669909-108670409:downstream_4359	chr5	108670409	108745675	-	PJA2	NM	52.9273	-1.86169	1.34363	1.38556	0.16588	0.48641	1.62634	0	2.78316	15.5859	31.7137	66.7468	129.417	175.546	-3.49757	-1.63102	-1.86655
chr2:105965271-105965771:downstream_21778	chr2	105953815	105965271	+	C2orf49	NM	15	1.81408	1.31013	-1.38466	0.166157	NA	12.1976	15.4775	1.39158	3.28123	14.6371	38.6938	23.6568	10.664	2.56622	0.635885	1.93034
chr5:179204287-179204787:downstream_4140	chr5	179159850	179204287	+	MAML1	NM	15.3726	-1.91124	1.38054	1.38441	0.166232	NA	0.813171	1.93469	6.95789	6.56247	13.8239	31.9224	30.6147	30.3514	-2.29875	-0.414354	-1.8844
chr1:87213867-87214367:downstream_17232	chr1	87170252	87213867	+	SH3GLB1	NM	11.1412	1.83758	1.32741	-1.38434	0.166254	NA	6.50537	2.90203	4.17474	6.56247	4.87903	8.7061	25.0484	30.3514	-0.19075	-2.02785	1.8371
chr11:60657519-60658019:downstream_9362	chr11	60658019	60674061	-	PRPF19	NM	26.8374	1.44964	1.04802	-1.38322	0.166598	NA	10.5712	8.7061	0	6.56247	47.9771	42.5632	55.6632	42.656	1.55459	-0.118914	1.67351
chr12:10740576-10741076:downstream_9819	chr12	10741076	10752434	-	KLRAP1	NR	12.8728	-1.72891	1.2505	1.38258	0.166795	NA	8.94488	7.73876	6.95789	7.38278	15.4503	41.5958	8.34947	6.56247	0.218321	1.93566	-1.71734
chr9:119159936-119160436:downstream_7281	chr9	119160436	119162885	-	PAPPA-AS1	NR	5.12972	-3.36453	2.43373	1.38246	0.166832	NA	0	0	6.95789	14.7656	2.43951	0	11.1326	5.74216	-Inf	-2.7902	-Inf
chr6:37450196-37450696:downstream_5114	chr6	37450696	37467700	-	CCDC167	NM	4.04191	2.73567	1.98	-1.38165	0.167079	NA	4.87903	6.77141	4.17474	1.64062	1.62634	1.93469	5.56632	5.74216	1.00245	-1.66704	2.66948
chrX:14861028-14861528:downstream_26814	chrX	14861528	14891184	-	FANCB	NM	6.63777	-3.15866	2.28674	1.3813	0.167188	NA	0	0	12.5242	9.0234	0	3.86938	19.4821	8.20309	-Inf	-2.83894	-Inf
chr5:32124323-32124823:downstream_4211	chr5	32124823	32174425	-	GOLPH3	NM	24.2987	1.50925	1.09322	-1.38055	0.167418	NA	4.06586	5.80407	4.17474	3.28123	22.7688	33.8571	69.5789	50.8591	0.404643	-1.08876	1.4934
chr2:171823643-171824143:downstream_21943	chr2	171784947	171823643	+	GORASP2	NM	12.5059	-2.65575	1.92446	1.38	0.167587	NA	0.813171	0	0	8.20309	17.0766	17.4122	27.8316	28.7108	-3.33454	-0.713205	-2.62133
chr19:58724928-58725428:downstream_21626	chr19	58694355	58724928	+	ZNF274	NM	17.1235	1.70767	1.23814	-1.37922	0.167826	NA	4.06586	6.77141	1.39158	4.10154	29.2742	13.5428	41.7474	36.0936	0.980303	-0.862346	1.84265
chr20:5917978-5918478:downstream_22589	chr20	5918478	5931204	-	TRMT6	NM	34.6155	1.85766	1.34837	-1.37771	0.168292	0.49157	4.06586	5.80407	1.39158	0.820309	56.1088	93.8324	50.0968	64.8044	2.15776	0.384003	1.77376
chr17:48830072-48830572:downstream_20563	chr17	48796925	48830072	+	LUC7L3	NM	64.5178	0.907331	0.658728	-1.3774	0.168389	0.49157	59.3615	46.4325	51.4884	31.1717	57.7352	76.4202	105.76	87.773	0.355994	-0.528675	0.884669
chr14:55820329-55820829:downstream_19226	chr14	55738020	55820329	+	FBXO34	NM	20.4726	1.66404	1.20833	-1.37714	0.168468	NA	5.6922	0	12.5242	9.8437	4.87903	5.80407	66.7958	58.2419	-1.97437	-3.54896	1.57459
chr1:70717701-70718201:downstream_17279	chr1	70671364	70717701	+	SRSF11	NM	111.841	-0.995312	0.723215	1.37623	0.16875	0.49157	6.50537	4.83672	18.0905	16.4062	139.052	200.24	260.225	249.374	-1.60477	-0.586833	-1.01794
chr4:110630644-110631144:downstream_3810	chr4	110631144	110651242	-	PLA2G12A	NM	7.86092	2.42883	1.76505	-1.37607	0.168799	NA	3.25269	8.7061	4.17474	0.820309	13.8239	0.967344	13.9158	17.2265	1.2595	-1.07413	2.33363
chr1:181059979-181060479:downstream_1253	chr1	181057637	181059979	+	IER5	NM	75.6053	-0.869525	0.632093	1.37563	0.168937	0.49157	76.4381	64.8121	43.1389	26.2499	153.689	158.644	37.5726	44.2967	1.02548	1.93169	-0.906217
chr10:120439993-120440493:downstream_8353	chr10	120440493	120514758	-	CACUL1	NM	8.68635	2.03419	1.4789	-1.37548	0.168983	NA	4.06586	15.4775	2.78316	9.0234	5.6922	4.83672	15.3074	12.3046	0.727091	-1.39094	2.11803
chr17:58119885-58120385:downstream_13280	chr17	58120385	58120466	-	MIR4737	NR	3.28565	-3.46616	2.52312	1.37376	0.169518	NA	4.06586	0	5.56632	4.92185	0.813171	8.7061	1.39158	0.820309	-1.36713	2.10557	-3.4727
chr12:62991363-62991863:downstream_18687	chr12	62860596	62991363	+	MON2	NM	6.6514	-3.05007	2.22035	1.37369	0.169538	NA	0.813171	0	13.9158	13.9452	4.87903	0	13.9158	5.74216	-5.09855	-2.01045	-3.0881
chr2:54045956-54046456:downstream_21904	chr2	54014067	54045956	+	ERLEC1	NM	33.199	1.15421	0.840593	-1.37309	0.169725	0.492785	16.2634	23.2163	12.5242	11.4843	53.6693	31.9224	64.0126	52.4998	0.717564	-0.444941	1.1625
chrX:117583923-117584423:downstream_27107	chrX	117480035	117583923	+	WDR44	NM	10.3576	-2.80811	2.04584	1.37259	0.169879	NA	0	0	4.17474	9.0234	8.94488	0.967344	23.6568	36.0936	-Inf	-2.59167	-Inf
chr19:14163717-14164217:downstream_13735	chr19	14142551	14163717	+	IL27RA	NM	16.3997	-1.62137	1.18146	1.37235	0.169955	NA	9.75806	0.967344	9.74105	9.0234	31.7137	33.8571	18.0905	18.0468	-0.80697	0.859563	-1.66653
chr12:67708472-67708972:downstream_10300	chr12	67663060	67708472	+	CAND1	NM	25.1988	1.26024	0.919059	-1.37123	0.170304	NA	15.4503	9.67344	27.8316	33.6327	8.94488	7.73876	55.6632	42.656	-1.2907	-2.55904	1.26834
chr6:64293493-64293993:downstream_5212	chr6	64281916	64293493	+	PTP4A1	NM	75.741	0.814569	0.594072	-1.37116	0.170325	0.492785	49.6034	59.008	40.3558	49.2185	86.1962	79.3222	122.459	119.765	0.278019	-0.54935	0.82737
chr14:91923324-91923824:downstream_19397	chr14	91923824	91976824	-	SMEK1	NM	33.0567	1.39744	1.01917	-1.37115	0.170329	0.492785	10.5712	6.77141	1.39158	8.20309	64.2405	27.0856	72.3621	73.8278	0.854019	-0.678743	1.53276
chr17:7417935-7418435:downstream_12804	chr17	7387697	7417935	+	POLR2A	NM	10.5729	2.81272	2.05206	-1.37068	0.170474	NA	0.813171	9.67344	0	0	18.7029	39.6611	8.34947	7.38278	Inf	1.89136	Inf
chr10:73506813-73507313:downstream_8298	chr10	73507313	73533337	-	C10orf54	NM	3.6309	3.57927	2.61184	-1.37041	0.17056	NA	2.43951	7.73876	0	0.820309	8.13171	0	4.17474	5.74216	3.63318	-0.28633	3.91951
chr7:66134589-66135089:downstream_5870	chr7	66119505	66134589	+	LOC100996437	NR	8.51723	2.21859	1.61953	-1.3699	0.170719	NA	13.0107	28.053	8.34947	0.820309	3.25269	5.80407	5.56632	3.28123	2.16291	0.0337157	2.12919
chr1:235612283-235612783:downstream_17312	chr1	235530674	235612283	+	TBCE	NM	11.1971	2.17909	1.59147	-1.36923	0.170928	NA	2.43951	1.93469	8.34947	13.9452	2.43951	0	33.3979	27.0702	-2.34961	-4.63151	2.2819
chr18:33559250-33559750:downstream_20832	chr18	33552587	33559250	+	C18orf21	NM	39.4873	1.31361	0.960804	-1.3672	0.171563	0.494691	9.75806	16.4449	2.78316	3.28123	95.9542	82.2243	57.0547	48.3982	2.11129	0.756724	1.35457
chr8:25365425-25365925:downstream_6501	chr8	25316512	25365425	+	CDCA2	NM	30.3429	-1.45904	1.06737	1.36695	0.171641	0.494691	2.43951	1.93469	30.6147	23.789	21.1425	12.5755	54.2716	95.9761	-3.63661	-2.15575	-1.48086
chr12:102467472-102467972:downstream_9907	chr12	102467972	102512361	-	NUP37	NM	15.9212	1.75647	1.28504	-1.36686	0.171669	NA	16.2634	6.77141	16.6989	23.789	8.94488	0	27.8316	27.0702	-0.813673	-2.61772	1.80404
chr18:2914090-2914590:downstream_13479	chr18	2847027	2914090	+	EMILIN2	NM	6.61602	2.19503	1.60823	-1.36487	0.172293	NA	5.6922	12.5755	4.17474	4.10154	6.50537	1.93469	9.74105	8.20309	1.14224	-1.08819	2.23043
chr17:16373962-16374462:downstream_20562	chr17	16342300	16373962	+	LRRC75A-AS1	NR	14.3486	1.66839	1.22338	-1.36376	0.172643	NA	31.7137	14.5102	5.56632	5.74216	21.1425	10.6408	18.0905	7.38278	2.03123	0.31928	1.71195
chr7:130606705-130607205:downstream_6093	chr7	130598222	130606705	+	LOC100506860	NR	5.9297	-2.61591	1.91825	1.3637	0.172662	NA	8.94488	5.80407	8.34947	4.10154	4.87903	12.5755	2.78316	0	0.244349	2.6488	-2.40446
chr1:43168020-43168520:downstream_677	chr1	43148065	43168020	+	YBX1	NM	16.7124	2.09345	1.5355	-1.36336	0.172768	NA	4.06586	43.5305	0	7.38278	34.1532	11.6081	8.34947	24.6093	2.68862	0.473468	2.21515
chrX:21903541-21904041:downstream_7482	chrX	21857655	21903541	+	MBTPS2	NM	13.5492	1.66458	1.22274	-1.36135	0.173402	NA	9.75806	9.67344	16.6989	9.8437	9.75806	1.93469	23.6568	27.0702	-0.449915	-2.11714	1.66723
chr6:38643201-38643701:downstream_4726	chr6	38643701	38670952	-	GLO1	NM	36.8671	1.13928	0.836977	-1.36119	0.173455	0.498971	15.4503	23.2163	5.56632	13.1249	63.4274	48.3672	62.621	63.1638	1.04872	-0.170108	1.21883
chr19:12809507-12810007:downstream_21567	chr19	12810007	12834810	-	TNPO2	NM	11.0512	2.03526	1.49685	-1.3597	0.173926	NA	10.5712	8.7061	0	2.46093	26.8347	14.5102	9.74105	15.5859	2.96963	0.707035	2.2626
chr9:100666270-100666770:downstream_7221	chr9	100666770	100684852	-	C9orf156	NM	14.3759	-2.09381	1.54004	1.35958	0.173964	NA	1.62634	0	6.95789	5.74216	11.3844	26.1183	32.0063	31.1717	-2.96513	-0.752429	-2.2127
chr5:150273453-150273953:downstream_24451	chr5	150273953	150284545	-	ZNF300	NM	20.2308	1.30615	0.961823	-1.358	0.174465	NA	15.4503	11.6081	11.1326	9.8437	17.0766	22.2489	37.5726	36.9139	0.367313	-0.921514	1.28883
chr11:61556101-61556601:downstream_9379	chr11	61556601	61560085	-	TMEM258	NM	28.3426	1.3008	0.959104	-1.35626	0.175015	0.500968	14.6371	12.5755	5.56632	6.56247	33.34	56.106	34.7895	63.1638	1.16584	-0.131076	1.29691
chr20:30251760-30252260:downstream_22361	chr20	30252260	30310656	-	BCL2L1	NM	27.8802	1.31761	0.971678	-1.35601	0.175095	NA	13.8239	10.6408	4.17474	9.0234	52.8561	24.1836	50.0968	58.2419	0.890368	-0.491875	1.38224
chr15:68480404-68480904:downstream_11494	chr15	68346571	68480404	+	PIAS1	NM	62.238	1.09183	0.805791	-1.35499	0.175422	0.500968	6.50537	10.6408	65.4042	39.3748	18.7029	7.73876	192.038	157.499	-2.61139	-3.72456	1.11317
chr1:112310199-112310699:downstream_903	chr1	112298189	112310199	+	DDX20	NM	9.66812	1.92054	1.41967	-1.3528	0.176118	NA	9.75806	7.73876	5.56632	0.820309	11.3844	12.5755	13.9158	15.5859	1.45397	-0.300175	1.75414
chrX:128579977-128580477:downstream_27028	chrX	128580477	128657482	-	SMARCA1	NM	47.1967	-1.12236	0.830103	1.35208	0.17635	0.500968	5.6922	4.83672	16.6989	31.992	56.1088	44.4978	98.8021	118.945	-2.2093	-1.11393	-1.09537
chr22:31023047-31023547:downstream_22936	chr22	31003069	31023047	+	TCN2	NM	5.71309	-2.39534	1.77185	1.35188	0.176413	NA	0.813171	4.83672	4.17474	11.4843	8.13171	7.73876	2.78316	5.74216	-1.4707	0.896519	-2.36722
chr20:49493714-49494214:downstream_22360	chr20	49411430	49493714	+	BCAS4	NM	13.7459	-2.13791	1.58208	1.35132	0.176592	NA	0	1.93469	6.95789	9.8437	21.9556	6.77141	40.3558	22.1483	-3.11842	-1.12154	-1.99688
chr22:18074402-18074902:downstream_22750	chr22	18074902	18111588	-	ATP6V1E1	NM	117.455	1.1306	0.83714	-1.35055	0.176839	0.500968	5.6922	18.3795	6.95789	2.46093	235.82	268.922	218.478	182.929	1.35372	0.33048	1.02324
chr5:180217040-180217540:downstream_24228	chr5	180217540	180237137	-	MGAT1	NM	48.7502	1.27381	0.943283	-1.3504	0.176888	0.500968	4.06586	7.73876	4.17474	3.28123	75.6249	71.5835	116.893	106.64	0.662882	-0.602626	1.26551
chr12:110788897-110789397:downstream_18447	chr12	110719031	110788897	+	ATP2A2	NM	56.4703	1.09852	0.813738	-1.34997	0.177025	0.500968	5.6922	4.83672	15.3074	13.1249	26.0215	35.7917	165.598	185.39	-1.43317	-2.50543	1.07226
chr10:17682782-17683282:downstream_8433	chr10	17683282	17685917	-	STAM-AS1	NR	3.15105	3.80118	2.81666	-1.34953	0.177166	NA	11.3844	1.93469	0	0	7.31854	0.967344	2.78316	0.820309	Inf	1.20127	Inf
chr7:45951343-45951843:downstream_25568	chr7	45951843	45960871	-	IGFBP3	NM	412.736	-1.09963	0.815007	1.34923	0.177262	0.500968	4.87903	0.967344	6.95789	7.38278	749.744	815.471	818.248	898.238	-1.2945	-0.133097	-1.1614
chr1:212794119-212794619:downstream_16496	chr1	212738675	212794119	+	ATF3	NM	42.3543	-2.38347	1.7671	1.3488	0.177402	0.500968	12.1976	7.73876	1.39158	0	130.107	183.795	2.78316	0.820309	3.8406	6.44479	-2.60418
chr12:121139667-121140167:downstream_18685	chr12	121124926	121139667	+	MLEC	NM	131.285	0.980765	0.727458	-1.34821	0.177592	0.500968	20.3293	10.6408	4.17474	10.664	291.928	209.914	221.261	281.366	1.06151	-0.00225402	1.06376
chr8:91633722-91634222:downstream_26153	chr8	91634222	91658133	-	TMEM64	NM	23.4763	1.6342	1.21219	-1.34813	0.177615	NA	17.0766	5.80407	1.39158	2.46093	54.4825	49.3346	37.5726	19.6874	2.57026	0.858443	1.71182
chr7:26229055-26229555:downstream_25560	chr7	26229555	26240413	-	HNRNPA2B1	NM	174.743	0.66915	0.496626	-1.34739	0.177854	0.500968	205.732	162.514	87.6695	96.7964	255.336	214.75	186.472	188.671	0.997317	0.325487	0.67183
chr19:6535939-6536439:downstream_13928	chr19	6531009	6535939	+	TNFSF9	NM	38.589	1.76905	1.31358	-1.34674	0.178065	0.500968	9.75806	8.7061	0	1.64062	78.0644	132.526	36.181	41.8357	3.49242	1.43258	2.05983
chr12:112277072-112277572:downstream_10424	chr12	112277572	112280706	-	MAPKAPK5-AS1	NR	40.0061	-1.33527	0.992529	1.34532	0.178522	0.500968	4.87903	1.93469	4.17474	6.56247	90.262	95.7671	45.9221	70.5465	-0.656105	0.675587	-1.33169
chr20:57570188-57570688:downstream_15116	chr20	57556262	57570188	+	NELFCD	NM	11.8603	-1.96041	1.458	1.34459	0.178759	NA	0.813171	2.90203	1.39158	8.20309	26.8347	20.3142	13.9158	20.5077	-1.36879	0.45383	-1.82262
chr1:156564091-156564591:downstream_1113	chr1	156561557	156564091	+	APOA1BP	NM	70.7749	-1.02061	0.759596	1.34362	0.179073	0.500968	8.94488	3.86938	19.4821	13.9452	130.107	102.539	136.375	150.937	-1.38328	-0.30448	-1.0788
chr19:38793699-38794199:downstream_21595	chr19	38794199	38806606	-	YIF1B	NM	7.72998	2.40313	1.7887	-1.34351	0.179107	NA	11.3844	3.86938	1.39158	9.0234	0	7.73876	15.3074	13.1249	0.550507	-1.87736	2.42786
chr4:189011925-189012425:downstream_23898	chr4	189012425	189026741	-	TRIML2	NM	38.4862	1.25352	0.933177	-1.34329	0.179179	0.500968	8.94488	6.77141	2.78316	9.0234	59.3615	36.7591	75.1453	109.101	0.412673	-0.938718	1.35139
chr8:37997598-37998098:downstream_25855	chr8	37963010	37997598	+	ASH2L	NM	5.33408	-2.95581	2.20098	1.34296	0.179286	NA	1.62634	0	5.56632	5.74216	0.813171	15.4775	2.78316	10.664	-2.7977	0.276744	-3.07445
chr4:122588651-122589151:downstream_3833	chr4	122589151	122618147	-	ANXA5	NM	283.092	-1.11642	0.831377	1.34286	0.179318	0.500968	7.31854	0	4.17474	7.38278	569.22	738.084	443.914	494.646	-0.659203	0.478074	-1.13728
chr6:82454946-82455446:downstream_5245	chr6	82455446	82462428	-	FAM46A	NM	72.3571	-1.12514	0.838099	1.34249	0.179436	0.500968	11.3844	0.967344	26.44	13.1249	125.228	96.7344	161.423	143.554	-1.67951	-0.458383	-1.22112
chr2:75889334-75889834:downstream_2057	chr2	75873908	75889334	+	MRPL19	NM	34.6501	1.15114	0.858527	-1.34083	0.179977	0.501111	15.4503	15.4775	12.5242	7.38278	34.9664	59.9754	72.3621	59.0622	0.635628	-0.469118	1.10475
chr1:167509750-167510250:downstream_1202	chr1	167510250	167523056	-	CREG1	NM	332.591	1.36328	1.01715	-1.3403	0.180149	0.501111	8.13171	6.77141	1.39158	1.64062	802.6	923.814	457.829	458.553	2.29718	0.913757	1.38342
chr9:111704348-111704848:downstream_26271	chr9	111704848	111775874	-	CTNNAL1	NM	8.67534	2.18586	1.63151	-1.33978	0.180317	NA	4.87903	4.83672	4.17474	0	6.50537	14.5102	18.0905	16.4062	1.21864	-0.715002	1.93364
chr19:52208443-52208943:downstream_14541	chr19	52196592	52208443	+	SPACA6P	NR	11.9288	1.61003	1.20397	-1.33727	0.181135	NA	18.7029	27.0856	8.34947	8.20309	8.94488	6.77141	8.34947	9.0234	1.46793	-0.144575	1.61251
chr1:156706752-156707252:downstream_17200	chr1	156698262	156706752	+	RRNAD1	NM	6.40293	2.26388	1.69322	-1.33703	0.181212	NA	3.25269	5.80407	4.17474	5.74216	4.06586	0.967344	8.34947	18.8671	-0.130895	-2.43494	2.30404
chr17:79845210-79845710:downstream_13440	chr17	79845710	79849462	-	ALYREF	NM	43.8901	1.0727	0.802332	-1.33698	0.181229	0.503193	18.7029	33.8571	9.74105	16.4062	52.043	79.3222	59.8379	81.2106	1.00731	-0.102608	1.10991
chr9:117361152-117361652:downstream_7277	chr9	117349993	117361152	+	ATP6V1G1	NM	15.6602	1.60362	1.19953	-1.33687	0.181265	NA	15.4503	22.2489	1.39158	4.92185	21.9556	29.9877	19.4821	9.8437	2.57804	0.824767	1.75327
chr5:52249485-52249985:downstream_4015	chr5	52084135	52249485	+	ITGA1	NM	6.4829	-2.3352	1.74712	1.3366	0.181353	NA	4.06586	0	9.74105	4.92185	12.1976	7.73876	4.17474	9.0234	-1.85054	0.595066	-2.44561
chr22:25746884-25747384:downstream_22837	chr22	25747384	25777544	-	LRP5L	NM	6.95971	-2.73531	2.04697	1.33627	0.18146	NA	0	0.967344	4.17474	7.38278	5.6922	8.7061	18.0905	10.664	-3.57866	-0.997891	-2.58077
chr10:91450556-91451056:downstream_8633	chr10	91451056	91457685	-	FLJ37201	NR	4.11215	3.20034	2.396	-1.3357	0.181646	NA	1.62634	6.77141	2.78316	9.0234	0.813171	0	6.95789	4.92185	-0.491512	-3.8688	3.37729
chr17:18231370-18231870:downstream_12613	chr17	18218593	18231370	+	SMCR8	NM	18.3113	1.72046	1.28813	-1.33562	0.181674	NA	3.25269	11.6081	2.78316	1.64062	24.3951	40.6285	37.5726	24.6093	1.74816	0.0644691	1.68369
chrX:63404496-63404996:downstream_7764	chrX	63404996	63425624	-	AMER1	NM	4.2666	3.40779	2.55524	-1.33365	0.182319	NA	7.31854	1.93469	0	0	9.75806	7.73876	0	7.38278	Inf	1.24486	Inf
chr6:74211179-74211679:downstream_25028	chr6	74171453	74211179	+	MTO1	NM	8.62861	2.11999	1.59016	-1.3332	0.182467	NA	7.31854	16.4449	1.39158	1.64062	17.0766	9.67344	9.74105	5.74216	2.97031	0.788836	2.18147
chr12:56989980-56990480:downstream_10258	chr12	56915608	56989980	+	RBMS2	NM	6.77626	-2.82981	2.12258	1.3332	0.182467	NA	0	0.967344	12.5242	10.664	0.813171	5.80407	11.1326	12.3046	-4.58322	-1.8245	-2.75872
chr4:129440551-129441051:downstream_3505	chr4	129349170	129440551	+	LOC100507487	NR	8.14029	-2.75597	2.06739	1.33307	0.18251	NA	0	0	2.78316	6.56247	7.31854	2.90203	25.0484	20.5077	-Inf	-2.15617	-Inf
chr6:147891157-147891657:downstream_4675	chr6	147829827	147891157	+	SAMD5	NM	6.79611	-3.05127	2.28967	1.33262	0.182655	NA	0	0	4.17474	8.20309	7.31854	0	12.5242	22.1483	-Inf	-2.24417	-Inf
chr2:37476303-37476803:downstream_22107	chr2	37458773	37476303	+	NDUFAF7	NM	22.8629	1.33814	1.00437	-1.33231	0.182757	NA	47.1639	19.3469	23.6568	12.3046	22.7688	11.6081	22.2653	23.789	0.887137	-0.421892	1.30903
chr8:42691316-42691816:downstream_26150	chr8	42691816	42698474	-	THAP1	NM	20.6554	1.78528	1.34049	-1.33182	0.182921	NA	5.6922	7.73876	1.39158	1.64062	60.1747	22.2489	41.7474	24.6093	2.14713	0.312817	1.83431
chr18:5288517-5289017:downstream_20973	chr18	5289017	5297052	-	ZBTB14	NM	5.09548	3.20333	2.4073	-1.33067	0.183297	NA	3.25269	6.77141	6.95789	9.8437	0.813171	0	0	13.1249	-0.745126	-4.01261	3.26748
chr17:46973232-46973732:downstream_20346	chr17	46970147	46973232	+	ATP5G1	NM	22.002	1.41301	1.06243	-1.32998	0.183524	NA	14.6371	27.0856	8.34947	2.46093	47.1639	28.053	23.6568	24.6093	1.94841	0.640047	1.30837
chr15:42191138-42191638:downstream_11457	chr15	42191638	42264755	-	EHD4	NM	11.1095	-1.67975	1.2636	1.32933	0.183739	NA	8.13171	2.90203	19.4821	18.0468	8.94488	10.6408	12.5242	8.20309	-1.76608	-0.0817332	-1.68435
chrX:150577836-150578336:downstream_8015	chrX	150565656	150577836	+	VMA21	NM	43.8591	1.54698	1.16483	-1.32807	0.184154	0.510161	8.13171	2.90203	1.39158	1.64062	83.7566	103.506	76.5368	73.0075	1.86349	0.324489	1.539
chr8:97251125-97251625:downstream_26018	chr8	97251625	97273841	-	MTERF3	NM	12.0372	2.06235	1.55346	-1.32758	0.184316	NA	4.87903	3.86938	1.39158	0.820309	18.7029	24.1836	19.4821	22.9686	1.98374	0.0147354	1.96901
chr12:56507694-56508194:downstream_10251	chr12	56498102	56507694	+	PA2G4	NM	92.2462	0.881206	0.664097	-1.32692	0.184534	0.510161	46.3508	53.2039	8.34947	9.8437	205.732	256.346	83.4947	74.6481	2.45209	1.54691	0.905182
chr2:99785225-99785725:downstream_2138	chr2	99785725	99797492	-	MITD1	NM	9.46374	2.03584	1.53462	-1.32661	0.184639	NA	5.6922	4.83672	1.39158	2.46093	9.75806	14.5102	8.34947	28.7108	1.45049	-0.610805	2.06129
chr10:46110448-46110948:downstream_17826	chr10	46110948	46168261	-	ZFAND4	NM	6.87996	2.74548	2.07057	-1.32596	0.184854	NA	4.06586	8.7061	19.4821	9.0234	0.813171	0	5.56632	7.38278	-1.15826	-3.99315	2.83489
chr1:186958113-186958613:downstream_263	chr1	186798031	186958113	+	PLA2G4A	NM	124.606	1.03149	0.778265	-1.32537	0.185048	0.510161	2.43951	9.67344	8.34947	9.0234	131.734	106.408	403.558	325.663	-0.520285	-1.61454	1.09425
chr12:49667121-49667621:downstream_18896	chr12	49621708	49667121	+	TUBA1C	NM	372.102	1.15295	0.869979	-1.32526	0.185085	0.510161	8.94488	6.77141	5.56632	0.820309	739.986	953.802	645.693	615.231	1.29914	0.425771	0.873364
chr2:136596695-136597195:downstream_2265	chr2	136597195	136634047	-	MCM6	NM	3.80355	3.23561	2.44213	-1.32492	0.185199	NA	7.31854	2.90203	5.56632	0	2.43951	0	9.74105	2.46093	0.876682	-2.32245	3.19913
chr4:139978370-139978870:downstream_23625	chr4	139978870	140060630	-	ELF2	NM	13.1517	1.50961	1.13969	-1.32457	0.185313	NA	12.1976	14.5102	12.5242	15.5859	4.87903	7.73876	18.0905	19.6874	-0.0738296	-1.58209	1.50826
chr2:202037411-202037911:downstream_21823	chr2	201980826	202037411	+	CFLAR	NM	6.688	-2.4067	1.81771	1.32403	0.185494	NA	1.62634	0	6.95789	4.10154	8.13171	10.6408	9.74105	12.3046	-2.76557	-0.231875	-2.5337
chr6:72086162-72086662:downstream_5220	chr6	72086662	72086734	-	MIR30C2	NR	30.6601	1.24492	0.940589	-1.32355	0.185653	0.510187	7.31854	15.4775	52.88	24.6093	6.50537	9.67344	64.0126	64.8044	-1.76521	-2.99315	1.22793
chr1:231154203-231154703:downstream_1417	chr1	231154703	231175995	-	FAM89A	NM	9.12456	1.91242	1.44511	-1.32338	0.18571	NA	2.43951	9.67344	5.56632	3.28123	8.13171	5.80407	20.8737	17.2265	0.453201	-1.451	1.9042
chr10:62554610-62555110:downstream_17517	chr10	62538088	62554610	+	CDK1	NM	74.9851	0.912295	0.689952	-1.32226	0.186082	0.510187	26.8347	20.3142	13.9158	33.6327	94.3279	76.4202	157.248	177.187	-0.0121745	-0.969857	0.957682
chr19:42375484-42375984:downstream_14324	chr19	42363987	42375484	+	RPS19	NM	165.838	0.696809	0.52701	-1.32219	0.186104	0.510187	212.238	161.547	65.4042	45.117	273.226	298.909	130.808	139.452	1.75788	1.082	0.67588
chr3:39182841-39183341:downstream_2606	chr3	39183341	39195102	-	CSRNP1	NM	18.7648	1.58098	1.1965	-1.32134	0.18639	NA	35.7795	14.5102	2.78316	2.46093	35.7795	36.7591	9.74105	12.3046	3.2615	1.71825	1.54325
chr13:48984681-48985181:downstream_19021	chr13	48985181	49018840	-	LPAR6	NM	14.7981	1.60877	1.21754	-1.32132	0.186393	NA	15.4503	20.3142	4.17474	2.46093	29.2742	20.3142	8.34947	18.0468	2.43022	0.909669	1.52055
chr5:100142138-100142638:downstream_24397	chr5	100142638	100238989	-	ST8SIA4	NM	6.39245	2.83225	2.14442	-1.32075	0.186583	NA	2.43951	2.90203	15.3074	5.74216	0.813171	0	8.34947	15.5859	-1.97846	-4.87944	2.90098
chr1:201939789-201940289:downstream_1292	chr1	201924618	201939789	+	TIMM17A	NM	16.6642	1.63898	1.24148	-1.32017	0.186777	NA	8.13171	13.5428	4.17474	0.820309	33.34	31.9224	20.8737	20.5077	2.11743	0.657269	1.46016
chr6:28057340-28057840:downstream_4705	chr6	28048481	28057340	+	ZNF165	NM	7.08491	2.24436	1.70026	-1.32001	0.186832	NA	3.25269	8.7061	0	3.28123	8.94488	7.73876	8.34947	16.4062	1.86576	-0.569324	2.43508
chr3:136574734-136575234:downstream_23431	chr3	136537860	136574734	+	SLC35G2	NM	10.5915	1.95458	1.48094	-1.31982	0.186894	NA	5.6922	5.80407	4.17474	0.820309	19.5161	7.73876	13.9158	27.0702	1.2026	-0.588616	1.79121
chr10:124689918-124690418:downstream_8763	chr10	124690418	124713919	-	C10orf88	NM	7.94537	2.13826	1.62087	-1.3192	0.187101	NA	6.50537	5.80407	5.56632	0	8.94488	7.73876	16.6989	12.3046	1.14497	-0.797797	1.94277
chr3:93845630-93846130:downstream_3057	chr3	93781854	93845630	+	NSUN3	NM	25.3821	1.31075	0.994051	-1.3186	0.187304	NA	13.0107	31.9224	37.5726	13.9452	16.2634	11.6081	45.9221	32.8123	-0.197294	-1.4982	1.30091
chr6:109687216-109687716:downstream_24554	chr6	109687716	109703762	-	CD164	NM	177.177	1.21532	0.921902	-1.31827	0.187412	0.512847	11.3844	3.86938	2.78316	2.46093	322.829	468.195	263.008	342.889	1.5404	0.384647	1.15576
chr8:67954814-67955314:downstream_6590	chr8	67955314	67974562	-	COPS5	NM	17.692	1.58864	1.20521	-1.31814	0.187457	NA	7.31854	16.4449	1.39158	3.28123	29.2742	39.6611	23.6568	20.5077	2.34638	0.642354	1.70402
chr17:42269099-42269599:downstream_20782	chr17	42264353	42269099	+	TMUB2	NM	15.4302	1.5302	1.16106	-1.31794	0.187523	NA	5.6922	10.6408	5.56632	9.8437	17.0766	6.77141	33.3979	34.453	0.08392	-1.5085	1.59242
chr16:75611779-75612279:downstream_12478	chr16	75600248	75611779	+	GABARAPL2	NM	68.1272	1.07659	0.818476	-1.31536	0.188388	0.514589	17.8898	12.5755	8.34947	2.46093	140.679	161.547	93.2358	108.281	1.49474	0.584726	0.910019
chr16:70407281-70407781:downstream_12021	chr16	70380823	70407281	+	DDX19A	NM	17.2806	1.55023	1.17929	-1.31454	0.188663	NA	10.5712	6.77141	4.17474	2.46093	22.7688	32.8897	20.8737	37.7342	1.38601	-0.0744925	1.4605
chr2:55463255-55463755:downstream_22091	chr2	55463755	55496384	-	MTIF2	NM	13.3419	1.54065	1.17254	-1.31394	0.188867	NA	8.13171	15.4775	13.9158	17.2265	5.6922	4.83672	25.0484	16.4062	-0.399524	-1.97717	1.57765
chr6:99847340-99847840:downstream_25067	chr6	99847840	99873207	-	PNISR	NM	22.1645	1.33128	1.01322	-1.31391	0.188877	NA	20.3293	16.4449	37.5726	25.4296	8.13171	6.77141	16.6989	45.9373	-0.776711	-2.07138	1.29467
chr14:53502957-53503457:downstream_19200	chr14	53503457	53620046	-	DDHD1	NM	4.60947	-2.80718	2.13662	1.31384	0.1889	NA	0	1.93469	4.17474	10.664	1.62634	7.73876	4.17474	6.56247	-2.9392	-0.197253	-2.74194
chr2:70508317-70508817:downstream_2016	chr2	70485230	70508317	+	PCYOX1	NM	59.8361	1.17008	0.892195	-1.31146	0.189703	0.515111	4.87903	17.4122	5.56632	4.10154	103.273	123.82	97.4105	122.226	1.20521	0.0481643	1.15704
chr6:10709970-10710470:downstream_4864	chr6	10695187	10709970	+	PAK1IP1	NM	43.4002	1.26483	0.964585	-1.31127	0.189766	0.515111	12.1976	16.4449	1.39158	4.92185	130.921	65.7794	55.6632	59.8825	2.18166	0.767534	1.41412
chr22:24237409-24237909:downstream_15517	chr22	24236564	24237409	+	MIF	NM	107.443	1.14479	0.873394	-1.31074	0.189946	0.515111	10.5712	12.5755	8.34947	0	249.644	257.314	144.724	176.366	1.47105	0.658884	0.812166
chr4:76735442-76735942:downstream_23912	chr4	76649705	76735442	+	USO1	NM	67.4546	-1.69256	1.29214	1.30989	0.190235	0.515111	1.62634	0	16.6989	4.10154	45.5376	72.5508	212.912	186.21	-3.67691	-1.75696	-1.91995
chr2:32531658-32532158:downstream_1514	chr2	32502957	32531658	+	YIPF4	NM	154.32	-0.649114	0.4956	1.30976	0.190279	0.515111	61.801	61.91	140.549	131.249	177.271	172.187	257.442	232.147	-1.13556	-0.486451	-0.649114
chr3:152555843-152556343:downstream_3242	chr3	152552735	152555843	+	P2RY1	NM	9.1169	1.86798	1.42896	-1.30723	0.191136	NA	6.50537	8.7061	4.17474	1.64062	9.75806	12.5755	18.0905	11.4843	1.38722	-0.405159	1.79238
chr14:39722575-39723075:downstream_10934	chr14	39703124	39722575	+	MIA2	NM	8.3815	2.26708	1.73442	-1.30711	0.191174	NA	6.50537	3.86938	2.78316	3.28123	13.0107	0	23.6568	13.9452	0.774641	-1.53111	2.30575
chr17:61908940-61909440:downstream_13302	chr17	61909440	61920351	-	SMARCD2	NM	21.2954	-1.51635	1.16058	1.30654	0.191368	NA	3.25269	0.967344	6.95789	6.56247	30.9005	42.5632	38.9642	40.1951	-1.67981	-0.107729	-1.57208
chr2:170667766-170668266:downstream_22078	chr2	170668266	170681441	-	METTL5	NM	9.66559	1.84424	1.41187	-1.30624	0.191472	NA	8.94488	18.3795	6.95789	7.38278	4.87903	7.73876	4.17474	18.8671	0.930079	-0.868797	1.79888
chr1:152004481-152004981:downstream_1007	chr1	152004981	152009511	-	S100A11	NM	220.853	0.875163	0.670342	-1.30555	0.191706	0.518052	112.218	87.061	47.3137	13.9452	553.77	422.73	335.371	194.413	1.7018	0.882215	0.81958
chr2:85621370-85621870:downstream_21789	chr2	85621870	85641197	-	CAPG	NM	13.8421	1.93307	1.4807	-1.30551	0.191719	NA	0.813171	11.6081	1.39158	2.46093	18.7029	23.2163	18.0905	34.453	1.68895	-0.325901	2.01485
chr3:63997917-63998417:downstream_3028	chr3	63989697	63997917	+	PSMD6-AS2	NR	4.16161	-2.59879	1.99253	1.30426	0.192144	NA	1.62634	0.967344	5.56632	8.20309	4.06586	4.83672	5.56632	2.46093	-2.40839	0.149319	-2.55771
chr20:3028896-3029396:downstream_14862	chr20	3026674	3028896	+	MRPS26	NM	25.4759	1.58785	1.21778	-1.30389	0.192272	NA	2.43951	12.5755	1.39158	2.46093	47.9771	53.2039	36.181	47.5779	1.96253	0.272624	1.68991
chr2:192290115-192290615:downstream_22097	chr2	192110106	192290115	+	MYO1B	NM	23.5895	-2.21868	1.70175	1.30377	0.192313	NA	0	0.967344	8.34947	16.4062	12.1976	10.6408	55.6632	84.4918	-4.67758	-2.61749	-2.06009
chr17:53854748-53855248:downstream_20624	chr17	53828339	53854748	+	PCTP	NM	3.95237	3.68417	2.82767	-1.3029	0.192609	NA	2.43951	0	0	10.664	0	0	11.1326	7.38278	-2.12808	-Inf	Inf
chr1:36883006-36883506:downstream_17052	chr1	36883506	36916086	-	OSCP1	NM	6.33124	2.25805	1.73342	-1.30266	0.192691	NA	1.62634	9.67344	2.78316	1.64062	6.50537	5.80407	11.1326	11.4843	1.35295	-0.87764	2.23059
chrX:24096927-24097427:downstream_7634	chrX	24073064	24096927	+	EIF2S3	NM	106.51	0.940605	0.722648	-1.30161	0.19305	0.519893	15.4503	7.73876	5.56632	10.664	183.777	155.742	239.352	233.788	0.514749	-0.478773	0.993522
chr1:173833079-173833579:downstream_1234	chr1	173832385	173833079	+	GAS5-AS1	NR	13.0924	-1.71735	1.31985	1.30117	0.193201	NA	7.31854	0	12.5242	10.664	15.4503	23.2163	16.6989	18.8671	-1.66376	0.120584	-1.78435
chr15:66184329-66184829:downstream_19689	chr15	66161796	66184329	+	RAB11A	NM	61.1488	1.16868	0.898312	-1.30097	0.193269	0.519893	32.5269	7.73876	4.17474	18.8671	73.9986	107.375	128.025	116.484	0.805292	-0.430922	1.23621
chr10:27475848-27476348:downstream_17645	chr10	27443752	27475848	+	MASTL	NM	23.7462	1.38919	1.06786	-1.30091	0.193291	NA	3.25269	4.83672	8.34947	4.10154	15.4503	19.3469	68.1874	66.445	-0.622158	-1.95198	1.32983
chr18:67670542-67671042:downstream_13528	chr18	67671042	67872962	-	RTTN	NM	5.41192	-2.89999	2.23034	1.30025	0.193517	NA	0.813171	0	6.95789	15.5859	1.62634	2.90203	5.56632	9.8437	-4.79302	-1.7668	-3.02622
chr3:48954720-48955220:downstream_2946	chr3	48955220	48956818	-	ARIH2OS	NM	9.69197	-1.81958	1.39964	1.30004	0.193589	NA	8.94488	3.86938	5.56632	4.92185	16.2634	28.053	4.17474	5.74216	0.288988	2.15988	-1.87089
chr19:44637255-44637755:downstream_14361	chr19	44617547	44637255	+	ZNF225	NM	11.0544	-1.60286	1.23336	1.29959	0.193741	NA	8.13171	5.80407	13.9158	12.3046	11.3844	18.3795	11.1326	7.38278	-0.911897	0.684839	-1.59674
chr2:128603339-128603839:downstream_2229	chr2	128603839	128615729	-	POLR2D	NM	40.2571	-0.944064	0.726606	1.29928	0.193848	0.519893	30.9005	33.8571	25.0484	24.6093	73.1854	75.4529	27.8316	31.1717	0.383032	1.33294	-0.949906
chr6:116595521-116596021:downstream_5314	chr6	116596021	116601280	-	TSPYL1	NM	5.72555	-2.67626	2.06089	1.29859	0.194083	NA	10.5712	0	4.17474	4.92185	5.6922	17.4122	1.39158	1.64062	0.216745	2.92973	-2.71299
chr12:56864767-56865267:downstream_10256	chr12	56862300	56864767	+	SPRYD4	NM	24.4822	1.26239	0.972128	-1.29858	0.194087	NA	38.2191	50.3019	4.17474	7.38278	31.7137	40.6285	11.1326	12.3046	2.93719	1.62603	1.31116
chrX:48829630-48830130:downstream_7714	chrX	48830130	48858675	-	GRIPAP1	NM	10.7096	1.74937	1.3474	-1.29833	0.194174	NA	6.50537	12.5755	1.39158	4.10154	15.4503	14.5102	13.9158	17.2265	1.79643	-0.0558162	1.85224
chr18:673499-673999:downstream_13539	chr18	657603	673499	+	TYMS	NM	31.1093	1.41016	1.08632	-1.2981	0.194253	0.519893	6.50537	19.3469	0	4.92185	73.9986	61.91	40.3558	41.8357	2.39302	0.725575	1.66744
chr10:13180276-13180776:downstream_17688	chr10	13142081	13180276	+	OPTN	NM	6.15608	2.12007	1.63323	-1.29808	0.194258	NA	4.06586	5.80407	2.78316	3.28123	3.25269	5.80407	11.1326	13.1249	0.702676	-1.42137	2.12405
chr17:20218072-20218572:downstream_20739	chr17	19912648	20218072	+	SPECC1	NM	6.80504	-2.68835	2.07294	1.29687	0.194674	NA	0.813171	0	6.95789	4.10154	4.06586	10.6408	13.9158	13.9452	-3.76557	-0.921781	-2.84379
chr17:25640645-25641145:downstream_20811	chr17	25621105	25640645	+	WSB1	NM	70.0485	0.894309	0.689639	-1.29678	0.194707	0.519893	21.1425	20.3142	26.44	22.9686	51.2298	95.7671	164.206	158.32	-0.253159	-1.13363	0.880471
chr3:14714166-14714666:downstream_2836	chr3	14693252	14714166	+	CCDC174	NM	31.5925	1.0537	0.812574	-1.29674	0.19472	0.519893	64.2405	47.3999	16.6989	23.789	30.9005	26.1183	22.2653	21.328	1.4633	0.387332	1.07596
chr20:50212813-50213313:downstream_14738	chr20	50213313	50384950	-	ATP9A	NM	33.9277	-1.68859	1.30299	1.29594	0.194996	0.519893	0.813171	0.967344	16.6989	9.8437	23.582	20.3142	101.585	97.6167	-3.89795	-2.18206	-1.71588
chr12:74935232-74935732:downstream_10323	chr12	74931550	74935232	+	ATXN7L3B	NM	37.6464	1.05597	0.815076	-1.29555	0.195131	0.519893	48.7903	40.6285	27.8316	11.4843	54.4825	36.7591	45.9221	35.2733	1.18546	0.168294	1.01717
chr1:246703362-246703862:downstream_1457	chr1	246703862	246729565	-	TFB2M	NM	10.9736	2.12963	1.64402	-1.29538	0.19519	NA	2.43951	11.6081	2.78316	0	21.1425	20.3142	13.9158	15.5859	2.33553	0.490809	1.84472
chr8:133861052-133861552:downstream_26049	chr8	133787603	133861052	+	PHF20L1	NM	10.2533	1.87538	1.44806	-1.2951	0.195286	NA	8.13171	6.77141	1.39158	7.38278	14.6371	2.90203	19.4821	21.328	0.764249	-1.21835	1.9826
chr12:110478481-110478981:downstream_9924	chr12	110478981	110505500	-	C12orf76	NM	8.65336	2.6595	2.05438	-1.29455	0.195475	NA	4.06586	11.6081	0	0	17.0766	29.0203	4.17474	3.28123	Inf	2.6282	Inf
chr7:111983989-111984489:downstream_5608	chr7	111846642	111983989	+	ZNF277	NM	17.3525	1.57732	1.21846	-1.29452	0.195486	NA	7.31854	15.4775	45.9221	15.5859	4.06586	1.93469	22.2653	26.2499	-1.43199	-3.01527	1.58328
chr15:63445038-63445538:downstream_11749	chr15	63445538	63449741	-	RPS27L	NM	170.912	0.692185	0.534738	-1.29444	0.195515	0.52	471.639	424.664	73.7537	64.8044	116.283	149.938	33.3979	32.8123	2.6935	2.0075	0.685994
chr11:62573831-62574331:downstream_18322	chr11	62574331	62599563	-	STX5	NM	15.4663	1.48971	1.15117	-1.29408	0.195638	NA	37.4059	22.2489	11.1326	6.56247	10.5712	15.4775	5.56632	14.7656	1.75329	0.35747	1.39582
chr1:222730743-222731243:downstream_17306	chr1	222731243	222763275	-	TAF1A	NM	4.29171	-2.52633	1.95314	1.29347	0.195848	NA	4.06586	0.967344	8.34947	6.56247	4.87903	4.83672	1.39158	3.28123	-1.56692	1.05603	-2.62295
chr12:65106721-65107221:downstream_9875	chr12	65107221	65153226	-	GNS	NM	23.9561	1.60869	1.2438	-1.29336	0.195886	NA	5.6922	4.83672	1.39158	1.64062	48.7903	45.4652	40.3558	43.4764	1.79592	0.169073	1.62685
chr3:179342288-179342788:downstream_23303	chr3	179322574	179342288	+	NDUFB5	NM	84.4486	1.04956	0.812265	-1.29214	0.19631	0.5212	14.6371	6.77141	5.56632	4.10154	158.568	181.861	157.248	146.835	1.14692	0.162886	0.984029
chrX:51232362-51232862:downstream_7730	chrX	51232862	51239459	-	NUDT11	NM	3.68636	3.42755	2.65559	-1.29069	0.196811	NA	7.31854	9.67344	0	0	4.87903	4.83672	2.78316	0	Inf	1.8036	Inf
chr17:1420782-1421282:downstream_12584	chr17	1421282	1466110	-	PITPNA	NM	7.13739	2.26942	1.75927	-1.28998	0.197058	NA	3.25269	7.73876	0	2.46093	4.87903	14.5102	11.1326	13.1249	2.15911	-0.323182	2.48229
chr3:12194067-12194567:downstream_2827	chr3	12194567	12200851	-	TIMP4	NM	37.7066	-1.15605	0.896575	1.2894	0.197257	0.521853	20.3293	7.73876	8.34947	16.4062	67.4932	110.277	29.2232	41.8357	0.181171	1.32293	-1.14176
chr19:58052703-58053203:downstream_21666	chr19	58053203	58071231	-	ZNF550	NM	9.05289	2.18089	1.69247	-1.28858	0.197544	NA	8.13171	2.90203	2.78316	0	13.0107	17.4122	16.6989	11.4843	1.98713	0.110321	1.87681
chr5:126172712-126173212:downstream_24198	chr5	126112314	126172712	+	LMNB1	NM	42.3345	-2.13678	1.65973	1.28743	0.197945	0.521853	0.813171	0	11.1326	5.74216	17.8898	44.4978	136.375	122.226	-4.37517	-2.05139	-2.32377
chr20:18542059-18542559:downstream_22545	chr20	18488187	18542059	+	SEC23B	NM	14.5882	1.51948	1.1806	-1.28703	0.198083	NA	7.31854	12.5755	5.56632	3.28123	21.1425	18.3795	18.0905	30.3514	1.16898	-0.293601	1.46259
chr22:21981877-21982377:downstream_15498	chr22	21982377	21984340	-	YDJC	NM	33.1861	-1.20312	0.935137	1.28657	0.198244	0.521853	12.1976	2.90203	9.74105	9.8437	61.801	87.061	41.7474	40.1951	-0.375221	0.861292	-1.23651
chr16:67905219-67905719:downstream_12013	chr16	67880818	67905219	+	NUTF2	NM	99.0478	0.933833	0.725944	-1.28637	0.198314	0.521853	17.8898	34.8244	5.56632	10.664	230.941	215.718	112.718	164.062	1.6995	0.690434	1.00906
chr15:72879654-72880154:downstream_11793	chr15	72879557	72879654	+	MIR630	NR	40.259	-1.06574	0.828856	1.2858	0.198514	0.521853	31.7137	17.4122	87.6695	91.8746	23.582	10.6408	22.2653	36.9139	-1.86978	-0.790133	-1.07965
chr1:233119381-233119881:downstream_310	chr1	233119881	233431459	-	PCNXL2	NM	9.26293	1.86927	1.45459	-1.28508	0.198763	NA	5.6922	14.5102	16.6989	5.74216	2.43951	3.86938	15.3074	9.8437	-0.15162	-1.99516	1.84354
chr11:8711419-8711919:downstream_9131	chr11	8703994	8711419	+	RPL27A	NM	55.5549	-1.02078	0.794427	1.28493	0.198818	0.521853	104.899	138.33	29.2232	30.3514	82.9435	43.5305	6.95789	8.20309	2.02955	3.06041	-1.03086
chr1:28904549-28905049:downstream_592	chr1	28905049	28908366	-	SNHG12	NR	49.823	0.939536	0.731438	-1.28451	0.198965	0.521853	43.9112	51.2693	12.5242	11.4843	79.6908	109.31	40.3558	50.0388	1.98712	1.06408	0.923036
chr5:148208197-148208697:downstream_4511	chr5	148206155	148208197	+	ADRB2	NM	20.8305	2.79186	2.17702	-1.28242	0.199695	NA	67.4932	51.2693	0	0	25.2083	21.2816	1.39158	0	Inf	5.06212	Inf
chr2:20231910-20232410:downstream_1879	chr2	20232410	20251789	-	LAPTM4A	NM	355.683	-1.17786	0.918792	1.28196	0.199856	0.523285	0.813171	3.86938	6.95789	4.10154	652.163	735.182	686.048	756.325	-1.23991	-0.0561175	-1.18379
chr18:39661446-39661946:downstream_20912	chr18	39535162	39661446	+	PIK3C3	NM	9.96208	2.3917	1.86857	-1.27996	0.200558	NA	0.813171	3.86938	11.1326	13.1249	1.62634	0	41.7474	7.38278	-2.37307	-4.91691	2.54384
chr11:47260352-47260852:downstream_17846	chr11	47260852	47270398	-	ACP2	NM	21.0533	1.33472	1.04374	-1.27879	0.200971	NA	13.8239	8.7061	2.78316	5.74216	30.9005	37.7264	37.5726	31.1717	1.40202	-0.00246625	1.40449
chr1:46743571-46744071:downstream_710	chr1	46744071	46769038	-	LRRC41	NM	9.12988	-1.89285	1.48053	1.2785	0.201074	NA	2.43951	0.967344	6.95789	8.20309	16.2634	8.7061	13.9158	15.5859	-2.15385	-0.240627	-1.91322
chr5:162880085-162880585:downstream_4558	chr5	162880585	162887143	-	NUDCD2	NM	40.1324	1.12164	0.87759	-1.27809	0.201217	0.52594	4.87903	12.5755	6.95789	7.38278	52.8561	49.3346	96.0189	91.0543	0.283487	-0.872339	1.15583
chr6:79610683-79611183:downstream_5238	chr6	79577260	79610683	+	IRAK1BP1	NM	5.10192	-2.5985	2.03599	1.27628	0.201855	NA	1.62634	0	8.34947	7.38278	1.62634	7.73876	8.34947	5.74216	-3.27402	-0.589473	-2.68455
chr10:38412278-38412778:downstream_17836	chr10	38383263	38412278	+	ZNF37A	NM	32.0764	1.21014	0.948487	-1.27586	0.202004	0.526528	31.7137	14.5102	13.9158	6.56247	48.7903	46.4325	66.7958	27.8905	1.17454	0.00815181	1.16639
chr10:54210136-54210636:downstream_17633	chr10	54210636	54230293	-	LINC01468	NR	30.1373	-1.18354	0.928553	1.27461	0.202448	0.526528	4.06586	3.86938	18.0905	25.4296	30.9005	24.1836	64.0126	70.5465	-2.45534	-1.28853	-1.1668
chr9:35088184-35088684:downstream_26444	chr9	35088684	35096598	-	PIGO	NM	29.6222	1.13622	0.892078	-1.27367	0.202779	0.526528	12.1976	12.5755	6.95789	8.20309	49.6034	33.8571	52.88	60.7028	0.708408	-0.444579	1.15299
chr4:90036052-90036552:downstream_3783	chr4	90033967	90036052	+	TIGD2	NM	24.3746	1.26201	0.991629	-1.27266	0.203138	NA	40.6586	34.8244	36.181	22.9686	17.0766	3.86938	18.0905	21.328	0.35178	-0.912202	1.26398
chr2:200828847-200829347:downstream_2371	chr2	200820039	200828847	+	C2orf47	NM	11.6994	1.68554	1.32447	-1.27261	0.203155	NA	9.75806	9.67344	2.78316	2.46093	22.7688	14.5102	11.1326	20.5077	1.88963	0.236596	1.65304
chr12:6980110-6980610:downstream_18888	chr12	6976583	6980110	+	TPI1	NM	784.59	0.730804	0.574268	-1.27258	0.203165	0.526528	39.0322	31.9224	6.95789	21.328	1631.22	1984.02	1161.97	1400.27	1.32681	0.496691	0.830121
chr6:26031316-26031816:downstream_4905	chr6	26031816	26032288	-	HIST1H3B	NM	195.524	0.990346	0.778239	-1.27255	0.203179	0.526528	5.6922	3.86938	8.34947	16.4062	150.437	91.8977	510.709	776.832	-1.37244	-2.40955	1.03711
chr5:110466200-110466700:downstream_4362	chr5	110427869	110466200	+	WDR36	NM	24.2988	1.46488	1.15324	-1.27023	0.204003	NA	4.06586	4.83672	11.1326	2.46093	26.0215	8.7061	72.3621	64.8044	-0.610628	-1.98177	1.37115
chr15:101610317-101610817:downstream_11529	chr15	101459419	101610317	+	LRRK1	NM	7.37271	-2.09365	1.64862	1.26994	0.204105	NA	1.62634	1.93469	4.17474	5.74216	7.31854	20.3142	5.56632	12.3046	-1.47759	0.628764	-2.10636
chr2:27353124-27353624:downstream_1900	chr2	27353624	27357542	-	PREB	NM	54.4787	0.996452	0.785944	-1.26784	0.204855	0.529966	23.582	35.7917	33.3979	9.8437	78.0644	60.9427	97.4105	96.7964	0.457405	-0.482436	0.93984
chr20:55214338-55214838:downstream_15100	chr20	55204357	55214338	+	TFAP2C	NM	16.4646	1.36559	1.08039	-1.26398	0.206237	NA	8.94488	13.5428	5.56632	11.4843	17.8898	12.5755	26.44	35.2733	0.399311	-1.01842	1.41773
chr7:150935913-150936413:downstream_25448	chr7	150929574	150935913	+	CHPF2	NM	10.6662	1.77257	1.4036	-1.26288	0.206633	NA	8.13171	4.83672	2.78316	2.46093	8.13171	20.3142	22.2653	16.4062	1.30624	-0.443045	1.74929
chr8:135812262-135812762:downstream_6735	chr8	135812762	135812850	-	MIR30B	NR	43.4727	-1.03935	0.823622	1.26192	0.206976	0.533344	57.7352	53.2039	112.718	83.6715	9.75806	11.6081	12.5242	6.56247	-0.823949	0.162763	-0.986712
chr10:32297437-32297937:downstream_8470	chr10	32297937	32345371	-	KIF5B	NM	129.704	1.0056	0.796941	-1.26183	0.20701	0.533344	3.25269	14.5102	9.74105	4.92185	208.985	175.089	352.069	269.061	0.276692	-0.693511	0.970204
chr1:185265021-185265521:downstream_1267	chr1	185265521	185286461	-	IVNS1ABP	NM	36.5692	1.06234	0.842289	-1.26126	0.207216	0.533344	25.2083	16.4449	27.8316	11.4843	44.7244	28.053	72.3621	66.445	0.0833133	-0.931519	1.01483
chr14:24910547-24911047:downstream_19268	chr14	24898491	24910547	+	KHNYN	NM	11.2637	1.55887	1.23685	-1.26035	0.207543	NA	22.7688	14.5102	6.95789	4.92185	9.75806	11.6081	9.74105	9.8437	1.64986	0.125598	1.52426
chrX:73802310-73802810:downstream_27008	chrX	73802810	73834461	-	RLIM	NM	38.6711	1.14373	0.907909	-1.25974	0.207762	0.533842	7.31854	22.2489	5.56632	6.56247	70.7459	67.7141	70.9705	58.2419	1.28558	0.0997244	1.18585
chr6:76428001-76428501:downstream_25192	chr6	76311224	76428001	+	SENP6	NM	13.8189	-1.65021	1.30996	1.25974	0.207763	NA	13.0107	2.90203	36.181	15.5859	4.87903	16.4449	12.5242	9.0234	-1.70184	-0.0150573	-1.68679
chr5:82878122-82878622:downstream_24439	chr5	82767492	82878122	+	VCAN	NM	27.0856	1.2361	0.981891	-1.2589	0.208067	NA	4.87903	4.83672	15.3074	8.20309	15.4503	12.5755	84.8863	70.5465	-1.27491	-2.47147	1.19656
chr2:220237679-220238179:downstream_2446	chr2	220238179	220252662	-	DNPEP	NM	5.72931	-2.29347	1.82244	1.25846	0.208226	NA	2.43951	0	4.17474	6.56247	9.75806	7.73876	6.95789	8.20309	-2.13795	0.206729	-2.34468
chr3:193415600-193416100:downstream_23319	chr3	193310932	193415600	+	OPA1	NM	6.6129	2.60358	2.0707	-1.25734	0.208629	NA	2.43951	0	2.78316	6.56247	1.62634	0	22.2653	17.2265	-1.9377	-4.60185	2.66415
chr6:147711612-147712112:downstream_25282	chr6	147525493	147711612	+	STXBP5	NM	4.40924	-3.11792	2.48083	1.25681	0.208824	NA	0	0	11.1326	5.74216	1.62634	0.967344	12.5242	3.28123	-Inf	-2.60735	-Inf
chr1:210416440-210416940:downstream_1351	chr1	210406194	210416440	+	SERTAD4	NM	5.47653	2.31546	1.84238	-1.25678	0.208834	NA	3.25269	7.73876	4.17474	9.0234	0.813171	1.93469	11.1326	5.74216	-0.263953	-2.61849	2.35454
chrX:57623910-57624410:downstream_7762	chrX	57618268	57623910	+	ZXDB	NM	19.2619	1.4247	1.13476	-1.2555	0.209297	NA	12.1976	9.67344	2.78316	2.46093	39.8454	37.7264	26.44	22.9686	2.06026	0.650769	1.40949
chr14:101416240-101416740:downstream_11333	chr14	101416169	101416240	+	SNORD114-1	NR	3.07046	3.36532	2.68178	-1.25488	0.209522	NA	6.50537	1.93469	0	0	8.94488	1.93469	2.78316	2.46093	Inf	1.05286	Inf
chr1:36522063-36522563:downstream_16453	chr1	36396682	36522063	+	AGO3	NM	14.6261	1.76102	1.40369	-1.25456	0.209638	NA	1.62634	26.1183	22.2653	15.5859	2.43951	6.77141	20.8737	21.328	-0.448127	-2.19588	1.74776
chr17:41145707-41146207:downstream_13142	chr17	41132581	41145707	+	RUNDC1	NM	12.9202	1.62115	1.29254	-1.25423	0.209759	NA	11.3844	4.83672	6.95789	1.64062	16.2634	15.4775	18.0905	28.7108	0.915715	-0.560205	1.47592
chr1:27190947-27191447:downstream_575	chr1	27189632	27190947	+	SFN	NM	21.2078	-1.68776	1.34595	1.25396	0.209857	NA	6.50537	6.77141	4.17474	0	65.0537	76.4202	4.17474	6.56247	1.66915	3.71985	-2.0507
chr19:42585720-42586220:downstream_14327	chr19	42580289	42585720	+	ZNF574	NM	26.294	-1.19688	0.955067	1.25319	0.210136	NA	14.6371	21.2816	13.9158	5.74216	57.7352	68.6815	11.1326	17.2265	0.869621	2.1563	-1.28668
chr19:38795646-38796146:downstream_14258	chr19	38794803	38795646	+	C19orf33	NM	346.912	-0.80236	0.640575	1.25256	0.210365	0.539376	9.75806	11.6081	9.74105	13.9452	809.105	837.72	642.909	440.506	-0.148723	0.604102	-0.752825
chr4:39499874-39500374:downstream_23904	chr4	39500374	39529218	-	UGDH	NM	90.2944	0.930154	0.743028	-1.25184	0.210627	0.539376	25.2083	6.77141	37.5726	18.8671	76.4381	73.5182	233.785	250.194	-0.819554	-1.6904	0.87085
chr2:174770686-174771186:downstream_22243	chr2	174771186	174830430	-	SP3	NM	14.0508	1.44325	1.1532	-1.25151	0.210748	NA	16.2634	16.4449	12.5242	19.6874	8.94488	3.86938	12.5242	22.1483	0.0220748	-1.43604	1.45812
chr4:16259810-16260310:downstream_23879	chr4	16228285	16259810	+	TAPT1-AS1	NR	5.17332	2.79107	2.23018	-1.2515	0.210752	NA	2.43951	7.73876	9.74105	9.0234	0.813171	0	8.34947	3.28123	-0.88251	-3.83824	2.95573
chr8:95138893-95139393:downstream_25879	chr8	95139393	95229531	-	CDH17	NM	16.4864	-1.82799	1.46077	1.25139	0.210793	NA	1.62634	0	11.1326	7.38278	13.0107	15.4775	38.9642	44.2967	-3.50902	-1.54727	-1.96175
chr11:64855874-64856374:downstream_9428	chr11	64851693	64855874	+	ZFPL1	NM	6.39824	2.37417	1.89787	-1.25097	0.210946	NA	1.62634	7.73876	2.78316	0	7.31854	9.67344	9.74105	12.3046	1.75057	-0.375642	2.12621
chr21:43717354-43717854:downstream_22618	chr21	43619798	43717354	+	ABCG1	NM	6.48611	2.14506	1.71723	-1.24914	0.211614	NA	4.87903	4.83672	6.95789	8.20309	3.25269	0	13.9158	9.8437	-0.641966	-2.8688	2.22684
chr4:68480978-68481478:downstream_3452	chr4	68481478	68566889	-	UBA6	NM	5.117	3.04978	2.44174	-1.24902	0.211658	NA	5.6922	0	11.1326	13.1249	0	0	2.78316	8.20309	-2.09138	-Inf	Inf
chr17:1614297-1614797:downstream_20584	chr17	1614797	1619566	-	MIR22HG	NR	58.6402	1.95588	1.56637	-1.24867	0.211787	0.541431	6.50537	14.5102	0	0.820309	176.458	196.371	51.4884	22.9686	4.67915	2.32403	2.35511
chr16:85710779-85711279:downstream_12035	chr16	85711279	85722588	-	GINS2	NM	7.67202	2.00105	1.60432	-1.24728	0.212294	NA	3.25269	10.6408	1.39158	3.28123	8.13171	9.67344	6.95789	18.0468	1.57204	-0.489903	2.06195
chr20:46285649-46286149:downstream_22578	chr20	46286149	46415360	-	SULF2	NM	13.045	1.64902	1.32531	-1.24425	0.213406	NA	4.87903	5.80407	1.39158	3.28123	14.6371	21.2816	33.3979	19.6874	1.19297	-0.563579	1.75655
chr19:35446757-35447257:downstream_14209	chr19	35447257	35454953	-	ZNF792	NM	8.52613	1.88496	1.51586	-1.24349	0.213687	NA	2.43951	4.83672	5.56632	5.74216	2.43951	4.83672	29.2232	13.1249	-0.63614	-2.54103	1.90489
chr6:160199029-160199529:downstream_25299	chr6	160199529	160210735	-	TCP1	NM	41.0083	1.14794	0.923599	-1.2429	0.213903	0.545922	10.5712	9.67344	4.17474	4.92185	51.2298	97.7018	75.1453	74.6481	1.15414	-0.00832386	1.16247
chr5:137685418-137685918:downstream_24119	chr5	137673223	137685418	+	FAM53C	NM	20.1109	2.14971	1.72982	-1.24273	0.213966	NA	10.5712	1.93469	1.39158	0	49.6034	58.0407	13.9158	25.4296	3.16782	1.452	1.71581
chr3:28361263-28361763:downstream_2540	chr3	28283123	28361263	+	CMC1	NM	8.00688	2.0044	1.61379	-1.24205	0.21422	NA	2.43951	15.4775	2.78316	10.664	4.06586	3.86938	8.34947	16.4062	0.414028	-1.64141	2.05544
chr22:42903840-42904340:downstream_15657	chr22	42904340	42915829	-	RRP7A	NM	9.92224	-2.15926	1.74264	1.23908	0.215317	NA	8.13171	5.80407	0	3.28123	30.9005	27.0856	4.17474	0	2.08648	3.79595	-1.70947
chr3:123212862-123213362:downstream_3143	chr3	123213362	123303924	-	HACD2	NM	326.991	-0.668652	0.539812	1.23868	0.215465	0.548296	309.818	167.351	500.968	454.451	204.106	320.191	346.503	312.538	-1.00163	-0.329983	-0.671651
chr8:6501140-6501640:downstream_26009	chr8	6264112	6501140	+	MCPH1	NM	5.94328	2.87609	2.32231	-1.23846	0.215547	NA	0	8.7061	11.1326	10.664	0.813171	0	5.56632	10.664	-1.32401	-4.31899	2.99498
chr3:100467811-100468311:downstream_23463	chr3	100428133	100467811	+	TFG	NM	49.5193	1.05257	0.849922	-1.23843	0.215557	0.548296	11.3844	7.73876	15.3074	4.92185	51.2298	66.7468	100.194	138.632	-0.0811202	-1.01746	0.936339
chr5:102884055-102884555:downstream_24263	chr5	102884555	102898502	-	NUDT12	NM	3.04972	-3.53677	2.85623	1.23827	0.215617	NA	0	0	1.39158	8.20309	4.06586	0	4.17474	6.56247	-Inf	-1.40099	-Inf
chr9:3823627-3824127:downstream_26336	chr9	3824127	4300035	-	GLIS3	NM	17.5663	2.00565	1.6198	-1.23821	0.215639	NA	0.813171	0.967344	9.74105	3.28123	3.25269	0.967344	68.1874	53.3201	-2.87062	-4.84765	1.97703
chr11:69479831-69480331:downstream_9501	chr11	69480331	69490165	-	ORAOV1	NM	9.01662	2.43853	1.97236	-1.23635	0.216327	NA	17.8898	8.7061	0	0.820309	10.5712	26.1183	5.56632	2.46093	5.01889	2.19239	2.8265
chr3:118930088-118930588:downstream_23019	chr3	118930588	118959752	-	B4GALT4	NM	292.123	-0.693247	0.560737	1.23631	0.216342	0.54937	14.6371	12.5755	34.7895	24.6093	473.266	497.215	635.952	643.942	-1.12616	-0.399253	-0.726907
chr16:576346-576846:downstream_12065	chr16	576846	577407	-	LINC00235	NR	14.9601	1.55655	1.26134	-1.23404	0.217187	NA	31.7137	25.151	8.34947	4.92185	15.4503	13.5428	18.0905	2.46093	2.09922	0.496468	1.60275
chr11:66435858-66436358:downstream_18250	chr11	66406087	66435858	+	RBM4	NM	13.6785	1.65691	1.34304	-1.23371	0.217312	NA	3.25269	14.5102	2.78316	2.46093	23.582	21.2816	15.3074	26.2499	1.7601	0.110444	1.64966
chr17:63107212-63107712:downstream_13312	chr17	63096929	63107212	+	LOC100507002	NR	9.07826	-1.89283	1.53457	1.23346	0.217405	NA	5.6922	0	13.9158	13.1249	13.0107	4.83672	9.74105	12.3046	-2.24808	-0.304777	-1.9433
chr12:112339706-112340206:downstream_10426	chr12	112336866	112339706	+	ADAM1A	NR	13.5048	-1.7255	1.39955	1.2329	0.217612	NA	3.25269	0	8.34947	9.8437	15.4503	17.4122	38.9642	14.7656	-2.48369	-0.709281	-1.77441
chr7:75518244-75518744:downstream_25709	chr7	75508316	75518244	+	RHBDD2	NM	20.3377	-1.42008	1.15332	1.23129	0.218213	NA	5.6922	2.90203	9.74105	2.46093	55.2956	40.6285	18.0905	27.8905	-0.505674	1.06086	-1.56653
chr7:105730313-105730813:downstream_25764	chr7	105730813	105753093	-	SYPL1	NM	65.8186	0.844528	0.686604	-1.23001	0.218695	0.553913	19.5161	22.2489	18.0905	18.0468	106.525	68.6815	140.549	132.89	0.208806	-0.642162	0.850968
chr4:125584703-125585203:downstream_23557	chr4	125585203	125633887	-	ANKRD50	NM	11.0408	1.71828	1.39729	-1.22972	0.218802	NA	1.62634	12.5755	11.1326	9.8437	3.25269	5.80407	19.4821	24.6093	-0.562687	-2.28343	1.72074
chr1:149858518-149859018:downstream_979	chr1	149859018	149859466	-	HIST2H2AB	NM	552.919	0.817964	0.665248	-1.22956	0.218861	0.553913	5.6922	8.7061	20.8737	22.1483	443.992	242.803	1952.39	1726.75	-1.57918	-2.42142	0.842238
chr19:9920442-9920942:downstream_13982	chr19	9920942	9929731	-	FBXL12	NM	18.0597	1.87832	1.52796	-1.2293	0.218959	NA	9.75806	4.83672	1.39158	0.820309	65.0537	18.3795	27.8316	16.4062	2.7221	0.915344	1.80676
chr5:172658606-172659106:downstream_24251	chr5	172659106	172662315	-	NKX2-5	NM	5.09726	-2.69206	2.19047	1.22899	0.219077	NA	6.50537	2.90203	0	4.10154	17.8898	7.73876	0	1.64062	1.19763	3.96544	-2.76781
chr6:138409141-138409641:downstream_4673	chr6	138409641	138428660	-	PERP	NM	9.54133	1.74056	1.41812	-1.22737	0.219684	NA	9.75806	12.5755	1.39158	3.28123	15.4503	12.5755	13.9158	7.38278	2.25685	0.395996	1.86085
chr12:56438007-56438507:downstream_10249	chr12	56435685	56438007	+	RPS26	NM	24.3689	1.32868	1.08256	-1.22735	0.21969	NA	66.68	68.6815	13.9158	15.5859	10.5712	9.67344	0	9.8437	2.19795	1.04027	1.15768
chr4:26757835-26758335:downstream_23882	chr4	26585545	26757835	+	TBC1D19	NM	8.05913	-2.05592	1.67609	1.22662	0.219965	NA	4.87903	0	16.6989	18.0468	1.62634	7.73876	9.74105	5.74216	-2.83217	-0.725339	-2.10683
chr2:132241032-132241532:downstream_2255	chr2	132241532	132250064	-	MZT2A	NM	15.5945	1.41846	1.15693	-1.22605	0.220178	NA	7.31854	14.5102	2.78316	7.38278	20.3293	19.3469	33.3979	19.6874	1.10248	-0.42004	1.52252
chr11:61169619-61170119:downstream_17966	chr11	61170119	61197464	-	CPSF7	NM	28.2577	1.14	0.929882	-1.22596	0.220213	0.556405	14.6371	11.6081	4.17474	12.3046	42.2849	31.9224	64.0126	45.117	0.671394	-0.55641	1.2278
chr9:2654485-2654985:downstream_26569	chr9	2621792	2654485	+	VLDLR	NM	13.0895	1.87482	1.53076	-1.22476	0.220664	NA	6.50537	0	15.3074	13.1249	4.06586	0	36.181	29.5311	-2.12783	-4.01453	1.8867
chr13:52950802-52951302:downstream_19110	chr13	52951302	52980629	-	THSD1	NM	4.23671	2.96047	2.41719	-1.22476	0.220666	NA	1.62634	7.73876	0	0	9.75806	8.7061	2.78316	3.28123	Inf	1.60629	Inf
chr12:118470042-118470542:downstream_18797	chr12	118454505	118470042	+	RFC5	NM	27.2672	1.11331	0.909013	-1.22475	0.22067	NA	6.50537	9.67344	9.74105	13.1249	21.1425	22.2489	66.7958	68.9059	-0.499098	-1.64496	1.14586
chr3:185206888-185207388:downstream_3303	chr3	185207388	185216845	-	TMEM41A	NM	17.7863	1.32874	1.08519	-1.22443	0.220789	NA	17.8898	6.77141	6.95789	6.56247	21.1425	23.2163	23.6568	36.0936	0.867108	-0.429731	1.29684
chr8:30041155-30041655:downstream_6281	chr8	30013812	30041155	+	DCTN6	NM	30.8316	-1.16281	0.949738	1.22435	0.220821	0.557014	8.13171	1.93469	12.5242	9.0234	55.2956	57.0733	54.2716	48.3982	-1.09798	0.130232	-1.22821
chr2:9545314-9545814:downstream_21994	chr2	9545814	9563643	-	ITGB1BP1	NM	4.84679	2.31549	1.89162	-1.22407	0.220924	NA	3.25269	8.7061	2.78316	2.46093	5.6922	0.967344	8.34947	6.56247	1.18931	-1.16297	2.35228
chr2:219314248-219314748:downstream_2422	chr2	219283837	219314248	+	VIL1	NM	11.3	1.81824	1.48569	-1.22384	0.221013	NA	16.2634	14.5102	25.0484	18.8671	2.43951	0	8.34947	4.92185	-0.513038	-2.44365	1.93061
chrX:16862642-16863142:downstream_27091	chrX	16804554	16862642	+	TXLNG	NM	14.0952	-1.50771	1.23301	1.22278	0.221411	NA	7.31854	8.7061	16.6989	10.664	12.1976	31.9224	5.56632	19.6874	-0.771932	0.804935	-1.57687
chr16:1469244-1469744:downstream_12088	chr16	1469744	1470801	-	C16orf91	NM	45.2988	2.91698	2.38862	-1.2212	0.222011	0.5586	0.813171	13.5428	0	0	148.81	139.298	18.0905	41.8357	Inf	2.26535	Inf
chr19:51300449-51300949:downstream_21032	chr19	51300949	51308110	-	C19orf48	NM	18.079	1.47489	1.20841	-1.22052	0.222267	NA	8.13171	13.5428	0	7.38278	31.7137	24.1836	19.4821	40.1951	1.55377	-0.0944022	1.64817
chr4:129796379-129796879:downstream_23707	chr4	129730777	129796379	+	JADE1	NM	17.0465	1.83597	1.50453	-1.2203	0.222352	NA	3.25269	0	13.9158	3.28123	0.813171	5.80407	58.4463	50.8591	-2.40246	-4.04599	1.64354
chr8:135816618-135817118:downstream_6736	chr8	135817118	135817188	-	MIR30D	NR	31.0267	1.13484	0.930242	-1.21993	0.22249	0.5586	48.7903	35.7917	61.2295	64.8044	5.6922	2.90203	16.6989	12.3046	-0.575388	-1.75479	1.1794
chr6:27776445-27776945:downstream_4948	chr6	27775976	27776445	+	HIST1H2AI	NM	64.8468	0.841866	0.690189	-1.21976	0.222556	0.5586	19.5161	10.6408	41.7474	36.9139	31.7137	41.5958	158.64	178.007	-1.38317	-2.19916	0.815999
chr19:36031139-36031639:downstream_14219	chr19	36031639	36036931	-	TMEM147-AS1	NR	14.3021	1.41848	1.16294	-1.21974	0.222563	NA	14.6371	32.8897	8.34947	5.74216	12.1976	17.4122	12.5242	10.664	1.7539	0.352681	1.40122
chr12:53874946-53875446:downstream_18729	chr12	53845885	53874946	+	PCBP2	NM	11.0295	1.70788	1.4007	-1.21931	0.222727	NA	4.06586	5.80407	1.39158	2.46093	16.2634	15.4775	22.2653	20.5077	1.35724	-0.430355	1.7876
chr19:39999121-39999621:downstream_21099	chr19	39989556	39999121	+	DLL3	NM	8.07228	1.96106	1.60911	-1.21872	0.222951	NA	13.8239	4.83672	4.17474	0.820309	6.50537	14.5102	12.5242	7.38278	1.90143	0.0781814	1.82325
chr8:146072893-146073393:downstream_26198	chr8	146052902	146072893	+	ZNF7	NM	9.72955	2.04681	1.67969	-1.21856	0.22301	NA	19.5161	6.77141	1.39158	0.820309	14.6371	22.2489	8.34947	4.10154	3.57103	1.56681	2.00422
chr12:58351052-58351552:downstream_10287	chr12	58335444	58351052	+	XRCC6BP1	NM	5.6665	2.25455	1.85306	-1.21666	0.223733	NA	3.25269	13.5428	6.95789	1.64062	4.87903	0.967344	8.34947	5.74216	0.965917	-1.26923	2.23514
chr3:118924000-118924500:downstream_3121	chr3	118892424	118924000	+	UPK1B	NM	60.0995	1.08493	0.892604	-1.21547	0.224187	0.561708	6.50537	13.5428	6.95789	2.46093	138.239	96.7344	97.4105	118.945	1.08985	0.119096	0.970758
chr6:151679694-151680194:downstream_24472	chr6	151561133	151679694	+	AKAP12	NM	18.3265	1.38582	1.1408	-1.21478	0.224449	NA	7.31854	2.90203	2.78316	6.56247	16.2634	20.3142	44.5305	45.9373	0.129113	-1.30644	1.43555
chr12:56118726-56119226:downstream_18492	chr12	56119226	56123457	-	CD63	NM	345.763	-0.806384	0.664016	1.21441	0.224593	0.561708	10.5712	8.7061	8.34947	8.20309	881.478	954.769	399.383	494.646	0.219851	1.03837	-0.818515
chr1:45976739-45977239:downstream_706	chr1	45965855	45976739	+	MMACHC	NM	33.8935	1.37544	1.13361	-1.21333	0.225003	0.561708	42.2849	117.049	48.7053	43.4764	1.62634	6.77141	1.39158	9.8437	0.789499	-0.419961	1.20946
chr12:66516348-66516848:downstream_10297	chr12	66516848	66524533	-	LLPH	NM	23.7159	1.22118	1.00649	-1.2133	0.225014	NA	18.7029	22.2489	6.95789	2.46093	50.4166	42.5632	25.0484	21.328	2.12031	1.00352	1.11679
chr9:35812456-35812956:downstream_7064	chr9	35812956	35815042	-	HINT2	NM	18.1104	1.80983	1.4917	-1.21327	0.225028	NA	4.06586	4.83672	0	1.64062	40.6586	34.8244	19.4821	39.3748	2.43998	0.358939	2.08105
chr14:59015549-59016049:downstream_19270	chr14	58894102	59015549	+	KIAA0586	NM	5.27825	2.52148	2.08032	-1.21206	0.225488	NA	0.813171	2.90203	4.17474	5.74216	1.62634	0	9.74105	17.2265	-1.41645	-4.05152	2.63507
chrX:106183463-106183963:downstream_26929	chrX	106183963	106243474	-	MORC4	NM	114.314	0.787154	0.649616	-1.21172	0.225619	0.561708	18.7029	29.9877	11.1326	23.789	200.04	161.547	224.044	245.272	0.479525	-0.37622	0.855745
chr2:37428274-37428774:downstream_1937	chr2	37428774	37458740	-	CEBPZ	NM	57.8332	1.03593	0.854973	-1.21165	0.225647	0.561708	8.13171	11.6081	2.78316	5.74216	122.789	99.6365	112.718	99.2573	1.21129	0.0694254	1.14186
chr1:1336775-1337275:downstream_373	chr1	1337275	1342693	-	MRPL20	NM	125.778	1.03685	0.857396	-1.20931	0.226545	0.562265	13.0107	2.90203	0	8.20309	221.996	221.522	244.918	293.67	0.955947	-0.280192	1.23614
chr17:26654850-26655350:downstream_20520	chr17	26655350	26662515	-	IFT20	NM	72.1242	0.774391	0.640452	-1.20913	0.226612	0.562265	34.9664	54.1713	23.6568	22.1483	112.218	122.853	108.543	98.437	0.960524	0.1836	0.776924
chr17:68176183-68176683:downstream_13324	chr17	68165675	68176183	+	KCNJ2	NM	13.6792	-2.22198	1.84174	1.20645	0.227643	NA	0.813171	0	19.4821	10.664	6.50537	2.90203	40.3558	28.7108	-5.21227	-2.87612	-2.33615
chr4:175410827-175411327:downstream_23697	chr4	175411327	175444049	-	HPGD	NM	21.341	1.33814	1.11031	-1.2052	0.228128	NA	2.43951	9.67344	4.17474	5.74216	27.6478	19.3469	45.9221	55.781	0.288591	-1.11379	1.40238
chr1:149872348-149872848:downstream_977	chr1	149871154	149872348	+	BOLA1	NM	29.4376	1.10429	0.91682	-1.20448	0.228404	0.565317	21.9556	10.6408	13.9158	9.8437	23.582	47.3999	55.6632	52.4998	0.456209	-0.607684	1.06389
chr2:238007489-238007989:downstream_21846	chr2	237994083	238007489	+	COPS8	NM	34.5181	1.04782	0.870278	-1.204	0.228588	0.565317	65.0537	62.8774	25.0484	11.4843	47.9771	23.2163	16.6989	23.789	1.80811	0.814252	0.993853
chr12:120532398-120532898:downstream_18777	chr12	120532898	120554643	-	RAB35	NM	7.98258	2.12599	1.76795	-1.20252	0.229162	NA	4.87903	3.86938	0	1.64062	8.94488	18.3795	9.74105	16.4062	2.41478	0.0635335	2.35125
chr6:26104565-26105065:downstream_4914	chr6	26104175	26104565	+	HIST1H4C	NM	114.094	1.08756	0.904474	-1.20243	0.229198	0.565903	13.8239	5.80407	9.74105	1.64062	286.236	140.265	169.773	285.467	0.786199	-0.0940775	0.880277
chr15:89002208-89002708:downstream_11876	chr15	89002708	89010633	-	MRPL46	NM	26.6182	1.09435	0.910631	-1.20175	0.22946	NA	24.3951	14.5102	5.56632	10.664	40.6586	41.5958	36.181	39.3748	1.26127	0.122549	1.13873
chr12:19675173-19675673:downstream_18416	chr12	19592607	19675173	+	AEBP2	NM	6.54659	-2.087	1.73672	1.20169	0.229483	NA	2.43951	0	9.74105	8.20309	7.31854	4.83672	8.34947	11.4843	-2.87885	-0.70638	-2.17247
chr22:30884397-30884897:downstream_22905	chr22	30884897	30901698	-	SEC14L4	NM	4.92834	2.77309	2.30799	-1.20152	0.229551	NA	0	13.5428	5.56632	7.38278	1.62634	0	5.56632	5.74216	0.0646773	-2.7977	2.86238
chr19:36525386-36525886:downstream_14238	chr19	36525886	36545664	-	THAP8	NM	7.71087	2.07299	1.72718	-1.20021	0.230056	NA	4.87903	0	2.78316	6.56247	3.25269	1.93469	25.0484	17.2265	-0.937698	-3.02673	2.08903
chr2:25961752-25962252:downstream_1587	chr2	25962252	26101312	-	ASXL2	NM	39.9137	1.02036	0.850711	-1.19942	0.230365	0.567191	13.8239	11.6081	82.1032	72.1872	6.50537	3.86938	70.9705	58.2419	-2.60093	-3.6386	1.03767
chr2:55462989-55463489:downstream_22197	chr2	55459038	55462989	+	RPS27A	NM	101.223	0.836517	0.69762	-1.1991	0.230489	0.567191	43.9112	30.955	5.56632	12.3046	298.434	196.371	105.76	116.484	2.0667	1.15472	0.911984
chr9:80032399-80032899:downstream_26570	chr9	79792360	80032399	+	VPS13A	NM	17.4739	-1.27817	1.06622	1.19879	0.230611	NA	6.50537	2.90203	20.8737	21.328	13.0107	18.3795	26.44	30.3514	-2.16543	-0.855355	-1.31008
chr3:113161064-113161564:downstream_3106	chr3	113161564	113234034	-	SPICE1	NM	3.80632	-3.08917	2.57717	1.19867	0.230656	NA	0.813171	0	5.56632	6.56247	0	6.77141	4.17474	6.56247	-3.89873	-0.66509	-3.23364
chr15:65737497-65737997:downstream_19531	chr15	65737997	65810035	-	DPP8	NM	46.6247	-0.905787	0.756015	1.19811	0.230875	0.567191	37.4059	22.2489	111.326	98.437	13.0107	23.2163	36.181	31.1717	-1.81405	-0.894672	-0.919381
chr6:80752244-80752744:downstream_25330	chr6	80714321	80752244	+	TTK	NM	16.7379	1.40099	1.16938	-1.19806	0.230895	NA	2.43951	4.83672	8.34947	5.74216	9.75806	8.7061	47.3137	46.7576	-0.953575	-2.34903	1.39545
chr20:39753126-39753626:downstream_14796	chr20	39657461	39753126	+	TOP1	NM	11.6901	1.4952	1.24856	-1.19754	0.231096	NA	4.87903	10.6408	9.74105	6.56247	8.94488	6.77141	18.0905	27.8905	-0.0710721	-1.54878	1.47771
chr11:64894250-64894750:downstream_18330	chr11	64894750	64902003	-	SYVN1	NM	21.9762	1.3087	1.0932	-1.19713	0.231255	NA	11.3844	48.3672	9.74105	8.20309	33.34	23.2163	15.3074	26.2499	1.73547	0.444587	1.29088
chr8:6260576-6261076:downstream_6382	chr8	6261076	6264069	-	LOC100287015	NR	7.73974	1.81098	1.51306	-1.1969	0.231346	NA	18.7029	8.7061	4.17474	3.28123	8.94488	4.83672	8.34947	4.92185	1.87818	0.0544316	1.82375
chr16:75476641-75477141:downstream_20247	chr16	75477141	75498635	-	TMEM170A	NM	15.0536	1.52075	1.27143	-1.19609	0.23166	NA	8.94488	1.93469	2.78316	3.28123	18.7029	21.2816	34.7895	28.7108	0.843187	-0.667321	1.51051
chr7:34967992-34968492:downstream_5539	chr7	34968492	35077653	-	DPY19L1	NM	114.108	-0.83093	0.695899	1.19404	0.232463	0.567191	4.87903	10.6408	25.0484	27.0702	175.645	112.212	286.665	270.702	-1.74769	-0.953276	-0.794411
chr1:150594098-150594598:downstream_16694	chr1	150594598	150602098	-	ENSA	NM	131.596	-0.815803	0.683514	1.19354	0.232657	0.567191	9.75806	5.80407	22.2653	17.2265	235.006	179.926	332.587	250.194	-1.34351	-0.490078	-0.853434
chr4:24521314-24521814:downstream_3640	chr4	24521814	24521913	-	MIR573	NR	13.4205	1.6902	1.4165	-1.19322	0.232783	NA	16.2634	0.967344	26.44	13.1249	3.25269	2.90203	22.2653	22.1483	-1.19924	-2.85124	1.652
chr17:40961649-40962149:downstream_13134	chr17	40962149	40976310	-	BECN1	NM	111.655	0.950239	0.796541	-1.19296	0.232886	0.567191	16.2634	9.67344	0	9.0234	213.864	266.02	200.387	178.007	1.52326	0.342795	1.18047
chr4:96079601-96080101:downstream_23572	chr4	95679127	96079601	+	BMPR1B	NM	44.3205	0.94939	0.796907	-1.19134	0.233519	0.567191	18.7029	12.5755	72.3621	88.5933	8.94488	5.80407	73.7537	73.8278	-2.36342	-3.32283	0.959405
chr1:94984219-94984719:downstream_16436	chr1	94883932	94984219	+	ABCD3	NM	40.6537	-1.39798	1.17363	1.19116	0.233591	0.567191	2.43951	0	6.95789	11.4843	30.0873	51.2693	101.585	121.406	-2.91835	-1.45465	-1.46369
chr14:56768031-56768531:downstream_10908	chr14	56585092	56768031	+	PELI2	NM	6.81451	2.58327	2.17025	-1.19031	0.233924	NA	0	2.90203	0	9.8437	0.813171	0.967344	19.4821	20.5077	-1.76214	-4.48927	2.72713
chr20:42824080-42824580:downstream_15020	chr20	42824580	42839546	-	OSER1	NM	6.95931	2.00432	1.68392	-1.19027	0.23394	NA	8.94488	19.3469	5.56632	0.820309	4.87903	6.77141	2.78316	6.56247	2.14726	0.318021	1.82924
chr13:53050766-53051266:downstream_18954	chr13	53029494	53050766	+	CKAP2	NM	7.34041	2.21513	1.86164	-1.18988	0.234093	NA	0	11.6081	2.78316	2.46093	4.87903	8.7061	6.95789	21.328	1.14637	-1.05806	2.20443
chr16:58740534-58741034:downstream_20002	chr16	58741034	58768261	-	GOT2	NM	78.4473	1.37757	1.15813	-1.18948	0.234253	0.567191	8.13171	0	1.39158	1.64062	152.876	166.383	136.375	160.78	1.4232	0.103513	1.31968
chr4:24528587-24529087:downstream_3641	chr4	24529087	24586184	-	DHX15	NM	43.0478	0.871744	0.733029	-1.18924	0.234347	0.567191	33.34	53.2039	48.7053	52.4998	21.9556	28.053	45.9221	60.7028	-0.225776	-1.0923	0.866521
chr6:41034030-41034530:downstream_5124	chr6	41034530	41040188	-	OARD1	NM	36.7698	-1.06032	0.892653	1.18783	0.234899	0.567191	5.6922	3.86938	16.6989	12.3046	61.801	43.5305	86.2779	63.9841	-1.60091	-0.512543	-1.08837
chr3:49453909-49454409:downstream_2957	chr3	49449638	49453909	+	TCTA	NM	25.7829	1.19764	1.00831	-1.18778	0.23492	NA	25.2083	19.3469	4.17474	6.56247	36.5927	59.008	38.9642	16.4062	2.05298	0.787907	1.26507
chr2:11321277-11321777:downstream_1573	chr2	11321777	11484711	-	ROCK2	NM	85.0105	0.718343	0.605057	-1.18723	0.235136	0.567191	38.2191	43.5305	148.899	135.351	25.2083	21.2816	150.291	117.304	-1.79788	-2.52506	0.727183
chr6:129897739-129898239:downstream_4670	chr6	129898239	130031370	-	ARHGAP18	NM	76.5181	0.811549	0.683594	-1.18718	0.235156	0.567191	19.5161	8.7061	72.3621	63.9841	21.9556	26.1183	187.863	211.64	-2.27237	-3.05488	0.782508
chr12:125395690-125396190:downstream_10496	chr12	125396190	125399587	-	UBC	NM	230.854	0.623214	0.524988	-1.1871	0.235187	0.567191	103.273	70.6161	66.7958	45.117	424.475	365.656	363.202	407.693	0.635791	0.0355577	0.600234
chr2:233448355-233448855:downstream_21896	chr2	233415296	233448355	+	EIF4E2	NM	8.30006	1.82832	1.54019	-1.18707	0.235199	NA	6.50537	1.93469	1.39158	5.74216	7.31854	4.83672	22.2653	16.4062	0.242595	-1.66969	1.91228
chr9:22452472-22452972:downstream_7016	chr9	22446839	22452472	+	DMRTA1	NM	13.7629	1.81526	1.52932	-1.18697	0.235238	NA	5.6922	45.4652	16.6989	18.8671	6.50537	0	11.1326	5.74216	0.524442	-1.37517	1.89961
chr15:23813166-23813666:downstream_11552	chr15	23810453	23813166	+	MKRN3	NM	29.1714	-1.60645	1.35367	1.18674	0.235332	0.567191	94.3279	63.8447	33.3979	20.5077	6.50537	12.5755	1.39158	0.820309	1.55299	3.10878	-1.55578
chr7:128301052-128301552:downstream_6076	chr7	128281294	128301052	+	LINC01000	NR	15.2588	-1.61896	1.36506	1.186	0.235623	NA	2.43951	0	19.4821	17.2265	8.94488	5.80407	36.181	31.992	-3.91145	-2.20859	-1.70286
chr7:91501690-91502190:downstream_25640	chr7	91502190	91510034	-	MTERF1	NM	24.0988	1.1979	1.0115	-1.18429	0.236298	NA	12.1976	32.8897	4.17474	13.1249	36.5927	30.955	29.2232	33.6327	1.38198	0.103861	1.27811
chr12:117468953-117469453:downstream_18565	chr12	117348760	117468953	+	FBXW8	NM	9.86685	-1.93977	1.63813	1.18414	0.236359	NA	0	1.93469	5.56632	7.38278	11.3844	10.6408	26.44	15.5859	-2.74268	-0.932123	-1.81055
chr1:145585992-145586492:downstream_947	chr1	145586492	145589435	-	NUDT17	NM	7.83631	-2.03928	1.72463	1.18244	0.23703	NA	10.5712	1.93469	8.34947	9.0234	21.9556	2.90203	1.39158	6.56247	-0.474225	1.64393	-2.11815
chr4:10075462-10075962:downstream_23993	chr4	10075962	10118573	-	WDR1	NM	79.8658	0.92666	0.78398	-1.18199	0.237208	0.570597	8.13171	10.6408	5.56632	6.56247	119.536	149.938	189.255	149.296	0.630186	-0.329224	0.95941
chr9:37779210-37779710:downstream_26301	chr9	37779710	37785089	-	EXOSC3	NM	29.4466	-0.991298	0.83955	1.18075	0.237702	0.570597	42.2849	36.7591	40.3558	26.2499	29.2742	33.8571	15.3074	11.4843	0.247011	1.23657	-0.989557
chr15:59912210-59912710:downstream_11740	chr15	59903981	59912210	+	GCNT3	NM	516.517	0.543156	0.460178	-1.18032	0.237874	0.570597	68.3064	81.2569	200.387	146.835	436.673	394.677	1461.16	1342.85	-1.2151	-1.75396	0.538856
chr6:160180790-160181290:downstream_5425	chr6	160181290	160183364	-	LOC100129518	NR	3.75891	2.55198	2.16259	-1.18005	0.237979	NA	4.06586	6.77141	1.39158	4.10154	3.25269	0	5.56632	4.92185	0.980303	-1.68906	2.66936
chr4:128838459-128838959:downstream_3503	chr4	128838959	128887139	-	MFSD8	NM	10.1845	-1.98751	1.68795	1.17747	0.239007	NA	1.62634	0	9.74105	2.46093	15.4503	9.67344	23.6568	18.8671	-2.90741	-0.759226	-2.14819
chr8:99203886-99204386:downstream_6336	chr8	99204386	99306621	-	NIPAL2	NM	16.0132	-1.2729	1.08154	1.17693	0.239222	NA	8.94488	3.86938	15.3074	16.4062	21.9556	19.3469	25.0484	17.2265	-1.30735	-0.0335718	-1.27378
chr15:101843632-101844132:downstream_19661	chr15	101844132	102030187	-	PCSK6	NM	26.854	-1.12015	0.953304	1.17502	0.239988	NA	4.87903	4.83672	16.6989	15.5859	39.0322	29.0203	65.4042	39.3748	-1.73246	-0.622629	-1.10983
chr1:247262763-247263263:downstream_17434	chr1	247263263	247267674	-	ZNF669	NM	14.0507	-1.34588	1.14559	1.17484	0.24006	NA	11.3844	18.3795	11.1326	13.9452	20.3293	23.2163	4.17474	9.8437	0.24715	1.6352	-1.38805
chr7:19734584-19735084:downstream_5725	chr7	19735084	19748660	-	TWISTNB	NM	16.6058	1.53722	1.30845	-1.17483	0.240062	NA	12.1976	9.67344	1.39158	1.64062	43.9112	32.8897	13.9158	17.2265	2.85059	1.30225	1.54833
chr3:160969795-160970295:downstream_2735	chr3	160939098	160969795	+	NMD3	NM	30.7678	1.25515	1.06885	-1.1743	0.240274	0.575444	17.8898	4.83672	4.17474	3.28123	78.0644	44.4978	55.6632	37.7342	1.60791	0.392062	1.21585
chr1:95362004-95362504:downstream_16612	chr1	95362504	95392779	-	CNN3	NM	16.1985	-1.60199	1.36436	1.17417	0.240326	NA	1.62634	0.967344	6.95789	8.20309	20.3293	18.3795	22.2653	50.8591	-2.54729	-0.91769	-1.6296
chr15:101108927-101109427:downstream_11918	chr15	101109427	101142445	-	LINS	NM	13.8214	-1.58835	1.35304	1.17391	0.240431	NA	2.43951	0.967344	8.34947	4.10154	17.0766	27.0856	29.2232	21.328	-1.86975	-0.194931	-1.67482
chr1:226331879-226332379:downstream_300	chr1	226332379	226374423	-	ACBD3	NM	32.2509	0.949517	0.809765	-1.17258	0.240963	0.575667	39.8454	27.0856	38.9642	25.4296	19.5161	25.151	45.9221	36.0936	0.0557541	-0.876688	0.932442
chr19:49315773-49316273:downstream_14456	chr19	49316273	49339934	-	HSD17B14	NM	12.2634	-1.56564	1.33566	1.17218	0.241124	NA	8.13171	0.967344	9.74105	12.3046	25.2083	11.6081	19.4821	10.664	-1.27671	0.288378	-1.56509
chr8:101166230-101166730:downstream_6663	chr8	101162838	101166230	+	POLR2K	NM	41.5597	1.01203	0.86338	-1.17217	0.241127	0.575667	23.582	16.4449	8.34947	3.28123	99.2069	83.1916	45.9221	52.4998	1.78303	0.890043	0.892985
chr12:54788544-54789044:downstream_10223	chr12	54789044	54813050	-	ITGA5	NM	8.62448	2.05549	1.75475	-1.17138	0.241445	NA	2.43951	6.77141	0	1.64062	15.4503	15.4775	8.34947	18.8671	2.48911	0.184417	2.30469
chr17:18834599-18835099:downstream_20648	chr17	18759611	18834599	+	PRPSAP2	NM	13.3346	1.49552	1.27793	-1.17027	0.241892	NA	4.06586	8.7061	2.78316	3.28123	13.8239	23.2163	27.8316	22.9686	1.07454	-0.455744	1.53029
chr17:79647723-79648223:downstream_13433	chr17	79648223	79650954	-	ARL16	NM	32.3321	1.44576	1.23542	-1.17026	0.241898	0.57635	5.6922	2.90203	0	2.46093	60.9878	66.7468	68.1874	51.6794	1.80417	0.0917173	1.71245
chr11:73583212-73583712:downstream_9527	chr11	73583712	73587890	-	COA4	NM	77.0616	0.870276	0.744098	-1.16957	0.242174	0.57635	21.9556	21.2816	5.56632	7.38278	213.864	145.102	98.8021	102.539	1.73942	0.834207	0.905215
chr3:81538349-81538849:downstream_2551	chr3	81538849	81810950	-	GBE1	NM	21.6257	-1.68872	1.44679	1.16722	0.243121	NA	1.62634	0	5.56632	6.56247	16.2634	33.8571	64.0126	45.117	-2.89873	-1.12257	-1.77616
chr10:64568239-64568739:downstream_8536	chr10	64564515	64568239	+	ADO	NM	77.7976	-0.854349	0.732057	1.16705	0.243189	0.577859	23.582	20.3142	5.56632	18.0468	170.766	250.542	69.5789	63.9841	0.894508	1.65736	-0.762847
chr17:38459413-38459913:downstream_13044	chr17	38444145	38459413	+	CDC6	NM	16.4988	1.31754	1.12899	-1.167	0.24321	NA	12.1976	12.5755	23.6568	7.38278	13.0107	5.80407	27.8316	29.5311	-0.32534	-1.60824	1.2829
chr3:14153076-14153576:downstream_23074	chr3	14153576	14166371	-	CHCHD4	NM	15.7271	1.73743	1.49134	-1.16501	0.244014	NA	3.25269	6.77141	2.78316	0	29.2742	35.7917	20.8737	27.0702	1.84868	0.440556	1.40812
chr14:54893146-54893646:downstream_11147	chr14	54893646	54908148	-	CNIH1	NM	107.301	-0.807084	0.693007	1.16461	0.244176	0.579296	69.9327	21.2816	54.2716	69.7262	194.348	168.318	123.851	156.679	-0.442983	0.370489	-0.813471
chr20:62375403-62375903:downstream_15159	chr20	62371210	62375403	+	SLC2A4RG	NM	9.74011	1.86467	1.6014	-1.1644	0.244263	NA	5.6922	3.86938	0	2.46093	22.7688	8.7061	13.9158	20.5077	1.95805	-0.129192	2.08724
chr6:4994779-4995279:downstream_25179	chr6	4995279	5004297	-	RPP40	NM	6.67379	2.11066	1.81349	-1.16387	0.244477	NA	4.06586	4.83672	2.78316	0	8.94488	10.6408	13.9158	8.20309	1.6775	-0.175479	1.85298
chr17:62223831-62224331:downstream_13306	chr17	62223698	62223831	+	SNORA76C	NR	41.4884	-0.949165	0.815675	1.16366	0.244564	0.57931	65.0537	87.061	62.621	68.9059	16.2634	17.4122	5.56632	9.0234	0.209801	1.20675	-0.996953
chr1:161726954-161727454:downstream_1182	chr1	161719557	161726954	+	DUSP12	NM	26.5959	1.25012	1.07434	-1.16362	0.244579	NA	6.50537	3.86938	2.78316	4.10154	28.461	46.4325	64.0126	56.6013	0.59161	-0.687484	1.27909
chr11:95565857-95566357:downstream_17949	chr11	95523624	95565857	+	CEP57	NM	7.47763	-2.48751	2.13961	1.1626	0.244992	NA	1.62634	0	11.1326	2.46093	18.7029	0	11.1326	14.7656	-3.06322	-0.469586	-2.59363
chr1:67872992-67873492:downstream_17225	chr1	67873492	67896123	-	SERBP1	NM	20.9764	1.31753	1.13332	-1.16254	0.245015	NA	14.6371	12.5755	0	4.92185	52.043	36.7591	22.2653	24.6093	2.467	0.921789	1.54521
chr3:8616354-8616854:downstream_2802	chr3	8613467	8616354	+	LINC00312	NR	6.02969	-2.66395	2.2918	1.16238	0.24508	NA	0	0	9.74105	7.38278	3.25269	0	13.9158	13.9452	-Inf	-3.09855	-Inf
chr5:150069851-150070351:downstream_4109	chr5	150070351	150080669	-	RBM22	NM	54.4737	1.31138	1.12877	-1.16178	0.245324	0.579592	9.75806	5.80407	4.17474	0	108.152	167.351	62.621	77.9293	1.89828	0.970977	0.927304
chr20:33765165-33765665:downstream_14986	chr20	33759739	33765165	+	PROCR	NM	261.819	-0.698917	0.602002	1.16099	0.245647	0.579592	23.582	12.5755	15.3074	15.5859	739.986	592.982	359.027	335.506	0.227002	0.940526	-0.713524
chr14:74432680-74433180:downstream_10911	chr14	74433180	74486026	-	ENTPD5	NM	28.9548	1.09721	0.9457	-1.16021	0.245962	0.579592	6.50537	26.1183	16.6989	23.789	19.5161	23.2163	54.2716	61.5231	-0.311572	-1.43817	1.1266
chr10:112364392-112364892:downstream_8345	chr10	112327448	112364392	+	SMC3	NM	18.7924	1.25847	1.08507	-1.1598	0.246129	NA	6.50537	6.77141	6.95789	9.8437	11.3844	18.3795	30.6147	59.8825	-0.339693	-1.60431	1.26462
chr8:124827690-124828190:downstream_6702	chr8	124780881	124827690	+	FAM91A1	NM	16.9755	1.32746	1.1446	-1.15976	0.246146	NA	9.75806	3.86938	5.56632	5.74216	12.1976	24.1836	37.5726	36.9139	0.269109	-1.03379	1.3029
chr11:812876-813376:downstream_8987	chr11	809935	812876	+	RPLP2	NM	884.501	1.17774	1.01594	-1.15925	0.246352	0.579592	6.50537	6.77141	1.39158	1.64062	2511.07	2109.78	1283.04	1155.81	2.13047	0.921957	1.20851
chr12:104382656-104383156:downstream_10391	chr12	104359592	104382656	+	TDG	NM	23.3841	1.10338	0.952186	-1.15879	0.246542	NA	25.2083	12.5755	8.34947	13.1249	29.2742	28.053	27.8316	42.656	0.815149	-0.298151	1.1133
chr6:44221625-44222125:downstream_24810	chr6	44213902	44221625	+	HSP90AB1	NM	143.253	-0.760606	0.656452	1.15866	0.246594	0.579592	12.1976	38.6938	32.0063	32.8123	277.291	307.616	201.779	243.632	-0.348989	0.393071	-0.74206
chr19:53961515-53962015:downstream_21700	chr19	53935226	53961515	+	ZNF761	NM	8.68949	2.12586	1.83524	-1.15836	0.246719	NA	17.8898	2.90203	4.17474	3.28123	16.2634	0	6.95789	18.0468	1.47955	-0.620567	2.10011
chr11:118617972-118618472:downstream_17981	chr11	118618472	118661972	-	DDX6	NM	18.6812	-1.54441	1.33502	1.15684	0.247337	NA	2.43951	0	8.34947	4.10154	25.2083	27.0856	44.5305	37.7342	-2.3516	-0.65363	-1.69797
chr4:56771244-56771744:downstream_23638	chr4	56719815	56771244	+	EXOC1	NM	29.4484	1.24437	1.07577	-1.15673	0.247382	0.580544	5.6922	1.93469	4.17474	5.74216	35.7795	17.4122	91.8442	73.0075	-0.378794	-1.63189	1.2531
chr11:85667713-85668213:downstream_18207	chr11	85668213	85780923	-	PICALM	NM	5.28096	-2.02853	1.7553	1.15566	0.247821	NA	2.43951	1.93469	5.56632	4.92185	6.50537	10.6408	6.95789	3.28123	-1.26167	0.743792	-2.00546
chr8:48648975-48649475:downstream_6549	chr8	48649475	48650726	-	CEBPD	NM	51.2791	0.984317	0.853965	-1.15264	0.249057	0.58357	2.43951	8.7061	23.6568	15.5859	25.2083	19.3469	172.556	142.734	-1.81595	-2.82301	1.00706
chr5:94799098-94799598:downstream_4343	chr5	94799598	94890709	-	TTC37	NM	20.755	-1.51986	1.3189	1.15237	0.24917	NA	2.43951	0	8.34947	6.56247	16.2634	33.8571	54.2716	44.2967	-2.6118	-0.975723	-1.63608
chr17:18710026-18710526:downstream_12887	chr17	18684581	18710026	+	TVP23B	NM	19.3284	1.45556	1.26364	-1.15188	0.249369	NA	22.7688	2.90203	2.78316	4.92185	45.5376	20.3142	25.0484	30.3514	1.73626	0.249342	1.48692
chr20:43570270-43570770:downstream_15032	chr20	43570770	43589114	-	TOMM34	NM	8.48649	2.06649	1.79466	-1.15146	0.249542	NA	18.7029	17.4122	1.39158	0.820309	5.6922	18.3795	1.39158	4.10154	4.02925	2.13164	1.89761
chr12:56366573-56367073:downstream_18495	chr12	56360552	56366573	+	CDK2	NM	18.081	1.39527	1.21211	-1.15111	0.249686	NA	8.94488	5.80407	0	4.92185	24.3951	37.7264	29.2232	33.6327	1.58334	-0.0169518	1.60029
chr10:101909346-101909846:downstream_17558	chr10	101909846	101945814	-	ERLIN1	NM	18.4923	1.39515	1.21221	-1.15092	0.249766	NA	4.06586	7.73876	0	5.74216	24.3951	28.053	32.0063	45.9373	1.03969	-0.571539	1.61122
chr10:120068071-120068571:downstream_17564	chr10	120068571	120101839	-	FAM204A	NM	9.98583	-1.63496	1.42081	1.15072	0.249846	NA	11.3844	14.5102	15.3074	18.8671	5.6922	7.73876	5.56632	0.820309	-0.40027	1.07244	-1.47271
chr11:65633914-65634414:downstream_9455	chr11	65627871	65633914	+	MUS81	NM	13.6288	1.45815	1.26726	-1.15063	0.249882	NA	3.25269	6.77141	4.17474	2.46093	17.8898	15.4775	27.8316	31.1717	0.59516	-0.822362	1.41752
chr2:210885644-210886144:downstream_21999	chr2	210886144	211036094	-	KANSL1L	NM	13.9633	1.63078	1.41884	-1.14938	0.250401	NA	1.62634	22.2489	8.34947	3.28123	9.75806	21.2816	18.0905	27.0702	1.03758	-0.540957	1.57853
chr10:133780686-133781186:downstream_8787	chr10	133781186	133795517	-	BNIP3	NM	41.0908	1.06042	0.922993	-1.14889	0.250602	0.586285	11.3844	6.77141	2.78316	4.92185	80.504	77.3876	65.4042	79.5699	1.23656	0.123138	1.11342
chr22:19160345-19160845:downstream_15461	chr22	19159218	19160345	+	LINC01311	NR	10.9151	-1.67242	1.46062	1.145	0.252207	NA	15.4503	12.5755	5.56632	2.46093	20.3293	27.0856	1.39158	2.46093	1.80378	3.62147	-1.8177
chr3:128338312-128338812:downstream_3171	chr3	128338812	128369719	-	RPN1	NM	191.445	1.12769	0.98512	-1.14472	0.252324	0.589405	2.43951	7.73876	4.17474	0.820309	412.278	370.493	342.328	391.287	1.02692	0.0935655	0.933357
chr1:67454302-67454802:downstream_16954	chr1	67390577	67454302	+	MIER1	NM	7.58388	-1.78704	1.56458	1.14219	0.253375	NA	0.813171	5.80407	6.95789	8.20309	12.1976	10.6408	11.1326	4.92185	-1.19606	0.508483	-1.70454
chr19:52188115-52188615:downstream_14542	chr19	52188615	52196709	-	SPACA6P-AS	NR	5.53219	2.21987	1.94368	-1.1421	0.253413	NA	3.25269	6.77141	9.74105	8.20309	1.62634	0	9.74105	4.92185	-0.840041	-3.17247	2.33243
chr15:83684680-83685180:downstream_19480	chr15	83685180	83736106	-	BTBD1	NM	52.3256	-1.03181	0.903788	1.14165	0.2536	0.591473	2.43951	4.83672	9.74105	8.20309	91.8884	85.1263	129.417	86.9527	-1.30225	-0.289629	-1.01262
chr1:87575681-87576181:downstream_16807	chr1	87380334	87575681	+	HS2ST1	NM	4.31953	-2.78511	2.44025	1.14132	0.253735	NA	0	0	8.34947	6.56247	1.62634	0.967344	5.56632	11.4843	-Inf	-2.71675	-Inf
chr12:388722-389222:downstream_9801	chr12	389222	498621	-	KDM5A	NM	36.2626	0.912799	0.800537	-1.14023	0.254189	0.591874	13.0107	13.5428	51.4884	37.7342	11.3844	12.5755	76.5368	73.8278	-1.7485	-2.64977	0.901269
chr8:86126753-86127253:downstream_25913	chr8	86089618	86126753	+	E2F5	NM	8.87972	1.62178	1.42276	-1.13988	0.254337	NA	5.6922	7.73876	12.5242	5.74216	5.6922	1.93469	15.3074	16.4062	-0.443628	-2.05593	1.6123
chr1:116934986-116935486:downstream_16500	chr1	116935486	116961244	-	ATP1A1-AS1	NR	11.7471	1.36775	1.20001	-1.13978	0.254377	NA	16.2634	19.3469	5.56632	9.8437	11.3844	8.7061	9.74105	13.1249	1.20843	-0.18669	1.39512
chr7:79848725-79849225:downstream_25536	chr7	79764139	79848725	+	GNAI1	NM	13.0105	1.37147	1.2042	-1.1389	0.254743	NA	7.31854	11.6081	15.3074	7.38278	4.87903	10.6408	26.44	20.5077	-0.261645	-1.59694	1.3353
chr3:100074478-100074978:downstream_3076	chr3	100053561	100074478	+	NIT2	NM	36.6804	-0.927436	0.814651	1.13845	0.254934	0.591874	16.2634	22.2489	27.8316	19.6874	43.0981	83.1916	41.7474	39.3748	-0.303183	0.638569	-0.941752
chr2:196602426-196602926:downstream_22225	chr2	196521531	196602426	+	SLC39A10	NM	32.9964	1.26922	1.11489	-1.13843	0.254943	0.591874	1.62634	7.73876	4.17474	1.64062	54.4825	48.3672	73.7537	72.1872	0.687427	-0.504846	1.19227
chr3:130735555-130736055:downstream_23015	chr3	130569368	130735555	+	ATP2C1	NM	17.3405	-1.39699	1.22779	1.13781	0.255201	NA	2.43951	1.93469	6.95789	8.20309	34.9664	16.4449	29.2232	38.5545	-1.79327	-0.398727	-1.39454
chr7:77409120-77409620:downstream_5578	chr7	77325742	77409120	+	RSBN1L	NM	10.1852	-1.89087	1.66193	1.13776	0.255221	NA	2.43951	0	5.56632	20.5077	2.43951	11.6081	20.8737	18.0468	-3.41795	-1.4702	-1.94775
chr17:62493873-62494373:downstream_13307	chr17	62494373	62502484	-	DDX5	NM	39.7075	0.961461	0.845651	-1.13695	0.25556	0.5924	32.5269	37.7264	11.1326	11.4843	68.3064	68.6815	64.0126	23.789	1.63516	0.641729	0.993432
chr11:117156404-117156904:downstream_18262	chr11	117103340	117156404	+	RNF214	NM	8.95724	1.89222	1.66483	-1.13658	0.255712	NA	2.43951	6.77141	8.34947	6.56247	6.50537	0	32.0063	9.0234	-0.69505	-2.65697	1.96192
chr13:37523407-37523907:downstream_18933	chr13	37523907	37573504	-	ALG5	NM	10.3142	1.58067	1.39183	-1.13567	0.256094	NA	4.06586	6.77141	1.39158	4.10154	15.4503	9.67344	18.0905	22.9686	0.980303	-0.708656	1.68896
chr19:44104587-44105087:downstream_21681	chr19	44100543	44104587	+	ZNF576	NM	9.42669	-1.5554	1.3703	1.13508	0.256342	NA	9.75806	6.77141	4.17474	13.9452	13.0107	16.4449	5.56632	5.74216	-0.132542	1.38114	-1.51368
chr1:180084015-180084515:downstream_252	chr1	179923907	180084015	+	CEP350	NM	7.98829	-2.34084	2.06247	1.13497	0.256388	NA	0	0	2.78316	6.56247	4.06586	3.86938	23.6568	22.9686	-Inf	-2.55477	-Inf
chr5:137522836-137523336:downstream_4441	chr5	137523336	137549032	-	CDC23	NM	14.6758	1.2525	1.10499	-1.13349	0.257008	NA	9.75806	12.5755	6.95789	6.56247	18.7029	14.5102	27.8316	20.5077	0.724078	-0.541444	1.26552
chr8:80830594-80831094:downstream_6322	chr8	80831094	80942506	-	MRPS28	NM	26.8182	1.28142	1.1307	-1.1333	0.257088	NA	6.50537	10.6408	16.6989	4.10154	37.4059	8.7061	50.0968	80.3902	-0.278732	-1.50069	1.22196
chr12:13068852-13069352:downstream_10070	chr12	13068762	13068852	+	MIR614	NR	41.7201	-0.817109	0.72116	1.13305	0.257194	0.59442	34.9664	25.151	47.3137	56.6013	41.4717	44.4978	36.181	47.5779	-0.789551	0.0375828	-0.827134
chr1:249143716-249144216:downstream_1502	chr1	249132376	249143716	+	ZNF672	NM	14.1136	1.38078	1.21874	-1.13296	0.25723	NA	11.3844	6.77141	1.39158	6.56247	20.3293	18.3795	29.2232	18.8671	1.19067	-0.313082	1.50375
chr17:7215477-7215977:downstream_12799	chr17	7215977	7218658	-	GPS2	NM	47.3777	0.896782	0.791614	-1.13285	0.257276	0.59442	20.3293	43.5305	9.74105	11.4843	78.0644	102.539	54.2716	59.0622	1.58912	0.672243	0.916874
chr6:109629423-109629923:downstream_5294	chr6	109615505	109629423	+	CCDC162P	NR	3.65849	-2.72517	2.40667	1.13234	0.257491	NA	0	4.83672	5.56632	5.74216	0.813171	8.7061	2.78316	0.820309	-1.2253	1.40147	-2.62677
chr5:36102913-36103413:downstream_4222	chr5	36103413	36152015	-	LMBRD2	NM	20.5955	-1.10076	0.972207	1.13223	0.257539	NA	11.3844	5.80407	29.2232	25.4296	15.4503	22.2489	30.6147	24.6093	-1.66885	-0.550762	-1.11809
chr15:52838741-52839241:downstream_19469	chr15	52839241	52861643	-	ARPP19	NM	52.2494	0.865865	0.764856	-1.13206	0.257608	0.59442	21.1425	24.1836	20.8737	12.3046	51.2298	96.7344	84.8863	106.64	0.4501	-0.372295	0.822395
chr1:168171351-168171851:downstream_17323	chr1	168148082	168171351	+	TIPRL	NM	20.1155	1.24195	1.09799	-1.13111	0.258008	NA	8.94488	2.90203	4.17474	9.0234	14.6371	22.2489	47.3137	51.6794	-0.155822	-1.42425	1.26843
chr2:207179150-207179650:downstream_22330	chr2	207139364	207179150	+	ZDBF2	NM	10.0953	1.62548	1.43759	-1.1307	0.258182	NA	5.6922	3.86938	6.95789	7.38278	8.94488	0.967344	26.44	20.5077	-0.584792	-2.24377	1.65898
chr20:55093942-55094442:downstream_22541	chr20	55043640	55093942	+	RTFDC1	NM	43.1546	-1.02078	0.903078	1.13033	0.258335	0.595192	4.06586	3.86938	8.34947	9.8437	73.9986	75.4529	69.5789	100.078	-1.19705	-0.182941	-1.01411
chr4:173961558-173962058:downstream_3392	chr4	172734574	173961558	+	GALNTL6	NM	9.94759	-1.87819	1.66458	1.12832	0.259183	NA	3.25269	0	9.74105	13.1249	1.62634	17.4122	13.9158	20.5077	-2.8135	-0.854471	-1.95903
chr13:76434006-76434506:downstream_19019	chr13	76194569	76434006	+	LMO7	NM	11.1151	1.49973	1.32937	-1.12815	0.259257	NA	21.1425	4.83672	6.95789	11.4843	8.94488	5.80407	12.5242	17.2265	0.494344	-1.01231	1.50665
chr8:38120287-38120787:downstream_25896	chr8	38089008	38120287	+	DDHD2	NM	29.7621	1.05027	0.931231	-1.12782	0.259394	0.596724	6.50537	14.5102	9.74105	9.8437	23.582	43.5305	59.8379	70.5465	0.101725	-0.958119	1.05984
chr10:126676005-126676505:downstream_8768	chr10	126630691	126676005	+	ZRANB1	NM	9.3821	1.64498	1.4589	-1.12755	0.259509	NA	7.31854	17.4122	12.5242	10.664	5.6922	0.967344	13.9158	6.56247	0.0929133	-1.6206	1.71351
chr17:49375292-49375792:downstream_13243	chr17	49337896	49375292	+	UTP18	NM	10.7668	1.61048	1.4288	-1.12716	0.259675	NA	5.6922	5.80407	6.95789	2.46093	16.2634	2.90203	22.2653	23.789	0.287547	-1.26482	1.55237
chr9:124905837-124906337:downstream_6933	chr9	124906337	124922098	-	NDUFA8	NM	21.2336	-1.39505	1.23873	1.12619	0.260083	NA	4.06586	0	4.17474	6.56247	28.461	50.3019	32.0063	44.2967	-1.40099	0.0457769	-1.44676
chr20:3805954-3806454:downstream_22350	chr20	3801170	3805954	+	AP5S1	NM	9.57356	-1.64885	1.46425	1.12607	0.260135	NA	2.43951	0.967344	5.56632	4.92185	14.6371	17.4122	16.6989	13.9452	-1.62225	0.0646783	-1.68693
chr17:70398962-70399462:downstream_12685	chr17	70399462	70588943	-	LINC00673	NR	18.2781	1.52524	1.35699	-1.12398	0.26102	NA	0	3.86938	6.95789	13.1249	3.25269	3.86938	48.7053	66.445	-2.37579	-4.01508	1.63929
chr6:28089072-28089572:downstream_25364	chr6	28089572	28105094	-	ZSCAN16-AS1	NR	4.49871	-2.35226	2.09351	1.1236	0.261183	NA	3.25269	5.80407	1.39158	3.28123	6.50537	13.5428	1.39158	0.820309	0.954702	3.18012	-2.22542
chr16:24584183-24584683:downstream_20189	chr16	24550907	24584183	+	RBBP6	NM	28.5381	-1.14564	1.02011	1.12306	0.261411	0.600453	7.31854	2.90203	5.56632	4.10154	76.4381	71.5835	29.2232	31.1717	0.080208	1.29331	-1.2131
chr5:115628987-115629487:downstream_24070	chr5	115420672	115628987	+	COMMD10	NM	30.0173	-1.20917	1.07972	1.1199	0.262757	0.601686	4.06586	0	9.74105	9.0234	39.0322	36.7591	70.9705	70.5465	-2.20637	-0.900872	-1.3055
chr11:74718743-74719243:downstream_8921	chr11	74699949	74718743	+	NEU3	NM	61.3502	-0.790886	0.706425	1.11956	0.262901	0.601686	51.2298	34.8244	26.44	14.7656	160.195	126.722	34.7895	41.8357	1.06241	1.90474	-0.842335
chr11:30359770-30360270:downstream_9195	chr11	30344645	30359770	+	ARL14EP	NM	24.0167	1.14833	1.02609	-1.11914	0.26308	NA	26.8347	53.2039	18.0905	4.92185	30.9005	24.1836	20.8737	13.1249	1.79829	0.69616	1.10213
chr9:119164600-119165100:downstream_6927	chr9	118916070	119164600	+	PAPPA	NM	31.2398	-1.92611	1.72127	1.119	0.263139	0.601686	0	0	2.78316	6.56247	12.1976	14.5102	111.326	102.539	-Inf	-3.00137	-Inf
chr10:103827795-103828295:downstream_8688	chr10	103825123	103827795	+	HPS6	NM	21.3926	1.13962	1.01922	-1.11812	0.263514	NA	17.0766	28.053	2.78316	9.8437	31.7137	36.7591	19.4821	25.4296	1.83758	0.60844	1.22914
chr11:16779901-16780401:downstream_8807	chr11	16760147	16779901	+	C11orf58	NM	16.8141	1.31544	1.17663	-1.11798	0.263576	NA	6.50537	12.5755	4.17474	2.46093	25.2083	33.8571	29.2232	20.5077	1.52381	0.248171	1.27564
chr19:45910090-45910590:downstream_21120	chr19	45910590	45927177	-	ERCC1	NM	6.35666	2.06774	1.84994	-1.11774	0.26368	NA	10.5712	2.90203	2.78316	0.820309	13.8239	2.90203	5.56632	11.4843	1.90264	-0.0277379	1.93038
chr7:98992404-98992904:downstream_5968	chr7	98972297	98992404	+	ARPC1B	NM	37.9157	-1.15106	1.03056	1.11693	0.264026	0.602806	5.6922	0.967344	4.17474	11.4843	74.8118	60.9427	50.0968	95.1558	-1.2335	-0.0975648	-1.13594
chr14:59972124-59972624:downstream_19265	chr14	59951160	59972124	+	JKAMP	NM	18.6896	-1.24621	1.1158	1.11687	0.264048	NA	6.50537	2.90203	15.3074	5.74216	24.3951	38.6938	26.44	29.5311	-1.16192	0.172704	-1.33462
chr5:52410956-52411456:downstream_24208	chr5	52405671	52410956	+	LOC257396	NR	3.53315	2.65268	2.37632	-1.1163	0.264295	NA	4.06586	4.83672	0	0.820309	4.06586	6.77141	2.78316	4.92185	3.43998	0.492132	2.94785
chr14:31914742-31915242:downstream_11098	chr14	31915242	31926680	-	DTD2	NM	21.2247	1.08241	0.969756	-1.11616	0.264352	NA	19.5161	20.3142	11.1326	12.3046	14.6371	32.8897	27.8316	31.1717	0.765064	-0.312055	1.07712
chr1:16160209-16160709:downstream_485	chr1	16160709	16174642	-	FLJ37453	NR	22.0144	-1.11918	1.00271	1.11616	0.264355	NA	21.9556	7.73876	19.4821	10.664	38.2191	41.5958	20.8737	15.5859	-0.0217822	1.13036	-1.15214
chr14:31568820-31569320:downstream_10926	chr14	31569320	31676729	-	HECTD1	NM	47.301	-1.44177	1.29344	1.11468	0.264987	0.603251	1.62634	0	8.34947	9.0234	48.7903	28.053	130.808	151.757	-3.41713	-1.87859	-1.53854
chr4:119200978-119201478:downstream_23864	chr4	119199916	119200978	+	SNHG8	NR	55.8283	0.76565	0.686921	-1.11461	0.265017	0.603251	56.1088	36.7591	34.7895	24.6093	82.1303	59.9754	75.1453	77.109	0.644748	-0.0995187	0.744267
chr20:49578399-49578899:downstream_15083	chr20	49575350	49578399	+	MOCS3	NM	26.0793	1.04526	0.93783	-1.11456	0.265041	NA	39.8454	65.7794	13.9158	9.0234	21.9556	33.8571	11.1326	13.1249	2.20306	1.20216	1.0009
chr3:50324662-50325162:downstream_2975	chr3	50325162	50330026	-	IFRD2	NM	16.4489	1.30483	1.17171	-1.11361	0.265446	NA	8.13171	7.73876	5.56632	1.64062	28.461	25.151	27.8316	27.0702	1.13889	-0.0342979	1.17319
chr20:60883615-60884115:downstream_15130	chr20	60884115	60942368	-	LAMA5	NM	21.3768	1.18873	1.06826	-1.11277	0.265808	NA	10.5712	21.2816	2.78316	9.8437	36.5927	28.053	20.8737	41.0154	1.33492	0.0628686	1.27206
chr11:5683924-5684424:downstream_18368	chr11	5684424	5706339	-	TRIM5	NM	4.08316	-2.39224	2.15084	1.11224	0.266036	NA	0	3.86938	2.78316	8.20309	5.6922	5.80407	1.39158	4.92185	-1.50552	0.864669	-2.37019
chr17:72765499-72765999:downstream_12688	chr17	72744750	72765499	+	SLC9A3R1	NM	8.9381	1.95443	1.75731	-1.11218	0.266063	NA	7.31854	1.93469	1.39158	0.820309	21.1425	10.6408	20.8737	7.38278	2.06468	0.169686	1.89499
chr7:139879440-139879940:downstream_6113	chr7	139877060	139879440	+	JHDM1D-AS1	NR	10.6683	2.24561	2.0201	-1.11163	0.266296	NA	10.5712	8.7061	0	0	21.9556	37.7264	5.56632	0.820309	Inf	3.22417	Inf
chr1:38268113-38268613:downstream_114	chr1	38268613	38273865	-	YRDC	NM	16.0273	1.92514	1.73258	-1.11114	0.266508	NA	7.31854	3.86938	0	0.820309	42.2849	43.5305	18.0905	12.3046	3.76963	1.4974	2.27224
chr2:74731669-74732169:downstream_2053	chr2	74732169	74734821	-	PCGF1	NM	6.56086	-1.79133	1.61349	1.11022	0.266903	NA	3.25269	1.93469	5.56632	5.74216	15.4503	6.77141	5.56632	8.20309	-1.12433	0.690501	-1.81483
chr1:207968861-207969361:downstream_16570	chr1	207925382	207968861	+	CD46	NM	114.992	-0.759105	0.68398	1.10984	0.26707	0.60669	9.75806	5.80407	13.9158	17.2265	184.59	215.718	226.827	246.093	-1.00084	-0.240487	-0.760349
chr5:95220301-95220801:downstream_4052	chr5	95220801	95297775	-	ELL2	NM	16.9019	1.26252	1.13797	-1.10944	0.267239	NA	12.1976	4.83672	12.5242	5.74216	9.75806	19.3469	30.6147	40.1951	-0.100748	-1.28269	1.18194
chr14:94593617-94594117:downstream_11280	chr14	94594117	94595957	-	IFI27L2	NM	15.3175	1.44542	1.30382	-1.10861	0.2676	NA	4.06586	8.7061	4.17474	0.820309	22.7688	30.955	26.44	24.6093	1.35441	0.0736718	1.28074
chr2:27586718-27587218:downstream_21895	chr2	27587218	27593324	-	EIF2B4	NM	26.7279	1.23344	1.11322	-1.108	0.267864	NA	4.06586	7.73876	2.78316	3.28123	28.461	59.008	58.4463	50.0388	0.960916	-0.310654	1.27157
chr11:85367597-85368097:downstream_18340	chr11	85358962	85367597	+	TMEM126A	NM	14.8757	1.37097	1.23819	-1.10724	0.268192	NA	12.1976	15.4775	1.39158	4.10154	33.34	22.2489	9.74105	20.5077	2.33289	0.877922	1.45497
chr3:156256841-156257341:downstream_23441	chr3	156257341	156272989	-	SSR3	NM	29.4839	0.983516	0.888302	-1.10719	0.268213	0.60669	46.3508	27.0856	33.3979	24.6093	26.0215	14.5102	41.7474	22.1483	0.340265	-0.65667	0.996935
chr1:204337057-204337557:downstream_1319	chr1	204337557	204338847	-	LINC00628	NR	4.89755	2.1315	1.92544	-1.10702	0.268286	NA	6.50537	8.7061	1.39158	1.64062	6.50537	4.83672	1.39158	8.20309	2.32672	0.241382	2.08534
chr3:158410360-158410860:downstream_23161	chr3	158362316	158410360	+	GFM1	NM	47.2994	0.826571	0.747817	-1.10531	0.269024	0.60669	32.5269	16.4449	23.6568	31.1717	52.8561	38.6938	100.194	82.8512	-0.162979	-0.999567	0.836587
chr18:48700419-48700919:downstream_13629	chr18	48700919	48724051	-	MEX3C	NM	38.5361	1.0912	0.987385	-1.10514	0.269098	0.60669	6.50537	9.67344	5.56632	3.28123	47.9771	85.1263	96.0189	54.1404	0.870756	-0.173946	1.0447
chr8:145135551-145136051:downstream_6780	chr8	145133521	145135551	+	EXOSC4	NM	20.7172	1.35453	1.22583	-1.10499	0.269163	NA	8.94488	21.2816	1.39158	2.46093	59.3615	38.6938	13.9158	19.6874	2.97194	1.545	1.42695
chr5:96496070-96496570:downstream_24334	chr5	96496570	96519005	-	RIOK2	NM	11.3671	1.45329	1.31529	-1.10492	0.269196	NA	20.3293	8.7061	6.95789	2.46093	11.3844	17.4122	9.74105	13.9452	1.62419	0.281846	1.34235
chr19:50886285-50886785:downstream_21308	chr19	50879679	50886285	+	NR1H2	NM	30.9646	1.03905	0.940533	-1.10474	0.269272	0.60669	19.5161	5.80407	8.34947	7.38278	50.4166	41.5958	51.4884	63.1638	0.686562	-0.317363	1.00393
chr16:2011561-2012061:downstream_12097	chr16	2012061	2014827	-	RPS2	NM	31.523	-1.0368	0.938587	1.10464	0.269314	0.60669	11.3844	4.83672	16.6989	9.0234	48.7903	71.5835	57.0547	32.8123	-0.665149	0.421656	-1.0868
chr1:24022915-24023415:downstream_17195	chr1	24018268	24022915	+	RPL11	NM	54.8496	0.818489	0.740976	-1.10461	0.269329	0.60669	29.2742	30.955	11.1326	6.56247	115.47	125.755	55.6632	63.9841	1.76711	1.01159	0.75552
chr15:76193388-76193888:downstream_19825	chr15	76135626	76193388	+	UBE2Q2	NM	8.90705	1.60703	1.45489	-1.10457	0.269344	NA	2.43951	6.77141	5.56632	10.664	4.06586	2.90203	16.6989	22.1483	-0.817274	-2.47902	1.66175
chr9:136218159-136218659:downstream_26522	chr9	136218659	136223361	-	SURF1	NM	7.55253	1.7573	1.5921	-1.10377	0.269695	NA	22.7688	13.5428	4.17474	2.46093	4.06586	6.77141	4.17474	2.46093	2.45212	0.707689	1.74443
chr5:41941672-41942172:downstream_24123	chr5	41925353	41941672	+	FBXO4	NM	8.74837	1.73602	1.57307	-1.10359	0.269771	NA	2.43951	16.4449	4.17474	1.64062	11.3844	11.6081	8.34947	13.9452	1.69925	0.0444632	1.65479
chr16:89807332-89807832:downstream_20289	chr16	89787392	89807332	+	ZNF276	NM	8.85315	1.68724	1.52938	-1.10321	0.269934	NA	6.50537	3.86938	4.17474	4.92185	10.5712	2.90203	8.34947	29.5311	0.189679	-1.49136	1.68104
chr11:100861656-100862156:downstream_8811	chr11	100558406	100861656	+	ARHGAP42	NM	16.2337	-1.48978	1.35063	1.10303	0.270015	NA	2.43951	0	22.2653	20.5077	6.50537	5.80407	40.3558	31.992	-4.13203	-2.55518	-1.57685
chr19:37620651-37621151:downstream_13765	chr19	37569381	37620651	+	ZNF420	NM	6.38001	-2.05587	1.86506	1.10231	0.270326	NA	1.62634	0	5.56632	5.74216	9.75806	4.83672	15.3074	8.20309	-2.7977	-0.68785	-2.10985
chr18:9538106-9538606:downstream_13562	chr18	9475529	9538106	+	RALBP1	NM	5.9317	-2.15042	1.95382	1.10063	0.27106	NA	1.62634	0	5.56632	4.92185	3.25269	11.6081	13.9158	6.56247	-2.68906	-0.462579	-2.22648
chrUn_gl000220:126696-127196:downstream_16416	chrUn	gl000220	97128	NR	126696	LOC100507412	4.30631	-2.96457	2.69397	1.10045	0.271138	NA	4.87903	3.86938	1.39158	0	14.6371	9.67344	0	0	2.6523	Inf	-Inf
chr5:27496508-27497008:downstream_4204	chr5	27472398	27496508	+	LINC01021	NR	36.9574	1.04004	0.946713	-1.09858	0.271952	0.61169	36.5927	33.8571	5.56632	2.46093	68.3064	110.277	18.0905	20.5077	3.13362	2.20999	0.923626
chr3:149455756-149456256:downstream_3229	chr3	149456256	149470286	-	COMMD2	NM	9.1642	1.79455	1.6348	-1.09772	0.272326	NA	4.87903	6.77141	1.39158	1.64062	5.6922	25.151	9.74105	18.0468	1.94195	0.150496	1.79145
chr4:74962253-74962753:downstream_3739	chr4	74962753	74964997	-	CXCL2	NM	12.1479	1.63132	1.4867	-1.09728	0.272519	NA	9.75806	0	11.1326	7.38278	6.50537	3.86938	16.6989	41.8357	-0.924061	-2.49622	1.57215
chr18:60994470-60994970:downstream_13654	chr18	60994970	61034506	-	KDSR	NM	20.9441	1.30425	1.18921	-1.09673	0.272758	NA	6.50537	2.90203	4.17474	1.64062	36.5927	27.0856	50.0968	38.5545	0.69393	-0.47734	1.17127
chr7:17829884-17830384:downstream_5517	chr7	17830384	17980131	-	SNX13	NM	8.99339	-2.31237	2.10846	1.09671	0.272767	NA	0.813171	0	15.3074	6.56247	8.13171	0	22.2653	18.8671	-4.74924	-2.33864	-2.4106
chr21:44262689-44263189:downstream_22727	chr21	44263189	44299699	-	WDR4	NM	5.17277	1.97854	1.80457	-1.09641	0.272901	NA	7.31854	4.83672	1.39158	2.46093	8.13171	2.90203	6.95789	7.38278	1.65771	-0.37819	2.0359
chr7:93620499-93620999:downstream_5947	chr7	93620999	93633690	-	BET1	NM	19.1578	-1.31778	1.20297	1.09544	0.273325	NA	36.5927	34.8244	13.9158	13.9452	19.5161	26.1183	8.34947	0	1.35802	2.45037	-1.09234
chr12:123742506-123743006:downstream_18464	chr12	123717843	123742506	+	C12orf65	NM	12.7075	-1.87073	1.70796	1.0953	0.273384	NA	1.62634	0	9.74105	3.28123	25.2083	3.86938	29.2232	28.7108	-3.00128	-0.994497	-2.00678
chr9:33384447-33384947:downstream_7027	chr9	33384947	33402517	-	AQP7	NM	7.93778	-1.73604	1.58582	1.09473	0.273637	NA	0.813171	4.83672	5.56632	4.92185	10.5712	19.3469	12.5242	4.92185	-0.892467	0.778118	-1.67058
chr5:179265077-179265577:downstream_24391	chr5	179233387	179265077	+	SQSTM1	NM	9.38772	1.58971	1.45227	-1.09464	0.273675	NA	10.5712	5.80407	4.17474	1.64062	18.7029	7.73876	12.5242	13.9452	1.49358	-0.00151393	1.4951
chr9:91620069-91620569:downstream_6886	chr9	91606323	91620069	+	S1PR3	NM	41.2801	1.00511	0.918882	-1.09384	0.274026	0.614064	5.6922	8.7061	4.17474	4.92185	65.0537	68.6815	73.7537	99.2573	0.662501	-0.371485	1.03399
chr11:6631547-6632047:downstream_9103	chr11	6632047	6633475	-	TAF10	NM	51.06	-0.813857	0.744191	1.09361	0.274125	0.614064	27.6478	17.4122	29.2232	17.2265	117.91	84.159	50.0968	64.8044	-0.0438193	0.814452	-0.858272
chr7:112756272-112756772:downstream_25598	chr7	112756772	112758637	-	LINC00998	NR	63.1655	1.04357	0.954435	-1.09339	0.274222	0.614064	11.3844	5.80407	4.17474	1.64062	148.81	148.004	100.194	85.3121	1.5635	0.678095	0.885407
chr1:8071278-8071778:downstream_417	chr1	8071778	8086393	-	ERRFI1	NM	26.5657	-1.1614	1.06279	1.09278	0.274489	NA	4.87903	0	22.2653	21.328	17.0766	17.4122	59.8379	69.7262	-3.15944	-1.90947	-1.24997
chr1:116947396-116947896:downstream_16499	chr1	116915794	116947396	+	ATP1A1	NM	156.968	0.985848	0.902767	-1.09203	0.27482	0.614495	9.75806	0	4.17474	3.28123	269.973	247.64	335.371	385.545	0.388197	-0.477956	0.866154
chr2:203070402-203070902:downstream_22267	chr2	203070902	203103322	-	SUMO1	NM	9.30434	-1.58629	1.4545	1.09061	0.275446	NA	1.62634	5.80407	4.17474	6.56247	11.3844	26.1183	9.74105	9.0234	-0.531105	0.998993	-1.5301
chr19:45412652-45413152:downstream_21004	chr19	45409005	45412652	+	APOE	NM	11.3584	2.12859	1.95209	-1.09042	0.27553	NA	2.43951	7.73876	0	0	33.34	35.7917	4.17474	7.38278	Inf	2.58052	Inf
chr2:68403094-68403594:downstream_2005	chr2	68385004	68403094	+	PNO1	NM	36.4755	0.948579	0.870578	-1.0896	0.275891	0.61598	29.2742	25.151	4.17474	8.20309	81.3171	73.5182	25.0484	45.117	2.13652	1.1419	0.994612
chr15:91541145-91541645:downstream_19838	chr15	91541645	91565851	-	VPS33B	NM	8.96046	1.49791	1.37475	-1.08959	0.275894	NA	17.8898	13.5428	4.17474	7.38278	8.94488	4.83672	8.34947	6.56247	1.44343	-0.113724	1.55715
chr8:103838029-103838529:downstream_25858	chr8	103838529	103876428	-	AZIN1	NM	10.765	1.3754	1.26279	-1.08917	0.276078	NA	8.13171	11.6081	6.95789	5.74216	9.75806	10.6408	11.1326	22.1483	0.636276	-0.70621	1.34249
chr16:11022247-11022747:downstream_12184	chr16	11022747	11036257	-	DEXI	NM	8.8731	1.72387	1.58303	-1.08897	0.276168	NA	16.2634	5.80407	1.39158	1.64062	12.1976	19.3469	6.95789	7.38278	2.86349	1.13727	1.72621
chr8:59364060-59364560:downstream_6567	chr8	59323822	59364060	+	UBXN2B	NM	3.99779	-2.43345	2.2359	1.08835	0.27644	NA	1.62634	0	4.17474	5.74216	3.25269	6.77141	1.39158	9.0234	-2.60826	-0.0551871	-2.55307
chr8:105500958-105501458:downstream_25996	chr8	105501458	105601252	-	LRP12	NM	15.5366	-1.62287	1.49186	1.08782	0.276675	NA	0	1.93469	15.3074	10.664	5.6922	11.6081	34.7895	44.2967	-3.74675	-2.19263	-1.55412
chr3:122599986-122600486:downstream_2682	chr3	122513900	122599986	+	DIRC2	NM	36.7713	-0.870432	0.800454	1.08742	0.27685	0.61709	25.2083	25.151	77.9284	56.6013	16.2634	28.053	40.3558	24.6093	-1.4176	-0.551823	-0.865773
chr7:86954163-86954663:downstream_5929	chr7	86954663	86974808	-	TP53TG1	NR	10.0743	-1.75858	1.61801	1.08688	0.277091	NA	15.4503	9.67344	2.78316	2.46093	23.582	24.1836	0	2.46093	2.26029	4.2787	-2.01841
chr12:105196774-105197274:downstream_9916	chr12	105197274	105322472	-	SLC41A2	NM	65.8529	-0.79522	0.731825	1.08663	0.277202	0.61709	12.1976	3.86938	77.9284	77.109	30.0873	25.151	154.465	146.015	-3.27045	-2.44353	-0.82692
chr11:118873170-118873670:downstream_9682	chr11	118873670	118874303	-	RPL23AP64	NR	6.88363	-1.64998	1.51945	1.08591	0.277521	NA	4.87903	5.80407	6.95789	5.74216	12.1976	10.6408	5.56632	3.28123	-0.249505	1.36811	-1.61761
chr3:33911199-33911699:downstream_23332	chr3	33840062	33911199	+	PDCD6IP	NM	34.6896	1.11418	1.02683	-1.08507	0.277889	0.617129	7.31854	5.80407	2.78316	12.3046	50.4166	17.4122	104.368	77.109	-0.201327	-1.41982	1.21849
chr12:95702289-95702789:downstream_10363	chr12	95702195	95702289	+	MIR331	NR	40.2921	-0.969283	0.893557	1.08475	0.278034	0.617129	8.94488	15.4775	140.549	93.5152	4.06586	6.77141	29.2232	23.789	-3.26063	-2.29032	-0.97031
chr2:24337178-24337678:downstream_1888	chr2	24337678	24346347	-	PFN4	NM	11.9336	1.5603	1.43963	-1.08382	0.278445	NA	26.8347	35.7917	4.17474	1.64062	10.5712	10.6408	4.17474	1.64062	3.42883	1.86694	1.56189
chr17:10583148-10583648:downstream_12840	chr17	10583648	10600885	-	SCO1	NM	52.1265	0.819697	0.756314	-1.08381	0.278451	0.617152	19.5161	15.4775	9.74105	8.20309	92.7015	99.6365	94.6274	77.109	0.963579	0.163448	0.800131
chr1:62146218-62146718:downstream_768	chr1	62146718	62191095	-	TM2D1	NM	6.67781	2.05785	1.90144	-1.08226	0.279136	NA	8.13171	4.83672	4.17474	1.64062	12.1976	0	16.6989	5.74216	1.15707	-0.87955	2.03662
chr2:227595532-227596032:downstream_2461	chr2	227596032	227663506	-	IRS1	NM	5.07205	2.26914	2.09691	-1.08213	0.279193	NA	0.813171	9.67344	2.78316	6.56247	0	3.86938	11.1326	5.74216	0.166186	-2.1247	2.29088
chr10:81587358-81587858:downstream_8593	chr10	81585657	81587358	+	LOC642361	NR	8.82942	-1.82936	1.69083	1.08193	0.279283	NA	20.3293	12.5755	13.9158	9.8437	7.31854	3.86938	2.78316	0	0.469792	2.00715	-1.53735
chr9:21330517-21331017:downstream_7005	chr9	21331017	21335429	-	KLHL9	NM	33.3859	0.92081	0.851102	-1.0819	0.279295	0.617541	43.9112	21.2816	23.6568	16.4062	28.461	47.3999	37.5726	48.3982	0.702442	-0.180491	0.882934
chr12:120564513-120565013:downstream_9795	chr12	120565013	120632513	-	GCN1L1	NM	69.2236	0.791121	0.731839	-1.081	0.279696	0.617541	12.1976	18.3795	16.6989	10.664	85.383	112.212	121.067	177.187	0.160228	-0.593996	0.754224
chr18:29128814-29129314:downstream_13496	chr18	29078026	29128814	+	DSG2	NM	106.78	1.77447	1.64203	-1.08066	0.279849	0.617541	1.62634	22.2489	12.5242	3.28123	123.602	129.624	310.322	251.014	0.595095	-1.14844	1.74353
chr16:69376648-69377148:downstream_12437	chr16	69377148	69385712	-	TMED6	NM	3.80429	2.61411	2.42157	-1.07951	0.280361	NA	4.87903	4.83672	1.39158	0	1.62634	9.67344	5.56632	2.46093	2.8036	0.493319	2.31028
chr8:37615319-37615819:downstream_25926	chr8	37594096	37615319	+	ERLIN2	NM	14.0356	1.5791	1.46371	-1.07884	0.280661	NA	2.43951	7.73876	0	2.46093	24.3951	29.0203	16.6989	29.5311	2.04822	0.208426	1.83979
chr15:26788193-26788693:downstream_19557	chr15	26788693	27018935	-	GABRB3	NM	50.0517	-1.08347	1.00519	1.07788	0.281088	0.619374	4.06586	0	9.74105	13.1249	65.0537	40.6285	130.808	136.992	-2.49157	-1.34142	-1.15015
chr1:169365780-169366280:downstream_239	chr1	169337193	169365780	+	BLZF1	NM	8.39473	-1.59855	1.48331	1.07769	0.281171	NA	3.25269	7.73876	4.17474	5.74216	23.582	11.6081	6.95789	4.10154	0.14842	1.66989	-1.52147
chr6:160527583-160528083:downstream_4678	chr6	160390130	160527583	+	IGF2R	NM	10.0779	1.58269	1.47029	-1.07645	0.281724	NA	3.25269	5.80407	8.34947	18.0468	0.813171	3.86938	16.6989	23.789	-1.54327	-3.11212	1.56886
chr5:133737255-133737755:downstream_4418	chr5	133737755	133747598	-	CDKN2AIPNL	NM	25.1478	-1.08227	1.00571	1.07612	0.281872	NA	4.87903	7.73876	4.17474	14.7656	42.2849	54.1713	40.3558	32.8123	-0.586	0.398658	-0.984659
chr20:42214273-42214773:downstream_22548	chr20	42187634	42214273	+	SGK2	NM	12.5879	-1.4136	1.31409	1.07573	0.282049	NA	4.87903	0.967344	22.2653	11.4843	6.50537	13.5428	18.0905	22.9686	-2.52926	-1.03423	-1.49502
chr14:55516206-55516706:downstream_19401	chr14	55493843	55516206	+	SOCS4	NM	31.7885	0.991849	0.922738	-1.0749	0.282421	0.620309	48.7903	83.1916	12.5242	9.0234	48.7903	28.053	8.34947	15.5859	2.61474	1.68278	0.931964
chr2:113334729-113335229:downstream_22154	chr2	113299491	113334729	+	POLR1B	NM	11.5283	-1.39159	1.29501	1.07458	0.282563	NA	17.8898	17.4122	13.9158	12.3046	13.8239	9.67344	5.56632	1.64062	0.429058	1.70504	-1.27598
chr1:118503049-118503549:downstream_36	chr1	118472371	118503049	+	WDR3	NM	14.8166	1.50178	1.398	-1.07423	0.282718	NA	8.13171	3.86938	0	2.46093	32.5269	29.0203	23.6568	18.8671	2.28589	0.533418	1.75247
chr22:50882930-50883430:downstream_15707	chr22	50883430	50913500	-	SBF1	NM	5.60286	-1.87028	1.74126	1.0741	0.28278	NA	4.87903	6.77141	5.56632	4.10154	6.50537	12.5755	2.78316	1.64062	0.269116	2.10878	-1.83966
chr2:46811827-46812327:downstream_1619	chr2	46769866	46811827	+	RHOQ	NM	9.72383	-1.49334	1.3905	1.07397	0.282838	NA	4.06586	13.5428	13.9158	13.9452	14.6371	5.80407	6.95789	4.92185	-0.661962	0.782972	-1.44493
chr20:22561141-22561641:downstream_22429	chr20	22561641	22566101	-	FOXA2	NM	21.296	-1.21912	1.13531	1.07382	0.282904	NA	1.62634	5.80407	12.5242	13.1249	13.8239	40.6285	45.9221	36.9139	-1.7874	-0.605263	-1.18213
chr7:56023033-56023533:downstream_5836	chr7	56019610	56023033	+	MRPS17	NM	130.871	-0.899582	0.837952	1.07355	0.283025	0.620309	8.94488	1.93469	2.78316	6.56247	365.114	328.897	185.08	147.656	0.219259	1.06058	-0.841324
chr5:96110385-96110885:downstream_24044	chr5	95997740	96110385	+	CAST	NM	129.028	0.724454	0.67496	-1.07333	0.283123	0.620309	17.0766	5.80407	32.0063	30.3514	107.339	67.7141	375.726	396.209	-1.44644	-2.14069	0.694251
chr1:149858961-149859461:downstream_975	chr1	149858524	149858961	+	HIST2H2AC	NM	304.99	0.677222	0.630989	-1.07327	0.283149	0.620309	10.5712	9.67344	25.0484	16.4062	345.598	222.489	950.448	859.683	-1.03399	-1.67191	0.637921
chr7:37945034-37945534:downstream_5794	chr7	37945534	37956525	-	SFRP4	NM	9.83592	-2.33769	2.17843	1.0731	0.283224	NA	38.2191	17.4122	8.34947	0	4.06586	10.6408	0	0	2.73614	Inf	-Inf
chr2:233208678-233209178:downstream_21870	chr2	232826292	233208678	+	DIS3L2	NM	9.61381	-1.66373	1.5505	1.07303	0.283259	NA	0	2.90203	12.5242	10.664	8.13171	5.80407	13.9158	22.9686	-2.99826	-1.40422	-1.59404
chr2:202345574-202346074:downstream_22265	chr2	202316391	202345574	+	STRADB	NM	8.43527	1.46774	1.36803	-1.07288	0.283324	NA	11.3844	9.67344	9.74105	6.56247	4.87903	4.83672	9.74105	10.664	0.369174	-1.07053	1.4397
chr5:141379733-141380233:downstream_4492	chr5	141380233	141392620	-	GNPDA1	NM	17.653	1.15577	1.07739	-1.07275	0.283382	NA	8.13171	9.67344	4.17474	4.92185	26.0215	27.0856	29.2232	31.992	0.968898	-0.204984	1.17388
chr12:118583390-118583890:downstream_10439	chr12	118573869	118583390	+	PEBP1	NM	400.413	-0.820127	0.765659	1.07114	0.284107	0.62151	12.1976	0.967344	9.74105	4.92185	888.796	1138.56	574.722	573.396	-0.155473	0.820332	-0.975805
chr15:40866893-40867393:downstream_19704	chr15	40861491	40866893	+	RPUSD2	NM	5.71124	2.1055	1.96669	-1.07058	0.28436	NA	11.3844	0.967344	0	2.46093	8.94488	6.77141	6.95789	8.20309	2.32744	0.0518981	2.27554
chr4:101944086-101944586:downstream_23804	chr4	101944586	102268628	-	PPP3CA	NM	18.5619	-1.54576	1.44403	1.07044	0.28442	NA	1.62634	0	9.74105	5.74216	18.7029	14.5102	47.3137	50.8591	-3.251	-1.56357	-1.68743
chrX:135043730-135044230:downstream_7952	chrX	135044230	135056134	-	MMGT1	NM	35.3062	-0.949947	0.888412	1.06926	0.28495	0.622457	5.6922	6.77141	9.74105	8.20309	83.7566	60.9427	55.6632	51.6794	-0.525791	0.430836	-0.956626
chr14:74523867-74524367:downstream_19145	chr14	74524367	74551196	-	ALDH6A1	NM	5.89531	-1.96627	1.8414	1.06782	0.285604	NA	0.813171	1.93469	5.56632	5.74216	2.43951	13.5428	9.74105	7.38278	-2.04102	-0.0995271	-1.9415
chr14:75127454-75127954:downstream_11228	chr14	75127954	75179807	-	AREL1	NM	31.7512	1.05855	0.991399	-1.06773	0.285642	0.623069	6.50537	4.83672	8.34947	8.20309	40.6586	15.4775	72.3621	97.6167	-0.545368	-1.59835	1.05299
chr19:14198728-14199228:downstream_14063	chr19	14199228	14201232	-	SAMD1	NM	18.7037	1.10024	1.03116	-1.067	0.285974	NA	27.6478	31.9224	13.9158	27.0702	7.31854	12.5755	11.1326	18.0468	0.53946	-0.552617	1.09208
chr13:31233686-31234186:downstream_10573	chr13	31191829	31233686	+	USPL1	NM	13.7789	-1.30298	1.22162	1.0666	0.286153	NA	2.43951	11.6081	8.34947	16.4062	17.8898	23.2163	13.9158	16.4062	-0.817429	0.438987	-1.25642
chr11:18388590-18389090:downstream_18043	chr11	18343815	18388590	+	GTF2H1	NM	9.49839	1.41409	1.32893	-1.06408	0.287291	NA	13.0107	16.4449	5.56632	4.10154	8.13171	11.6081	9.74105	7.38278	1.60727	0.205105	1.40217
chr21:38887679-38888179:downstream_22652	chr21	38739858	38887679	+	DYRK1A	NM	12.5148	-2.04574	1.92257	1.06407	0.287299	NA	0	0	4.17474	6.56247	4.06586	5.80407	27.8316	51.6794	-Inf	-3.01004	-Inf
chr15:50999236-50999736:downstream_11722	chr15	50999736	51057910	-	SPPL2A	NM	72.7559	-0.637146	0.59956	1.06269	0.287923	0.627143	47.1639	55.1386	102.977	114.843	61.801	48.3672	77.9284	73.8278	-1.09029	-0.462047	-0.628247
chr2:219314473-219314973:downstream_1796	chr2	219314973	219433084	-	USP37	NM	6.65904	2.18712	2.05977	-1.06183	0.288314	NA	0	15.4775	6.95789	9.0234	0	3.86938	9.74105	8.20309	-0.0462104	-2.21334	2.16713
chr19:28297688-28298188:downstream_21252	chr19	28284374	28297688	+	LOC101927151	NR	19.3339	-1.11649	1.05183	1.06147	0.288476	NA	34.9664	29.9877	22.2653	24.6093	21.1425	10.6408	6.95789	4.10154	0.470615	1.52299	-1.05237
chr17:46709351-46709851:downstream_13205	chr17	46709851	46709921	-	MIR196A1	NR	7.4852	1.72353	1.62644	-1.05969	0.289285	NA	4.87903	9.67344	5.56632	1.64062	3.25269	11.6081	16.6989	6.56247	1.01381	-0.646425	1.66023
chr5:34959069-34959569:downstream_24093	chr5	34929697	34959069	+	DNAJC21	NM	16.5869	1.18635	1.11963	-1.0596	0.289328	NA	37.4059	37.7264	5.56632	10.664	17.8898	9.67344	5.56632	8.20309	2.21074	1.00128	1.20946
chr17:5288845-5289345:downstream_12775	chr17	5289345	5323059	-	NUP88	NM	16.5999	1.1192	1.05644	-1.05941	0.289415	NA	12.1976	12.5755	19.4821	9.8437	9.75806	12.5755	33.3979	22.9686	-0.2434	-1.33563	1.09223
chr2:207027653-207028153:downstream_21890	chr2	207024317	207027653	+	EEF1B2	NM	162.536	0.851974	0.804517	-1.05899	0.289605	0.629184	11.3844	16.4449	4.17474	3.28123	491.155	365.656	231.002	177.187	1.90013	1.06974	0.830392
chr12:124082688-124083188:downstream_10493	chr12	124069075	124082688	+	TMED2	NM	510.758	0.542814	0.512668	-1.0588	0.28969	0.629184	28.461	30.955	20.8737	22.9686	986.377	924.781	1065.95	1005.7	0.438528	-0.116332	0.554859
chr12:56399309-56399809:downstream_18858	chr12	56391042	56399309	+	SUOX	NM	17.4973	1.39094	1.31371	-1.05878	0.289699	NA	7.31854	0	2.78316	7.38278	8.94488	17.4122	40.3558	55.781	-0.474115	-1.8669	1.39278
chr4:57259028-57259528:downstream_3445	chr4	57259528	57301802	-	PPAT	NM	12.3838	1.3514	1.277	-1.05827	0.289934	NA	9.75806	16.4449	15.3074	3.28123	13.0107	6.77141	18.0905	16.4062	0.495309	-0.802259	1.29757
chr2:209100450-209100950:downstream_21975	chr2	209100950	209119867	-	IDH1	NM	47.6105	-0.927688	0.876957	1.05785	0.290124	0.629225	4.87903	4.83672	5.56632	14.7656	93.5147	68.6815	91.8442	96.7964	-1.06535	-0.217901	-0.847445
chr9:95606812-95607312:downstream_26584	chr9	95607312	95640320	-	ZNF484	NM	7.09818	1.77866	1.68226	-1.0573	0.290374	NA	8.94488	9.67344	6.95789	12.3046	4.06586	0	4.17474	10.664	-0.0490732	-1.86774	1.81867
chr17:28853832-28854332:downstream_20499	chr17	28804425	28853832	+	GOSR1	NM	9.98323	-1.80332	1.7061	1.05698	0.29052	NA	0.813171	0.967344	15.3074	10.664	8.94488	0.967344	20.8737	21.328	-3.86656	-2.09002	-1.77654
chr18:34359487-34359987:downstream_20962	chr18	34359987	34409179	-	TPGS2	NM	8.61151	-1.63719	1.54954	1.05656	0.29071	NA	0.813171	2.90203	13.9158	8.20309	4.87903	9.67344	19.4821	9.0234	-2.57376	-0.969976	-1.60379
chr5:122358577-122359077:downstream_4388	chr5	122359077	122372425	-	PPIC	NM	40.2482	-0.914898	0.867266	1.05492	0.291461	0.631221	3.25269	8.7061	13.9158	14.7656	67.4932	54.1713	93.2358	66.445	-1.26204	-0.392282	-0.869759
chr12:22600979-22601479:downstream_18471	chr12	22601479	22697480	-	C2CD5	NM	8.88806	-2.30067	2.18171	1.05452	0.291643	NA	0	0	4.17474	8.20309	6.50537	0	15.3074	36.9139	-Inf	-3.00493	-Inf
chr2:74760683-74761183:downstream_21972	chr2	74756531	74760683	+	HTRA2	NM	6.10597	1.79294	1.70363	-1.05242	0.292606	NA	13.0107	5.80407	2.78316	2.46093	9.75806	2.90203	5.56632	6.56247	1.84311	0.0618525	1.78125
chr16:83846607-83847107:downstream_12497	chr16	83841507	83846607	+	HSBP1	NM	27.1466	1.28137	1.21922	-1.05097	0.293271	NA	9.75806	6.77141	1.39158	1.64062	64.2405	72.5508	22.2653	38.5545	2.44661	1.16936	1.27724
chr1:32663886-32664386:downstream_608	chr1	32645344	32663886	+	TXLNA	NM	10.4304	1.49748	1.42528	-1.05065	0.293417	NA	13.8239	8.7061	0	5.74216	13.8239	16.4449	16.6989	8.20309	1.97218	0.281566	1.69062
chr15:44819429-44819929:downstream_11699	chr15	44719578	44819429	+	CTDSPL2	NM	8.14193	1.73504	1.65174	-1.05043	0.293519	NA	3.25269	10.6408	11.1326	13.9452	0	3.86938	8.34947	13.9452	-0.852008	-2.52653	1.67452
chr7:141464997-141465497:downstream_6119	chr7	141463896	141464997	+	TAS2R3	NM	16.204	1.19285	1.13777	-1.0484	0.294452	NA	38.2191	28.053	12.5242	5.74216	8.94488	19.3469	6.95789	9.8437	1.85921	0.751784	1.10743
chr1:236372209-236372709:downstream_313	chr1	236305831	236372209	+	GPR137B	NM	10.3419	-1.5328	1.46284	1.04783	0.294718	NA	3.25269	0.967344	5.56632	12.3046	18.7029	5.80407	18.0905	18.0468	-2.08229	-0.560295	-1.522
chr1:27273362-27273862:downstream_12	chr1	27248212	27273362	+	NUDC	NM	4.62994	1.98042	1.89133	-1.04711	0.29505	NA	4.06586	7.73876	1.39158	3.28123	4.06586	3.86938	2.78316	9.8437	1.33699	-0.670151	2.00714
chr2:74732192-74732692:downstream_2052	chr2	74729743	74732192	+	LBX2-AS1	NR	8.76602	-1.49835	1.43188	1.04642	0.295366	NA	5.6922	3.86938	13.9158	8.20309	4.87903	16.4449	9.74105	7.38278	-1.20996	0.316465	-1.52642
chr3:172539264-172539764:downstream_23125	chr3	172468474	172539264	+	ECT2	NM	39.0598	1.06163	1.01533	-1.0456	0.295745	0.639586	7.31854	0	13.9158	9.0234	25.2083	14.5102	107.152	135.351	-1.64819	-2.61012	0.961931
chr18:9134343-9134843:downstream_13560	chr18	9102627	9134343	+	NDUFV2	NM	13.474	1.3624	1.30345	-1.04522	0.295921	NA	3.25269	21.2816	8.34947	5.74216	14.6371	13.5428	13.9158	27.0702	0.799959	-0.540464	1.34042
chr1:245008359-245008859:downstream_1455	chr1	244998638	245008359	+	COX20	NM	13.3708	1.41642	1.3559	-1.04463	0.296194	NA	9.75806	20.3142	5.56632	2.46093	33.34	7.73876	9.74105	18.0468	1.90546	0.563939	1.34152
chr1:202846909-202847409:downstream_1301	chr1	202847409	202858385	-	RABIF	NM	6.54781	-1.77072	1.69598	1.04407	0.296454	NA	4.06586	0	9.74105	6.56247	6.50537	8.7061	6.95789	9.8437	-2.00355	-0.143439	-1.86011
chr1:186640443-186640943:downstream_48	chr1	186640943	186649559	-	PTGS2	NM	431.795	-0.545304	0.522651	1.04334	0.296789	0.640395	44.7244	25.151	59.8379	51.6794	805.04	768.071	961.581	738.278	-0.674412	-0.111794	-0.562618
chr7:24733322-24733822:downstream_25638	chr7	24612964	24733322	+	MPP6	NM	13.495	1.29655	1.24282	-1.04323	0.29684	NA	3.25269	7.73876	13.9158	14.7656	2.43951	6.77141	32.0063	27.0702	-1.38373	-2.68117	1.29743
chr3:189615068-189615568:downstream_23484	chr3	189349215	189615068	+	TP63	NM	6.83933	-2.39443	2.29525	1.04321	0.296852	NA	0	0	8.34947	3.28123	0	5.80407	20.8737	16.4062	-Inf	-2.68326	-Inf
chr11:89933096-89933596:downstream_17953	chr11	89933596	89956532	-	CHORDC1	NM	57.8324	0.72929	0.69933	-1.04284	0.297022	0.640395	59.3615	41.5958	19.4821	14.7656	100.02	110.277	69.5789	47.5779	1.55967	0.843989	0.715679
chr4:129189891-129190391:downstream_3842	chr4	129190391	129209984	-	PGRMC2	NM	14.8114	1.19263	1.14408	-1.04243	0.297211	NA	9.75806	6.77141	5.56632	11.4843	13.0107	11.6081	38.9642	21.328	-0.0447855	-1.29221	1.24742
chr3:27413711-27414211:downstream_23433	chr3	27414211	27525911	-	SLC4A7	NM	18.3134	-1.39719	1.3405	1.04229	0.297276	NA	2.43951	0	11.1326	20.5077	7.31854	12.5755	37.5726	54.9607	-3.6971	-2.21764	-1.47946
chr18:3278282-3278782:downstream_20901	chr18	3262110	3278282	+	MYL12B	NM	474.209	0.62036	0.595726	-1.04135	0.297712	0.640395	29.2742	26.1183	4.17474	18.0468	1096.15	1119.22	768.152	732.536	1.31773	0.561926	0.755806
chr17:73001892-73002392:downstream_13351	chr17	72983726	73001892	+	CDR2L	NM	27.3233	-1.51598	1.45604	1.04116	0.2978	NA	0.813171	0.967344	8.34947	4.10154	47.9771	12.5755	76.5368	67.2653	-2.8059	-1.24782	-1.55807
chr9:132589063-132589563:downstream_7359	chr9	132589563	132597572	-	C9orf78	NM	52.0744	1.08788	1.04489	-1.04114	0.297809	0.640395	7.31854	10.6408	0	3.28123	117.097	150.906	58.4463	68.9059	2.45242	1.07342	1.379
chr2:196997806-196998306:downstream_1764	chr2	196998306	197036336	-	STK17B	NM	5.25018	2.27681	2.1876	-1.04078	0.297979	NA	7.31854	1.93469	1.39158	0	6.50537	13.5428	5.56632	5.74216	2.73323	0.826068	1.90717
chr20:60883918-60884418:downstream_22347	chr20	60877951	60883918	+	ADRM1	NM	56.0839	-0.984932	0.94755	1.03945	0.298595	0.640677	5.6922	3.86938	5.56632	2.46093	143.118	167.351	64.0126	56.6013	0.252344	1.36405	-1.11171
chr1:207191365-207191865:downstream_16525	chr1	207191865	207206101	-	C1orf116	NM	12.5451	1.33757	1.2873	-1.03905	0.29878	NA	6.50537	4.83672	2.78316	3.28123	13.0107	22.2489	22.2653	25.4296	0.903252	-0.435814	1.33907
chr7:12370008-12370508:downstream_5713	chr7	12370508	12443852	-	VWDE	NM	5.24833	1.94574	1.87332	-1.03866	0.298964	NA	1.62634	5.80407	6.95789	6.56247	1.62634	0.967344	6.95789	11.4843	-0.86362	-2.82994	1.96632
chr6:35438558-35439058:downstream_5097	chr6	35436177	35438558	+	RPL10A	NM	60.5887	0.672483	0.648826	-1.03646	0.299987	0.640677	64.2405	68.6815	26.44	20.5077	89.4488	106.408	55.6632	53.3201	1.50145	0.845693	0.65576
chr1:110138454-110138954:downstream_34	chr1	110091185	110138454	+	GNAI3	NM	6.70905	1.64532	1.58838	-1.03585	0.300274	NA	4.87903	9.67344	9.74105	8.20309	2.43951	1.93469	6.95789	9.8437	-0.302248	-1.94151	1.63926
chr20:30157370-30157870:downstream_22438	chr20	30102212	30157370	+	HM13	NM	109.677	-0.873471	0.843691	1.0353	0.30053	0.640677	5.6922	1.93469	11.1326	4.92185	188.656	230.228	192.038	242.811	-1.07381	-0.0539655	-1.01984
chrX:118919966-118920466:downstream_7902	chrX	118920466	118925622	-	RPL39	NM	28.526	1.06525	1.02914	-1.03509	0.300627	0.640677	13.8239	8.7061	2.78316	3.28123	60.9878	66.7468	29.2232	42.656	1.89341	0.829503	1.06391
chr1:151022946-151023446:downstream_16579	chr1	151023446	151032125	-	CDC42SE1	NM	38.7723	-0.79439	0.767563	1.03495	0.300692	0.640677	22.7688	24.1836	22.2653	20.5077	60.9878	83.1916	45.9221	30.3514	0.134499	0.918611	-0.784112
chrX:118671611-118672111:downstream_26778	chrX	118672111	118699397	-	CXorf56	NM	31.9474	1.02909	0.994362	-1.03492	0.300706	0.640677	5.6922	9.67344	2.78316	4.10154	60.9878	58.0407	62.621	51.6794	1.15824	0.0584756	1.09977
chr8:67833664-67834164:downstream_6588	chr8	67834164	67837777	-	SNHG6	NR	77.7075	-0.73948	0.714813	1.03451	0.300899	0.640677	22.7688	8.7061	16.6989	17.2265	192.722	147.036	105.76	110.742	-0.108165	0.650129	-0.758295
chr16:57850831-57851331:downstream_12390	chr16	57844548	57850831	+	LOC388282	NM	13.3092	-1.40183	1.35569	1.03403	0.30112	NA	6.50537	0	9.74105	22.9686	14.6371	8.7061	25.0484	18.8671	-2.33002	-0.91173	-1.41829
chr4:53609183-53609683:downstream_23632	chr4	53609683	53617807	-	ERVMER34-1	NM	2.70064	3.13202	3.03463	-1.0321	0.302028	NA	3.25269	5.80407	0	0	8.94488	0	2.78316	0.820309	Inf	1.31168	Inf
chr8:94753047-94753547:downstream_6639	chr8	94752338	94753047	+	RBM12B-AS1	NR	9.44017	-2.41696	2.34271	1.03169	0.302216	NA	8.94488	2.90203	1.39158	0	22.7688	38.6938	0	0.820309	3.08972	6.2274	-3.13768
chr12:44121909-44122409:downstream_18775	chr12	44122409	44152620	-	PUS7L	NM	42.0192	-0.783167	0.759224	1.03154	0.302289	0.642736	10.5712	11.6081	23.6568	33.6327	56.1088	45.4652	82.1032	73.0075	-1.36905	-0.610766	-0.758287
chr22:36906396-36906896:downstream_15584	chr22	36906896	36925277	-	EIF3D	NM	8.88412	-1.54599	1.50031	1.03045	0.302798	NA	4.06586	5.80407	1.39158	5.74216	22.7688	20.3142	2.78316	8.20309	0.46838	1.97142	-1.50304
chr7:115898837-115899337:downstream_25774	chr7	115850546	115898837	+	TES	NM	27.6378	1.12112	1.08844	-1.03003	0.302998	NA	6.50537	2.90203	1.39158	4.92185	33.34	46.4325	68.1874	57.4216	0.575372	-0.654975	1.23035
chr1:46653852-46654352:downstream_17098	chr1	46654352	46685977	-	POMGNT1	NM	11.5571	1.50148	1.45799	-1.02983	0.303091	NA	8.94488	1.93469	5.56632	1.64062	20.3293	6.77141	29.2232	18.0468	0.594165	-0.802593	1.39676
chr11:2949002-2949502:downstream_9021	chr11	2949502	2950650	-	PHLDA2	NM	5.28516	-2.22078	2.16163	1.02736	0.30425	NA	7.31854	12.5755	5.56632	2.46093	8.13171	4.83672	1.39158	0	1.30936	3.22021	-1.91085
chr11:8997830-8998330:downstream_9134	chr11	8986221	8997830	+	TMEM9B-AS1	NR	6.49421	1.58822	1.54595	-1.02734	0.30426	NA	8.94488	8.7061	4.17474	5.74216	4.06586	4.83672	9.74105	5.74216	0.831788	-0.79841	1.6302
chr2:136542633-136543133:downstream_2264	chr2	136499188	136542633	+	UBXN4	NM	47.2536	0.951619	0.926994	-1.02657	0.304625	0.646795	4.87903	7.73876	9.74105	3.28123	52.043	71.5835	87.6695	141.093	-0.0455243	-0.887863	0.842339
chr19:52536176-52536676:downstream_14549	chr19	52536676	52552073	-	ZNF432	NM	17.4517	1.29428	1.26105	-1.02635	0.304725	NA	18.7029	16.4449	44.5305	18.8671	7.31854	0	22.2653	11.4843	-0.850995	-2.20524	1.35425
chr15:57177867-57178367:downstream_11733	chr15	57178367	57210697	-	LOC145783	NR	5.57399	1.94673	1.89868	-1.02531	0.305216	NA	7.31854	8.7061	4.17474	1.64062	6.50537	2.90203	12.5242	0.820309	1.46235	-0.504379	1.96673
chr20:62567384-62567884:downstream_15164	chr20	62526454	62567384	+	DNAJC5	NM	21.8052	1.17671	1.1478	-1.02519	0.305273	NA	8.13171	4.83672	1.39158	4.10154	29.2742	47.3999	47.3137	31.992	1.23931	-0.0486866	1.28799
chr1:156261977-156262477:downstream_16771	chr1	156262477	156265480	-	GLMP	NM	30.0812	0.860652	0.839944	-1.02465	0.305526	0.647801	27.6478	22.2489	15.3074	11.4843	45.5376	37.7264	48.7053	31.992	0.89716	0.0451729	0.851987
chr13:51102779-51103279:downstream_18971	chr13	50656304	51102779	+	DLEU1	NR	8.04517	-1.67104	1.63147	1.02426	0.305715	NA	3.25269	0	16.6989	15.5859	2.43951	4.83672	12.5242	9.0234	-3.31115	-1.56626	-1.74489
chr5:68426899-68427399:downstream_24367	chr5	68389775	68426899	+	SLC30A5	NM	11.0571	1.52416	1.48856	-1.02391	0.305877	NA	8.94488	3.86938	0	11.4843	12.1976	4.83672	20.8737	26.2499	0.158085	-1.46801	1.62609
chr20:37048738-37049238:downstream_22565	chr20	37049238	37064018	-	SNHG17	NR	36.2166	0.802566	0.784976	-1.02241	0.306588	0.649144	52.043	39.6611	11.1326	19.6874	52.043	52.2366	33.3979	29.5311	1.57312	0.728659	0.844458
chr2:20096013-20096513:downstream_1875	chr2	20096513	20101744	-	TTC32	NM	27.6412	0.964543	0.943489	-1.02232	0.306632	NA	54.4825	34.8244	11.1326	9.8437	37.4059	39.6611	8.34947	25.4296	2.09001	1.18998	0.900024
chr4:120217073-120217573:downstream_23578	chr4	120217573	120225600	-	C4orf3	NM	5.3184	-2.22197	2.17531	1.02145	0.307041	NA	4.87903	5.80407	4.17474	0	10.5712	15.4775	0	1.64062	1.35557	3.9889	-2.63333
chr11:94149968-94150468:downstream_18134	chr11	94150468	94227040	-	MRE11A	NM	4.36283	2.22141	2.17735	-1.02023	0.307617	NA	7.31854	0.967344	4.17474	4.10154	3.25269	0	2.78316	12.3046	0.00167354	-2.21368	2.21535
chr9:34343711-34344211:downstream_26421	chr9	34329503	34343711	+	NUDT2	NM	19.0868	-1.32145	1.29525	1.02023	0.307618	NA	2.43951	0	9.74105	8.20309	17.0766	18.3795	50.0968	46.7576	-2.87885	-1.44978	-1.42906
chr21:45182188-45182688:downstream_15349	chr21	45138977	45182188	+	PDXK	NM	11.0303	-1.61917	1.58731	1.02007	0.307696	NA	1.62634	0	6.95789	7.38278	8.94488	10.6408	26.44	26.2499	-3.14041	-1.42773	-1.71268
chr22:46726707-46727207:downstream_15686	chr22	46692637	46726707	+	GTSE1	NM	5.13927	-2.03563	1.99717	1.01926	0.308079	NA	1.62634	0	6.95789	9.0234	2.43951	4.83672	5.56632	10.664	-3.29668	-1.15743	-2.13925
chr2:61704568-61705068:downstream_1628	chr2	61705068	61765418	-	XPO1	NM	30.3863	1.10065	1.07994	-1.01917	0.308121	0.65148	1.62634	5.80407	1.39158	9.0234	26.8347	24.1836	80.7116	93.5152	-0.487146	-1.77188	1.28473
chr17:26934481-26934981:downstream_12930	chr17	26934981	26941211	-	SGK494	NM	12.8841	1.35577	1.331	-1.01861	0.308386	NA	4.87903	15.4775	9.74105	12.3046	13.8239	1.93469	19.4821	25.4296	-0.115004	-1.51095	1.39595
chr7:44604515-44605015:downstream_25481	chr7	44605015	44614137	-	DDX56	NM	29.4733	0.906436	0.890996	-1.01733	0.308997	0.652256	54.4825	23.2163	16.6989	12.3046	34.1532	42.5632	23.6568	28.7108	1.42166	0.550858	0.870802
chr3:40503863-40504363:downstream_23392	chr3	40498782	40503863	+	RPL14	NM	118.163	0.715723	0.704043	-1.01659	0.309348	0.652256	13.0107	20.3142	6.95789	6.56247	277.291	261.183	179.514	180.468	1.30147	0.580955	0.720515
chr10:85913311-85913811:downstream_8602	chr10	85899184	85913311	+	GHITM	NM	16.1666	1.1406	1.12277	-1.01589	0.309682	NA	31.7137	18.3795	6.95789	9.0234	21.9556	15.4775	6.95789	18.8671	1.64823	0.535548	1.11268
chr9:7795990-7796490:downstream_6982	chr9	7796490	7799799	-	TMEM261	NM	35.4515	0.849729	0.836816	-1.01543	0.309901	0.652513	60.1747	54.1713	8.34947	11.4843	69.1196	44.4978	15.3074	20.5077	2.52737	1.66554	0.861828
chr2:198573114-198573614:downstream_2367	chr2	198570027	198573114	+	2002-03-01	NM	14.8162	1.20013	1.18212	-1.01523	0.309995	NA	15.4503	32.8897	6.95789	11.4843	17.8898	9.67344	6.95789	17.2265	1.3902	0.188669	1.20154
chr2:96939573-96940073:downstream_2119	chr2	96940073	96971307	-	SNRNP200	NM	10.652	1.62444	1.60026	-1.01511	0.310052	NA	7.31854	3.86938	2.78316	0	21.9556	22.2489	13.9158	13.1249	2.00715	0.709061	1.29809
chr1:27205372-27205872:downstream_578	chr1	27205872	27216869	-	GPN2	NM	22.7472	1.01902	1.00403	-1.01493	0.31014	NA	14.6371	44.4978	11.1326	9.0234	31.7137	29.0203	22.2653	19.6874	1.5528	0.533742	1.01906
chr6:170881958-170882458:downstream_25295	chr6	170863420	170881958	+	TBP	NM	8.20153	1.58578	1.56363	-1.01417	0.310504	NA	5.6922	7.73876	1.39158	1.64062	15.4503	13.5428	11.1326	9.0234	2.14713	0.524497	1.62263
chr6:37143204-37143704:downstream_25061	chr6	37137921	37143204	+	PIM1	NM	27.766	-1.37493	1.35744	1.01288	0.311117	NA	0	1.93469	6.95789	7.38278	20.3293	29.9877	75.1453	80.3902	-2.88994	-1.62813	-1.26181
chr4:6677774-6678274:downstream_3593	chr4	6675820	6677774	+	LOC93622	NR	18.7478	1.18229	1.16754	-1.01263	0.311239	NA	21.1425	10.6408	0	10.664	28.461	29.9877	23.6568	25.4296	1.57552	0.251847	1.32367
chr11:65484643-65485143:downstream_9446	chr11	65485143	65488409	-	RNASEH2C	NM	5.37306	1.91149	1.88848	-1.01218	0.31145	NA	8.13171	1.93469	1.39158	2.46093	9.75806	1.93469	8.34947	9.0234	1.38568	-0.571222	1.9569
chr3:186838240-186838740:downstream_3315	chr3	186838740	186857263	-	RPL39L	NM	12.1801	-1.45512	1.4377	1.01212	0.311481	NA	4.06586	0	11.1326	3.28123	18.7029	17.4122	26.44	16.4062	-1.82583	-0.246563	-1.57926
chr6:160873611-160874111:downstream_4826	chr6	160769404	160873611	+	SLC22A3	NM	92.1882	-0.641007	0.633731	1.01148	0.311786	0.655344	15.4503	10.6408	38.9642	40.1951	109.778	105.441	236.568	180.468	-1.6012	-0.95437	-0.646835
chr8:1734736-1735236:downstream_6377	chr8	1711869	1734736	+	CLN8	NM	11.4001	1.49765	1.48102	-1.01123	0.311908	NA	22.7688	11.6081	1.39158	1.64062	19.5161	23.2163	6.95789	4.10154	3.50301	1.95005	1.55295
chr1:109941152-109941652:downstream_17130	chr1	109941652	109969108	-	PSMA5	NM	5.28839	2.36121	2.33534	-1.01108	0.31198	NA	8.13171	0	1.39158	0	8.94488	10.6408	4.17474	9.0234	2.54684	0.569465	1.97737
chr1:162569633-162570133:downstream_1186	chr1	162531295	162569633	+	UAP1	NM	17.5417	1.2281	1.21479	-1.01095	0.31204	NA	8.13171	1.93469	5.56632	3.28123	27.6478	13.5428	37.5726	42.656	0.186198	-0.961801	1.148
chr6:26095469-26095969:downstream_24795	chr6	26087508	26095469	+	HFE	NM	57.4041	-0.703729	0.6968	1.00994	0.312522	0.655344	18.7029	13.5428	22.2653	35.2733	90.262	85.1263	89.061	105	-0.835419	-0.145954	-0.689465
chr5:172194592-172195092:downstream_4580	chr5	172195092	172198203	-	DUSP1	NM	45.9609	0.852304	0.843948	-1.0099	0.312542	0.655344	10.5712	35.7917	11.1326	17.2265	61.801	75.4529	69.5789	86.1324	0.709161	-0.182027	0.891188
chr1:9211226-9211726:downstream_422	chr1	9211726	9211836	-	MIR34A	NR	24.4473	-1.14352	1.13283	1.00944	0.312764	NA	53.6693	36.7591	48.7053	36.0936	11.3844	2.90203	2.78316	3.28123	0.0927313	1.23621	-1.14348
chr19:44741421-44741921:downstream_21619	chr19	44716680	44741421	+	ZNF227	NM	25.9724	0.949512	0.940712	-1.00935	0.312805	NA	8.94488	14.5102	13.9158	5.74216	31.7137	32.8897	45.9221	54.1404	0.254786	-0.631219	0.886005
chr12:69973571-69974071:downstream_18571	chr12	69864128	69973571	+	FRS2	NM	8.91821	1.61232	1.59774	-1.00913	0.312912	NA	10.5712	9.67344	23.6568	11.4843	2.43951	0	6.95789	6.56247	-0.79562	-2.47047	1.67485
chr19:11040916-11041416:downstream_14003	chr19	11039423	11040916	+	C19orf52	NM	18.8867	1.16277	1.1523	-1.00908	0.312934	NA	43.0981	11.6081	4.17474	5.74216	33.34	28.053	11.1326	13.9452	2.46374	1.29166	1.17208
chr6:26986644-26987144:downstream_4935	chr6	26987144	26988085	-	LOC100270746	NR	17.4866	1.15979	1.14972	-1.00876	0.313091	NA	28.461	40.6285	12.5242	3.28123	15.4503	21.2816	12.5242	5.74216	2.12804	1.00784	1.1202
chr10:102032534-102033034:downstream_17492	chr10	102033034	102046469	-	BLOC1S2	NM	7.22908	1.97767	1.96622	-1.00583	0.3145	NA	8.94488	20.3142	2.78316	0	6.50537	13.5428	0	5.74216	3.39409	1.80381	1.59029
chr15:75246942-75247442:downstream_11811	chr15	75247442	75249775	-	RPP25	NM	10.3104	-1.33054	1.32283	1.00582	0.3145	NA	4.87903	8.7061	9.74105	6.56247	18.7029	17.4122	4.17474	12.3046	-0.263155	1.13194	-1.3951
chr17:47006422-47006922:downstream_13212	chr17	46985730	47006422	+	UBE2Z	NM	60.5514	0.748445	0.744172	-1.00574	0.314539	0.656994	40.6586	28.053	16.6989	49.2185	63.4274	68.6815	94.6274	123.046	0.0598919	-0.72044	0.780332
chr19:39221171-39221671:downstream_13771	chr19	39138266	39221171	+	ACTN4	NM	204.208	-0.921857	0.916687	1.00564	0.314589	0.656994	0	5.80407	4.17474	5.74216	382.191	426.599	346.503	462.654	-0.772825	-0.000655959	-0.772169
chr15:42834219-42834719:downstream_11686	chr15	42834719	42841002	-	LRRC57	NM	8.82384	1.49654	1.48836	-1.0055	0.314657	NA	8.13171	4.83672	2.78316	1.64062	16.2634	11.6081	9.74105	15.5859	1.55165	0.138122	1.41353
chr11:66431964-66432464:downstream_18251	chr11	66432464	66445392	-	RBM4B	NM	10.5579	1.73232	1.72355	-1.00509	0.314852	NA	0	10.6408	1.39158	1.64062	10.5712	25.151	19.4821	15.5859	1.81117	0.0266663	1.7845
chr15:25233379-25233879:downstream_11561	chr15	25230006	25233379	+	PWAR5	NR	41.5985	-0.78751	0.783701	1.00486	0.314964	0.656994	24.3951	29.0203	59.8379	47.5779	25.2083	54.1713	55.6632	36.9139	-1.00788	-0.221886	-0.78599
chr9:97223202-97223702:downstream_7200	chr9	97136832	97223202	+	HIATL1	NM	30.433	0.971249	0.966955	-1.00444	0.315166	0.656994	7.31854	3.86938	5.56632	7.38278	34.1532	32.8897	61.2295	91.0543	-0.210909	-1.18361	0.972696
chr6:42907008-42907508:downstream_5148	chr6	42896859	42907008	+	CNPY3	NM	26.7288	-1.04093	1.03673	1.00405	0.315353	NA	4.06586	4.83672	2.78316	13.1249	40.6586	57.0733	44.5305	46.7576	-0.837466	0.0984023	-0.935868
chr1:180256851-180257351:downstream_44	chr1	180257351	180472022	-	ACBD6	NM	9.29695	-1.54308	1.53714	1.00386	0.315445	NA	8.13171	0	16.6989	20.5077	6.50537	4.83672	11.1326	6.56247	-2.19393	-0.641663	-1.55227
chr19:57805436-57805936:downstream_13807	chr19	57791852	57805436	+	ZNF460	NM	106.24	-0.557065	0.55498	1.00376	0.315496	0.656994	77.2513	69.6488	79.32	68.9059	139.052	190.567	116.893	108.281	-0.0129627	0.549764	-0.562727
chr3:151546276-151546776:downstream_3240	chr3	151531860	151546276	+	AADAC	NM	22.0984	1.06307	1.05982	-1.00306	0.315833	NA	8.94488	11.6081	9.74105	6.56247	16.2634	36.7591	59.8379	27.0702	0.334167	-0.712885	1.04705
chr13:37582950-37583450:downstream_19102	chr13	37583450	37633850	-	SUPT20H	NM	13.0818	1.24134	1.23765	-1.00298	0.315873	NA	7.31854	5.80407	5.56632	6.56247	16.2634	8.7061	16.6989	37.7342	0.113619	-1.12432	1.23794
chr2:120023227-120023727:downstream_22261	chr2	119981383	120023227	+	STEAP3	NM	28.0782	-1.20512	1.20264	1.00206	0.316312	0.6576	3.25269	0	2.78316	9.8437	44.7244	32.8897	55.6632	75.4684	-1.95679	-0.756624	-1.20017
chr14:62213256-62213756:downstream_11173	chr14	62213756	62215807	-	HIF1A-AS2	NR	59.8717	-0.722816	0.721836	1.00136	0.316654	0.6576	35.7795	37.7264	44.5305	17.2265	120.349	109.31	64.0126	50.0388	0.251259	1.00981	-0.758552
chr8:100889722-100890222:downstream_6660	chr8	100890222	100906242	-	COX6C	NM	18.3648	1.53367	1.53337	-1.00019	0.317219	NA	8.13171	3.86938	2.78316	0	62.6142	24.1836	12.5242	32.8123	2.10837	0.936984	1.17139
chr3:185864489-185864989:downstream_23111	chr3	185864989	186080023	-	DGKG	NM	7.40888	1.78453	1.78439	-1.00008	0.317274	NA	6.50537	3.86938	19.4821	10.664	1.62634	0	9.74105	7.38278	-1.5389	-3.3963	1.85741
chr17:55915786-55916286:downstream_13258	chr17	55916286	55927433	-	MRPS23	NM	38.3457	0.757956	0.7581	-0.999809	0.317403	0.658253	55.2956	68.6815	25.0484	18.0468	42.2849	46.4325	22.2653	28.7108	1.52447	0.799398	0.725077
chr14:92433742-92434242:downstream_11271	chr14	92434242	92506403	-	TRIP11	NM	6.55635	-1.85531	1.85601	0.999621	0.317494	NA	0.813171	0.967344	8.34947	16.4062	3.25269	1.93469	12.5242	8.20309	-3.79739	-1.99846	-1.79893
chr8:76479061-76479561:downstream_6609	chr8	76452202	76479061	+	HNF4G	NM	4.53647	-2.49831	2.50238	0.998373	0.318099	NA	0	0	6.95789	7.38278	2.43951	0	5.56632	13.9452	-Inf	-2.99966	-Inf
chr9:35681489-35681989:downstream_26550	chr9	35681989	35690053	-	TPM2	NM	10.9292	1.37612	1.3791	-0.997838	0.318358	NA	4.87903	7.73876	2.78316	2.46093	15.4503	18.3795	11.1326	24.6093	1.2667	-0.0793214	1.34602
chr5:132210570-132211070:downstream_4087	chr5	132211070	132299354	-	AFF4	NM	56.5842	0.917907	0.920759	-0.996902	0.318812	0.660272	2.43951	3.86938	8.34947	9.8437	36.5927	28.053	210.128	153.398	-1.52794	-2.49143	0.963494
chr19:49519182-49519682:downstream_14462	chr19	49497155	49519182	+	RUVBL2	NM	18.1444	1.32698	1.33165	-0.996495	0.31901	NA	4.06586	8.7061	2.78316	0.820309	49.6034	29.0203	22.2653	27.8905	1.82552	0.64855	1.17697
chr15:78575077-78575577:downstream_19842	chr15	78575577	78592068	-	WDR61	NM	14.9778	1.181	1.18815	-0.993985	0.32023	NA	24.3951	21.2816	2.78316	9.0234	13.8239	25.151	6.95789	16.4062	1.95187	0.738253	1.21362
chr11:120960354-120960854:downstream_18333	chr11	120894802	120960354	+	TBCEL	NM	15.511	1.17227	1.17951	-0.99386	0.320291	NA	10.5712	2.90203	12.5242	16.4062	8.13171	5.80407	43.1389	24.6093	-1.10249	-2.28139	1.1789
chr13:31708610-31709110:downstream_18993	chr13	31709110	31736525	-	HSPH1	NM	18.3638	1.08025	1.08716	-0.993641	0.320398	NA	43.0981	38.6938	15.3074	18.0468	9.75806	7.73876	2.78316	11.4843	1.29409	0.294362	0.999729
chr3:148747403-148747903:downstream_23193	chr3	148747903	148804341	-	HLTF	NM	21.7206	1.07425	1.08136	-0.993426	0.320502	NA	4.87903	6.77141	12.5242	4.92185	13.0107	23.2163	40.3558	68.0856	-0.582517	-1.58178	0.999261
chr3:45054158-45054658:downstream_2911	chr3	45017740	45054158	+	EXOSC7	NR	7.36166	-1.54097	1.55128	0.993354	0.320538	NA	6.50537	7.73876	6.95789	5.74216	17.0766	7.73876	1.39158	5.74216	0.165532	1.7985	-1.63297
chr19:50161906-50162406:downstream_14494	chr19	50145381	50161906	+	SCAF1	NM	4.94967	2.32448	2.34042	-0.993188	0.320619	NA	9.75806	0.967344	0	0.820309	10.5712	8.7061	1.39158	7.38278	3.70872	1.13554	2.57318
chr11:94695286-94695786:downstream_9593	chr11	94695786	94706776	-	CWC15	NM	13.8093	1.58393	1.59484	-0.99316	0.320632	NA	8.13171	20.3142	2.78316	0	27.6478	35.7917	12.5242	3.28123	3.35343	2.00496	1.34847
chr14:35743284-35743784:downstream_19269	chr14	35591526	35743284	+	KIAA0391	NM	31.6278	-1.13632	1.14491	0.992493	0.320957	0.662926	0	3.86938	6.95789	16.4062	28.461	27.0856	102.977	67.2653	-2.59412	-1.61582	-0.978301
chr11:94865815-94866315:downstream_9599	chr11	94822973	94865815	+	ENDOD1	NM	62.9999	-0.917815	0.924778	0.992471	0.320968	0.662926	4.87903	0.967344	6.95789	7.38278	103.273	112.212	114.109	154.218	-1.2945	-0.316409	-0.97809
chr14:52115735-52116235:downstream_11137	chr14	52116235	52118462	-	FRMD6-AS1	NR	11.868	1.27279	1.28342	-0.991715	0.321337	NA	13.8239	16.4449	5.56632	4.10154	23.582	7.73876	9.74105	13.9452	1.64656	0.403065	1.2435
chr5:150649953-150650453:downstream_24147	chr5	150632612	150649953	+	GM2A	NM	25.1001	-0.895434	0.903426	0.991154	0.32161	NA	19.5161	20.3142	37.5726	23.789	25.2083	29.0203	30.6147	14.7656	-0.623468	0.256989	-0.880457
chr11:77032559-77033059:downstream_18190	chr11	77033059	77185108	-	PAK1	NM	17.1288	-1.48849	1.50331	0.990136	0.322108	NA	1.62634	0	6.95789	4.10154	13.8239	25.151	50.0968	35.2733	-2.76557	-1.13119	-1.63439
chr10:30598229-30598729:downstream_8465	chr10	30598729	30638267	-	MTPAP	NM	14.2854	1.20385	1.21606	-0.989965	0.322191	NA	25.2083	12.5755	20.8737	7.38278	13.0107	4.83672	18.0905	12.3046	0.419187	-0.768122	1.18731
chr12:69995357-69995857:downstream_18488	chr12	69979207	69995357	+	CCT2	NM	35.635	1.00539	1.0162	-0.989364	0.322485	0.663863	3.25269	9.67344	1.39158	5.74216	61.801	56.106	62.621	84.4918	0.85756	-0.319274	1.17683
chr21:34875737-34876237:downstream_22659	chr21	34876237	34915198	-	GART	NM	42.5978	0.746141	0.754607	-0.988781	0.32277	0.663863	16.2634	12.5755	19.4821	21.328	46.3508	33.8571	97.4105	93.5152	-0.500911	-1.2512	0.750286
chr2:239360891-239361391:downstream_1818	chr2	239335625	239360891	+	ASB1	NM	7.45628	1.62255	1.64104	-0.988728	0.322796	NA	5.6922	13.5428	0	4.10154	12.1976	8.7061	5.56632	9.8437	2.2295	0.439888	1.78961
chr9:77597372-77597872:downstream_7142	chr9	77597872	77643310	-	C9orf41	NM	71.8469	-0.631937	0.639465	0.988227	0.323042	0.663863	34.9664	58.0407	76.5368	99.2573	60.1747	77.3876	76.5368	91.8746	-0.918476	-0.291905	-0.62657
chrX:77384744-77385244:downstream_7819	chrX	77385244	77395179	-	TAF9B	NM	42.5508	-0.784361	0.793922	0.987957	0.323174	0.663863	19.5161	48.3672	45.9221	33.6327	47.1639	67.7141	40.3558	37.7342	-0.228891	0.556894	-0.785784
chr16:22095972-22096472:downstream_11935	chr16	22019455	22095972	+	C16orf52	NM	3.69721	2.20666	2.2343	-0.987633	0.323332	NA	3.25269	2.90203	2.78316	6.56247	1.62634	0	8.34947	4.10154	-0.602599	-2.93656	2.33396
chr3:37408370-37408870:downstream_23173	chr3	37284681	37408370	+	GOLGA4	NM	7.23709	-1.71859	1.74282	0.986096	0.324086	NA	2.43951	0	9.74105	8.20309	2.43951	9.67344	13.9158	11.4843	-2.87885	-1.06828	-1.81056
chr10:71909460-71909960:downstream_17758	chr10	71909960	71930285	-	SAR1A	NM	34.4622	0.876604	0.889538	-0.98546	0.324398	0.665477	28.461	10.6408	8.34947	13.1249	60.1747	46.4325	44.5305	63.9841	0.864616	-0.0255842	0.8902
chr13:79892502-79893002:downstream_19075	chr13	79893002	79980356	-	RBM26	NM	11.8755	-1.47736	1.5005	0.984579	0.324831	NA	0	3.86938	19.4821	10.664	3.25269	12.5755	18.0905	27.0702	-2.9618	-1.51257	-1.44922
chr19:18390003-18390503:downstream_21200	chr19	18390503	18392466	-	JUND	NM	22.8789	1.04549	1.0621	-0.984362	0.324938	NA	4.87903	6.77141	4.17474	6.56247	19.5161	34.8244	43.1389	63.1638	0.117766	-0.968078	1.08584
chr17:647160-647660:downstream_12581	chr17	647660	655501	-	GEMIN4	NM	12.9277	1.192	1.21114	-0.984191	0.325022	NA	17.0766	13.5428	2.78316	4.92185	24.3951	16.4449	11.1326	13.1249	1.99058	0.751548	1.23903
chr2:37331783-37332283:downstream_21894	chr2	37332283	37384190	-	EIF2AK2	NM	61.8025	-0.690491	0.701974	0.983641	0.325292	0.666409	21.1425	23.2163	126.634	61.5231	34.9664	37.7264	93.2358	95.9761	-2.08465	-1.38012	-0.704528
chr17:73232186-73232686:downstream_20490	chr17	73232686	73258474	-	GGA3	NM	7.05729	1.60313	1.63158	-0.982563	0.325823	NA	4.87903	5.80407	1.39158	2.46093	13.8239	5.80407	8.34947	13.9452	1.47146	-0.183791	1.65525
chr8:86125787-86126287:downstream_25868	chr8	86126287	86132651	-	C8orf59	NM	28.5716	-0.90647	0.922591	0.982527	0.32584	0.666631	24.3951	39.6611	18.0905	14.7656	60.9878	41.5958	20.8737	8.20309	0.963179	1.81886	-0.855683
chr2:231914427-231914927:downstream_2472	chr2	231902280	231914427	+	C2orf72	NM	15.8239	-1.19418	1.21636	0.981765	0.326216	NA	2.43951	1.93469	25.0484	16.4062	8.13171	7.73876	36.181	28.7108	-3.24444	-2.03169	-1.21275
chr5:32604185-32604685:downstream_4212	chr5	32585604	32604185	+	SUB1	NM	12.4007	1.22015	1.24292	-0.981676	0.32626	NA	17.8898	17.4122	11.1326	4.10154	17.8898	6.77141	12.5242	11.4843	1.21244	0.0386947	1.17374
chr10:18833635-18834135:downstream_8203	chr10	18834135	18940566	-	NSUN6	NM	5.27979	-1.72812	1.76179	0.980888	0.326648	NA	1.62634	3.86938	8.34947	9.0234	3.25269	6.77141	2.78316	6.56247	-1.66046	0.101109	-1.76156
chr12:53346685-53347185:downstream_18623	chr12	53342654	53346685	+	KRT18	NM	253.529	0.57221	0.58384	-0.98008	0.327047	0.667527	17.0766	14.5102	25.0484	35.2733	209.798	290.203	637.343	798.981	-0.933357	-1.52238	0.58902
chr20:34633039-34633539:downstream_14998	chr20	34633539	34638882	-	LINC00657	NR	90.2966	0.833027	0.850155	-0.979853	0.327159	0.667527	30.9005	11.6081	4.17474	4.92185	196.787	289.236	72.3621	112.382	2.22436	1.3955	0.828863
chr7:72307978-72308478:downstream_25716	chr7	72299951	72307978	+	SBDSP1	NR	26.4151	0.937174	0.957017	-0.979266	0.327449	NA	30.0873	34.8244	6.95789	6.56247	35.7795	59.9754	12.5242	24.6093	2.26335	1.36663	0.896719
chrX:70521018-70521518:downstream_26944	chrX	70503041	70521018	+	NONO	NM	107.038	0.684431	0.699342	-0.978679	0.327739	0.667812	21.1425	13.5428	11.1326	9.0234	173.205	246.673	164.206	217.382	0.783112	0.137955	0.645157
chr19:44353050-44353550:downstream_21628	chr19	44331443	44353050	+	ZNF283	NM	16.266	1.13324	1.15936	-0.97747	0.328337	NA	8.13171	22.2489	5.56632	6.56247	14.6371	31.9224	18.0905	22.9686	1.32472	0.18137	1.14335
chr7:37991542-37992042:downstream_25502	chr7	37960162	37991542	+	EPDR1	NM	136.152	-0.689717	0.705707	0.977341	0.3284	0.668261	7.31854	19.3469	12.5242	32.8123	213.864	266.987	289.448	246.913	-0.765704	-0.157615	-0.608089
chr2:189896140-189896640:downstream_1759	chr2	189896640	190044605	-	COL5A2	NM	8.65505	1.66764	1.70677	-0.977071	0.328534	NA	8.94488	4.83672	19.4821	18.8671	1.62634	0	9.74105	5.74216	-1.47645	-3.251	1.77455
chr3:14983785-14984285:downstream_23150	chr3	14984285	14989948	-	FGD5-AS1	NR	30.5705	0.94696	0.969895	-0.976353	0.328889	0.66836	4.06586	8.7061	5.56632	4.92185	44.7244	40.6285	65.4042	70.5465	0.284217	-0.671572	0.955789
chr15:58886902-58887402:downstream_11480	chr15	58887402	59042177	-	ADAM10	NM	78.4112	-0.980806	1.00609	0.97487	0.329625	0.668958	3.25269	0	9.74105	15.5859	68.3064	57.0733	187.863	285.467	-2.96097	-1.91654	-1.04442
chr18:48611411-48611911:downstream_13628	chr18	48556582	48611411	+	SMAD4	NM	11.4544	-1.37355	1.40922	0.974687	0.329715	NA	4.06586	0.967344	9.74105	4.10154	13.0107	23.2163	25.0484	11.4843	-1.45957	-0.0121244	-1.44744
chr1:16786584-16787084:downstream_17014	chr1	16767166	16786584	+	NECAP2	NM	20.2055	1.12381	1.15315	-0.974552	0.329783	NA	4.87903	3.86938	2.78316	4.10154	33.34	19.3469	51.4884	41.8357	0.345626	-0.824806	1.17043
chr7:7288280-7288780:downstream_5708	chr7	7222245	7288280	+	C1GALT1	NM	5.74237	1.83556	1.8855	-0.973512	0.330299	NA	4.06586	8.7061	8.34947	2.46093	0	5.80407	8.34947	8.20309	0.24056	-1.51192	1.75248
chr11:34124157-34124657:downstream_17922	chr11	34073229	34124157	+	CAPRIN1	NM	16.5213	1.13167	1.16261	-0.973387	0.330361	NA	32.5269	19.3469	33.3979	21.328	5.6922	1.93469	9.74105	8.20309	-0.0772199	-1.23435	1.15713
chr16:2204523-2205023:downstream_12108	chr16	2205023	2205106	-	SNORD60	NR	90.4161	-0.580259	0.596327	0.973055	0.330526	0.66989	55.2956	71.5835	44.5305	50.8591	153.689	179.926	68.1874	99.2573	0.41155	0.994501	-0.582951
chr3:179053323-179053823:downstream_23528	chr3	179040778	179053323	+	ZNF639	NM	9.61772	-1.31135	1.34777	0.972975	0.330566	NA	3.25269	5.80407	6.95789	7.38278	18.7029	13.5428	13.9158	7.38278	-0.663047	0.598353	-1.2614
chr7:45139198-45139698:downstream_25769	chr7	45139698	45151346	-	TBRG4	NM	8.61663	1.61045	1.6558	-0.972614	0.330745	NA	9.75806	2.90203	0	3.28123	21.1425	6.77141	11.1326	13.9452	1.94798	0.154567	1.79341
chr1:43849078-43849578:downstream_16946	chr1	43849578	43855483	-	MED8	NM	13.3769	1.21276	1.2475	-0.972155	0.330973	NA	5.6922	3.86938	4.17474	3.28123	16.2634	16.4449	23.6568	33.6327	0.358852	-0.808615	1.16747
chr3:88207115-88207615:downstream_3053	chr3	88198892	88207115	+	C3orf38	NM	41.6358	0.733262	0.754354	-0.972041	0.33103	0.670016	57.7352	39.6611	29.2232	16.4062	56.922	51.2693	37.5726	44.2967	1.09391	0.402189	0.691716
chr11:111935002-111935502:downstream_9642	chr11	111895537	111935002	+	DLAT	NM	7.818	1.45258	1.49594	-0.971021	0.331538	NA	3.25269	7.73876	6.95789	4.10154	3.25269	7.73876	13.9158	15.5859	-0.00889753	-1.42442	1.41552
chr2:160625094-160625594:downstream_22071	chr2	160568967	160625094	+	MARCH7	NM	45.3353	0.724083	0.745715	-0.970991	0.331553	0.670179	19.5161	16.4449	33.3979	18.8671	35.7795	46.4325	94.6274	97.6167	-0.539413	-1.22552	0.686104
chr3:155543800-155544300:downstream_23430	chr3	155544300	155572248	-	SLC33A1	NM	22.0842	-1.30242	1.3415	0.97087	0.331613	NA	2.43951	0	1.39158	9.8437	30.9005	25.151	48.7053	58.2419	-2.20337	-0.932074	-1.2713
chr11:2425108-2425608:downstream_18375	chr11	2421717	2425108	+	TSSC4	NM	15.383	-1.12351	1.15743	0.97069	0.331703	NA	8.94488	4.83672	5.56632	4.92185	41.4717	31.9224	13.9158	11.4843	0.393981	1.53083	-1.13685
chr17:6943440-6943940:downstream_12786	chr17	6939393	6943440	+	SLC16A13	NM	7.99039	1.46847	1.51578	-0.968789	0.33265	NA	5.6922	3.86938	9.74105	8.20309	4.87903	0.967344	12.5242	18.0468	-0.908192	-2.38655	1.47836
chr4:52886360-52886860:downstream_3672	chr4	52886860	52904485	-	SGCB	NM	45.527	1.969	2.03388	-0.968103	0.332993	0.672193	3.25269	24.1836	6.95789	0	91.8884	79.3222	94.6274	63.9841	1.97936	0.110275	1.86909
chr3:40559712-40560212:downstream_23526	chr3	40547529	40559712	+	ZNF620	NM	5.302	1.71953	1.77699	-0.967667	0.333211	NA	6.50537	5.80407	4.17474	0.820309	6.50537	4.83672	5.56632	8.20309	1.3012	-0.279779	1.58097
chr8:38710546-38711046:downstream_26142	chr8	38585703	38710546	+	TACC1	NM	23.2573	1.15405	1.1932	-0.967194	0.333447	NA	4.06586	0.967344	8.34947	4.92185	17.0766	8.7061	50.0968	91.8746	-1.39876	-2.46113	1.06236
chr4:17844338-17844838:downstream_23718	chr4	17844838	18023483	-	LCORL	NM	11.0895	1.58356	1.63956	-0.965843	0.334123	NA	14.6371	0.967344	16.6989	23.789	0	3.86938	18.0905	10.664	-1.37554	-2.89362	1.51808
chr11:3847707-3848207:downstream_9031	chr11	3848207	3862213	-	RHOG	NM	12.0358	1.20208	1.24479	-0.96569	0.334199	NA	9.75806	17.4122	4.17474	4.92185	20.3293	13.5428	9.74105	16.4062	1.57863	0.37344	1.20519
chr7:89794141-89794641:downstream_5587	chr7	89783688	89794141	+	STEAP1	NM	87.0919	0.789526	0.817696	-0.965549	0.33427	0.673384	7.31854	3.86938	6.95789	5.74216	113.844	118.983	190.646	249.374	-0.182893	-0.918309	0.735416
chr17:33290205-33290705:downstream_12980	chr17	33288548	33290205	+	ZNF830	NM	29.6365	0.926907	0.960379	-0.965147	0.334471	0.673384	25.2083	56.106	8.34947	6.56247	66.68	37.7264	20.8737	15.5859	2.44704	1.51784	0.929198
chr6:170103501-170104001:downstream_25058	chr6	170104001	170124106	-	PHF10	NM	9.20766	1.48706	1.54119	-0.96488	0.334605	NA	1.62634	16.4449	4.17474	4.10154	13.8239	6.77141	11.1326	15.5859	1.12664	-0.375522	1.50216
chr9:74867140-74867640:downstream_26329	chr9	74729510	74867140	+	GDA	NM	10.6999	-1.46496	1.51911	0.964352	0.334869	NA	2.43951	0	4.17474	9.8437	12.1976	10.6408	20.8737	25.4296	-2.52266	-1.01965	-1.50301
chr20:36033835-36034335:downstream_22573	chr20	35973087	36033835	+	SRC	NM	28.6637	-1.01901	1.05829	0.962884	0.335606	0.673889	6.50537	0	6.95789	13.1249	40.6586	40.6285	64.0126	57.4216	-1.62626	-0.579078	-1.04718
chr1:202300284-202300784:downstream_1299	chr1	202300784	202311094	-	UBE2T	NM	29.2403	1.05602	1.09673	-0.962874	0.335611	0.673889	10.5712	6.77141	6.95789	3.28123	43.0981	53.2039	22.2653	87.773	0.76023	-0.192368	0.952598
chr2:25012635-25013135:downstream_1890	chr2	25013135	25016251	-	PTRHD1	NM	26.1397	0.940064	0.977787	-0.96142	0.336341	NA	7.31854	18.3795	5.56632	5.74216	47.1639	45.4652	41.7474	37.7342	1.18426	0.220846	0.963411
chr14:95998748-95999248:downstream_19399	chr14	95999248	96001209	-	SNHG10	NR	57.7256	0.72317	0.752239	-0.961357	0.336373	0.674525	177.271	122.853	30.6147	27.0702	46.3508	31.9224	16.6989	9.0234	2.37929	1.6055	0.773798
chr3:40581285-40581785:downstream_23527	chr3	40566368	40581285	+	ZNF621	NM	4.63562	2.01223	2.09319	-0.961322	0.33639	NA	3.25269	11.6081	2.78316	4.10154	1.62634	3.86938	0	9.8437	1.11005	-0.840893	1.95094
chr8:90945063-90945563:downstream_26025	chr8	90945563	90996952	-	NBN	NM	25.7979	1.16115	1.20849	-0.960833	0.336636	NA	0	19.3469	15.3074	13.9452	17.0766	18.3795	68.1874	54.1404	-0.596464	-1.78664	1.19018
chr10:124191871-124192371:downstream_17714	chr10	124134093	124191871	+	PLEKHA1	NM	17.182	-1.58512	1.64992	0.960721	0.336692	NA	1.62634	0	18.0905	14.7656	13.8239	0	47.3137	41.8357	-4.33646	-2.68906	-1.6474
chr5:8463209-8463709:downstream_4187	chr5	8457799	8463209	+	MIR4458HG	NR	23.364	-1.03708	1.08055	0.959767	0.337173	NA	50.4166	37.7264	8.34947	8.20309	33.34	42.5632	1.39158	4.92185	2.41279	3.58766	-1.17487
chr1:24122029-24122529:downstream_551	chr1	24117645	24122029	+	LYPLA2	NM	9.63355	1.47851	1.54126	-0.959288	0.337414	NA	3.25269	10.6408	0	4.10154	17.8898	12.5755	9.74105	18.8671	1.76017	0.0907381	1.66943
chrX:20142135-20142635:downstream_7624	chrX	20142635	20159966	-	EIF1AX	NM	21.7838	1.00791	1.05134	-0.958692	0.337714	NA	13.0107	18.3795	8.34947	3.28123	40.6586	35.7917	37.5726	17.2265	1.43238	0.48037	0.952009
chr19:7747748-7748248:downstream_21570	chr19	7745706	7747748	+	TRAPPC5	NM	50.5288	0.979229	1.02209	-0.958069	0.338028	0.676949	4.06586	9.67344	5.56632	0.820309	113.844	100.604	69.5789	100.078	1.10518	0.338009	0.767174
chr11:12966284-12966784:downstream_8850	chr11	12695968	12966284	+	TEAD1	NM	24.3859	-1.38093	1.44195	0.957682	0.338223	NA	1.62634	0	2.78316	9.0234	15.4503	32.8897	70.9705	62.3435	-2.85988	-1.46354	-1.39634
chr19:45978437-45978937:downstream_21138	chr19	45971252	45978437	+	FOSB	NM	9.32315	-2.40479	2.51361	0.956707	0.338715	NA	9.75806	1.93469	0	0	20.3293	42.5632	0	0	Inf	Inf	NaN
chr19:44664462-44664962:downstream_21622	chr19	44645709	44664462	+	ZNF234	NM	5.3656	-1.79298	1.87501	0.956252	0.338945	NA	3.25269	0.967344	12.5242	5.74216	3.25269	5.80407	9.74105	1.64062	-2.11386	-0.329647	-1.78422
chr11:6632105-6632605:downstream_18063	chr11	6624937	6632105	+	ILK	NM	20.5189	1.04854	1.09733	-0.955535	0.339307	NA	17.0766	33.8571	5.56632	20.5077	24.3951	17.4122	12.5242	32.8123	0.966005	-0.116919	1.08292
chr2:191371118-191371618:downstream_2356	chr2	191371618	191399468	-	NEMP2	NM	8.09414	-1.5364	1.6096	0.954525	0.339818	NA	3.25269	0	11.1326	5.74216	8.13171	8.7061	9.74105	18.0468	-2.37517	-0.722749	-1.65242
chr17:33594761-33595261:downstream_12985	chr17	33570085	33594761	+	SLFN5	NM	57.3445	-0.691332	0.725745	0.952583	0.340802	0.681603	98.3937	47.3999	90.4526	81.2106	45.5376	35.7917	36.181	23.789	-0.235653	0.439535	-0.675188
chr2:223423617-223424117:downstream_1557	chr2	223289321	223423617	+	SGPP2	NM	5.641	-2.09137	2.19716	0.951849	0.341173	NA	0.813171	0	4.17474	8.20309	1.62634	5.80407	9.74105	14.7656	-3.92805	-1.72166	-2.2064
chr8:38132060-38132560:downstream_26180	chr8	38132560	38239790	-	WHSC1L1	NM	34.3719	0.988882	1.03918	-0.951602	0.341299	0.681698	13.8239	13.5428	94.6274	91.0543	4.06586	0	25.0484	32.8123	-2.76234	-3.83095	1.06862
chr16:46693088-46693588:downstream_12338	chr16	46693588	46723144	-	VPS35	NM	59.8173	-0.731716	0.769921	0.950379	0.34192	0.681861	12.1976	3.86938	18.0905	26.2499	85.383	72.5508	118.284	141.913	-1.46453	-0.720288	-0.744238
chr11:66306234-66306734:downstream_9470	chr11	66306734	66313671	-	ZDHHC24	NM	28.7745	-0.835209	0.879472	0.949671	0.34228	0.681861	21.1425	42.5632	16.6989	19.6874	42.2849	56.106	15.3074	16.4062	0.808023	1.63343	-0.825403
chr14:24612073-24612573:downstream_11075	chr14	24612573	24615855	-	PSME2	NM	17.5032	1.13763	1.19853	-0.949188	0.342525	NA	8.94488	11.6081	5.56632	0.820309	30.9005	39.6611	23.6568	18.8671	1.68622	0.730609	0.955616
chr5:89753519-89754019:downstream_4341	chr5	89754019	89770585	-	MBLAC2	NM	8.76422	1.42572	1.50322	-0.948445	0.342903	NA	4.87903	5.80407	4.17474	0.820309	13.8239	11.6081	16.6989	12.3046	1.09676	-0.189583	1.28634
chr7:73611429-73611929:downstream_25498	chr7	73588705	73611429	+	EIF4H	NM	10.8473	1.23808	1.30563	-0.948261	0.342997	NA	13.8239	14.5102	8.34947	9.8437	12.1976	3.86938	6.95789	17.2265	0.639141	-0.58998	1.22912
chr18:43663609-43664109:downstream_20829	chr18	43664109	43684199	-	ATP5A1	NM	154.417	-0.712013	0.750983	0.948107	0.343075	0.682368	7.31854	6.77141	12.5242	4.10154	350.477	378.232	210.128	265.78	-0.238753	0.614658	-0.853411
chr10:95288849-95289349:downstream_17519	chr10	95256368	95288849	+	CEP55	NM	20.4243	-1.3888	1.46561	0.947593	0.343337	NA	1.62634	0	9.74105	4.10154	23.582	14.5102	41.7474	68.0856	-3.08941	-1.52775	-1.56166
chr2:74652882-74653382:downstream_2045	chr2	74648884	74652882	+	WDR54	NM	81.8054	-0.958709	1.01194	0.947401	0.343434	0.682368	4.06586	0	1.39158	7.38278	153.689	142.2	176.731	168.984	-1.10973	-0.224523	-0.885211
chr15:59149734-59150234:downstream_19545	chr15	59063392	59149734	+	FAM63B	NM	9.28799	1.44293	1.52486	-0.946271	0.344011	NA	4.87903	21.2816	11.1326	18.8671	2.43951	1.93469	5.56632	8.20309	-0.197554	-1.65437	1.45682
chr10:88809458-88809958:downstream_8613	chr10	88809958	88854776	-	GLUD1	NM	17.9653	-1.18078	1.24841	0.945827	0.344237	NA	1.62634	1.93469	4.17474	8.20309	21.1425	28.053	37.5726	41.0154	-1.79739	-0.675786	-1.12161
chr2:3609340-3609840:downstream_22192	chr2	3605975	3609340	+	RNASEH1-AS1	NR	8.21248	1.40493	1.48594	-0.945487	0.34441	NA	6.50537	11.6081	4.17474	3.28123	6.50537	12.5755	15.3074	5.74216	1.2806	-0.141663	1.42226
chr19:48260323-48260823:downstream_14419	chr19	48248792	48260323	+	GLTSCR2	NM	7.26353	1.46481	1.54959	-0.945291	0.34451	NA	16.2634	7.73876	6.95789	2.46093	6.50537	5.80407	4.17474	8.20309	1.34955	-0.00799285	1.35754
chr10:95662491-95662991:downstream_17772	chr10	95653729	95662491	+	SLC35G1	NM	15.059	1.10218	1.16599	-0.945276	0.344518	NA	20.3293	27.0856	12.5242	13.1249	17.8898	3.86938	12.5242	13.1249	0.88643	-0.237289	1.12372
chr8:53534517-53535017:downstream_26080	chr8	53535017	53627026	-	RB1CC1	NM	11.9777	-1.47354	1.55924	0.945035	0.344641	NA	1.62634	0	8.34947	8.20309	9.75806	7.73876	30.6147	29.5311	-3.34735	-1.78137	-1.56598
chr15:89175512-89176012:downstream_11880	chr15	89164526	89175512	+	AEN	NM	61.1098	0.781964	0.82837	-0.943978	0.345181	0.684649	31.7137	28.053	2.78316	4.92185	153.689	187.665	43.1389	36.9139	2.95547	2.09225	0.863227
chr19:8919751-8920251:downstream_21671	chr19	8920251	8942980	-	ZNF558	NM	7.38046	-1.7033	1.8048	0.943765	0.34529	NA	1.62634	0	11.1326	5.74216	7.31854	2.90203	13.9158	16.4062	-3.37517	-1.56889	-1.80628
chr7:73094747-73095247:downstream_5893	chr7	73095247	73097781	-	DNAJC30	NM	11.0028	-1.28317	1.36066	0.943051	0.345655	NA	8.94488	9.67344	4.17474	6.56247	13.8239	33.8571	2.78316	8.20309	0.794105	2.11772	-1.32361
chr16:68335726-68336226:downstream_20213	chr16	68298418	68335726	+	SLC7A6	NM	9.86916	1.30124	1.38034	-0.942692	0.345838	NA	5.6922	15.4775	4.17474	3.28123	14.6371	12.5755	8.34947	14.7656	1.50553	0.235442	1.27009
chr12:48541071-48541571:downstream_10137	chr12	48541571	48551377	-	ASB8	NM	7.74881	1.60822	1.70722	-0.942011	0.346187	NA	4.06586	13.5428	0	2.46093	11.3844	16.4449	8.34947	5.74216	2.83901	0.981763	1.85725
chr7:4834026-4834526:downstream_5688	chr7	4815261	4834026	+	AP5Z1	NM	5.21158	-2.03944	2.16845	0.94051	0.346956	NA	8.94488	1.93469	4.17474	0.820309	16.2634	6.77141	2.78316	0	1.12305	3.04902	-1.92597
chr3:38296979-38297479:downstream_2604	chr3	38207025	38296979	+	OXSR1	NM	31.2364	-1.16016	1.23484	0.939517	0.347465	0.684649	0	2.90203	8.34947	9.8437	17.0766	39.6611	97.4105	74.6481	-2.64826	-1.60052	-1.04774
chr9:127619657-127620157:downstream_7315	chr9	127620157	127624240	-	RPL35	NM	247.904	0.647215	0.688882	-0.939516	0.347466	0.684649	23.582	13.5428	4.17474	8.20309	629.395	620.068	288.057	396.209	1.58463	0.868678	0.715947
chr14:39616514-39617014:downstream_19426	chr14	39617014	39639634	-	TRAPPC6B	NM	28.0278	0.928534	0.988326	-0.939501	0.347473	0.684649	26.8347	10.6408	8.34947	5.74216	33.34	68.6815	36.181	34.453	1.41111	0.530438	0.880669
chr15:41673248-41673748:downstream_19654	chr15	41624891	41673248	+	NUSAP1	NM	60.3742	-1.24895	1.32977	0.939218	0.347619	0.684649	1.62634	0	11.1326	9.0234	61.801	17.4122	203.171	178.827	-3.63151	-2.26975	-1.36176
chr8:125465266-125465766:downstream_6706	chr8	125463047	125465266	+	TRMT12	NM	55.7638	0.903836	0.963122	-0.938444	0.348016	0.684649	17.8898	5.80407	2.78316	3.28123	143.931	138.33	52.88	81.2106	1.96608	1.07383	0.892252
chr5:151184915-151185415:downstream_24134	chr5	151151475	151184915	+	G3BP1	NM	294.291	-0.465721	0.496365	0.938264	0.348109	0.684649	91.0752	59.008	222.653	173.085	331.774	292.138	627.602	556.99	-1.39878	-0.924976	-0.473807
chr7:99917762-99918262:downstream_5993	chr7	99918262	99933930	-	PMS2P1	NR	8.06364	-1.37241	1.46364	0.937667	0.348415	NA	11.3844	2.90203	11.1326	8.20309	9.75806	10.6408	5.56632	4.92185	-0.436623	0.959725	-1.39635
chr4:7061279-7061779:downstream_3599	chr4	7061779	7069800	-	GRPEL1	NM	60.3703	0.665585	0.709974	-0.937478	0.348513	0.684649	70.7459	73.5182	22.2653	9.8437	126.855	102.539	36.181	41.0154	2.16766	1.57122	0.596448
chr2:71377232-71377732:downstream_2024	chr2	71357443	71377232	+	MPHOSPH10	NM	4.68198	1.98373	2.11637	-0.93733	0.348589	NA	4.87903	4.83672	2.78316	0	10.5712	1.93469	8.34947	4.10154	1.8036	0.00634716	1.79726
chr12:64203338-64203838:downstream_18882	chr12	64173582	64203338	+	TMEM5	NM	38.8009	0.902089	0.963005	-0.936744	0.34889	0.684649	10.5712	12.5755	0	11.4843	52.8561	81.2569	79.32	62.3435	1.01114	-0.0790178	1.09016
chr3:52937082-52937582:downstream_2630	chr3	52937582	53080089	-	SFMBT1	NM	8.91377	-1.85549	1.98117	0.936563	0.348983	NA	0.813171	0	12.5242	9.8437	4.06586	1.93469	16.6989	25.4296	-4.78173	-2.81163	-1.9701
chr6:119230335-119230835:downstream_5326	chr6	119215240	119230335	+	ASF1A	NM	11.7814	1.20574	1.28758	-0.936438	0.349048	NA	4.87903	16.4449	11.1326	8.20309	4.87903	12.5755	18.0905	18.0468	0.141202	-1.04989	1.19109
chr5:140024993-140025493:downstream_24414	chr5	140019011	140024993	+	TMCO6	NM	30.1077	0.823336	0.879315	-0.936338	0.349099	0.684649	35.7795	72.5508	27.8316	25.4296	26.8347	15.4775	18.0905	18.8671	1.02428	0.1952	0.829082
chr19:58866549-58867049:downstream_14726	chr19	58863335	58866549	+	A1BG-AS1	NR	6.99621	-1.55369	1.65982	0.936057	0.349244	NA	4.06586	0.967344	9.74105	13.1249	6.50537	4.83672	2.78316	13.9452	-2.18366	-0.560613	-1.62304
chr9:21453766-21454266:downstream_6846	chr9	21454266	21559697	-	MIR31HG	NR	18.0448	-1.00119	1.06984	0.935834	0.349359	NA	5.6922	9.67344	23.6568	23.789	13.0107	19.3469	13.9158	35.2733	-1.62657	-0.604232	-1.02234
chr1:112004525-112005025:downstream_899	chr1	111991742	112004525	+	ATP5F1	NM	25.547	-0.925412	0.989411	0.935316	0.349626	NA	60.1747	47.3999	23.6568	27.8905	23.582	12.5755	4.17474	4.92185	1.06137	1.9909	-0.929528
chr14:55005334-55005834:downstream_11149	chr14	54976586	55005334	+	CGRRF1	NM	45.0777	-0.754156	0.80848	0.932806	0.35092	0.685963	24.3951	8.7061	36.181	23.789	50.4166	80.2896	69.5789	67.2653	-0.857356	-0.0662072	-0.791149
chr9:74965840-74966340:downstream_26579	chr9	74966340	74980163	-	ZFAND5	NM	56.1346	0.672037	0.720488	-0.932753	0.350947	0.685963	38.2191	44.4978	20.8737	11.4843	118.723	89.963	51.4884	73.8278	1.35406	0.735761	0.618298
chr7:116438440-116438940:downstream_25631	chr7	116312458	116438440	+	MET	NM	185.373	0.836794	0.897455	-0.932407	0.351126	0.685963	1.62634	3.86938	2.78316	7.38278	153.689	157.677	631.777	524.177	-0.887363	-1.8924	1.00504
chr15:89859035-89859535:downstream_19672	chr15	89859535	89878026	-	POLG	NM	28.65	0.893379	0.960035	-0.930569	0.352077	0.686157	38.2191	28.053	11.1326	7.38278	25.2083	70.6161	26.44	22.1483	1.83967	0.979784	0.85989
chr17:4839925-4840425:downstream_20715	chr17	4840425	4843462	-	SLC25A11	NM	48.7705	0.637986	0.686742	-0.929005	0.352887	0.686157	46.3508	38.6938	20.8737	21.328	69.1196	79.3222	57.0547	57.4216	1.01092	0.374848	0.636069
chr2:74698584-74699084:downstream_2046	chr2	74699084	74699942	-	MRPL53	NM	73.9729	0.864634	0.931189	-0.928527	0.353134	0.686157	8.13171	8.7061	4.17474	1.64062	182.15	179.926	112.718	94.3355	1.53377	0.806291	0.727474
chr6:109307139-109307639:downstream_25195	chr6	109307639	109415708	-	SESN1	NM	42.5859	1.08486	1.1685	-0.928423	0.353188	0.686157	37.4059	34.8244	4.17474	0	90.262	149.938	16.6989	7.38278	4.11285	3.31823	0.794619
chr8:128753680-128754180:downstream_6721	chr8	128748314	128753680	+	MYC	NM	33.0725	-0.796656	0.85861	0.927844	0.353488	0.686157	34.1532	12.5755	40.3558	47.5779	36.5927	26.1183	27.8316	39.3748	-0.912108	-0.0998798	-0.812228
chr6:64425418-64425918:downstream_25059	chr6	64345706	64425418	+	PHF3	NM	20.527	0.939247	1.01379	-0.926474	0.3542	NA	21.1425	12.5755	32.0063	42.656	5.6922	4.83672	26.44	18.8671	-1.14687	-2.10538	0.958514
chr3:160396235-160396735:downstream_3262	chr3	160394947	160396235	+	ARL14	NM	12.459	1.81127	1.95536	-0.926312	0.354284	NA	22.7688	18.3795	1.39158	0	34.1532	17.4122	5.56632	0	4.88604	3.21161	1.67443
chr17:47906458-47906958:downstream_20529	chr17	47865980	47906458	+	KAT7	NM	10.4556	1.42014	1.53403	-0.925758	0.354572	NA	6.50537	1.93469	19.4821	15.5859	3.25269	0	13.9158	22.9686	-2.05483	-3.50331	1.44848
chr11:111597641-111598141:downstream_8945	chr11	111473114	111597641	+	SIK2	NM	5.61784	1.87623	2.02732	-0.925472	0.354721	NA	3.25269	0.967344	4.17474	11.4843	1.62634	0	11.1326	12.3046	-1.89167	-3.8491	1.95743
chr13:52028851-52029351:downstream_10762	chr13	52027480	52028851	+	INTS6-AS1	NR	18.3797	0.951943	1.02967	-0.924517	0.355217	NA	26.8347	16.4449	12.5242	7.38278	21.1425	24.1836	13.9158	24.6093	1.12041	0.234544	0.885865
chr4:140397069-140397569:downstream_3510	chr4	140374960	140397069	+	RAB33B	NM	7.70104	1.53603	1.66376	-0.923226	0.355889	NA	4.87903	13.5428	2.78316	0.820309	12.1976	13.5428	9.74105	4.10154	2.35396	0.89492	1.45904
chr5:154197167-154197667:downstream_3980	chr5	154092461	154197167	+	LARP1	NM	66.0322	-0.893763	0.969161	0.922203	0.356423	0.690968	2.43951	1.93469	6.95789	6.56247	104.086	88.9957	161.423	155.859	-1.62804	-0.716554	-0.911488
chr5:86687743-86688243:downstream_24327	chr5	86564069	86687743	+	RASA1	NM	14.1505	1.09198	1.18784	-0.919297	0.35794	NA	3.25269	5.80407	12.5242	10.664	5.6922	6.77141	38.9642	29.5311	-1.35633	-2.45828	1.10196
chr3:53918725-53919225:downstream_3011	chr3	53919225	53925989	-	SELK	NM	23.4874	0.915084	0.995491	-0.919229	0.357976	NA	13.0107	15.4775	6.95789	4.92185	30.9005	52.2366	38.9642	25.4296	1.26186	0.368571	0.893292
chrX:128936763-128937263:downstream_27124	chrX	128937263	128977910	-	ZDHHC9	NM	10.5063	1.2932	1.40699	-0.919122	0.358032	NA	6.50537	7.73876	1.39158	3.28123	17.0766	18.3795	8.34947	21.328	1.608	0.256666	1.35134
chr3:14530118-14530618:downstream_2583	chr3	14530618	14581850	-	GRIP2	NM	4.85001	2.16203	2.35253	-0.919025	0.358083	NA	0.813171	5.80407	8.34947	10.664	0	0.967344	9.74105	2.46093	-1.52272	-3.65694	2.13422
chr14:39652422-39652922:downstream_11118	chr14	39644386	39652422	+	PNN	NM	43.1546	0.718162	0.782216	-0.918111	0.358561	0.693861	46.3508	84.159	19.4821	36.9139	52.8561	38.6938	34.7895	31.992	1.21049	0.45511	0.755383
chrX:3735075-3735575:downstream_7588	chrX	3735575	3761935	-	LOC389906	NR	31.3577	0.867731	0.945657	-0.917596	0.35883	0.693861	30.9005	46.4325	4.17474	5.74216	57.7352	73.5182	20.8737	11.4843	2.96312	2.02016	0.942965
chr14:24607673-24608173:downstream_11072	chr14	24608173	24610797	-	EMC9	NM	16.7028	1.163	1.27054	-0.915364	0.360001	NA	6.50537	23.2163	2.78316	18.8671	8.13171	22.2489	26.44	25.4296	0.457129	-0.771736	1.22887
chr3:185361026-185361526:downstream_23202	chr3	185361526	185542827	-	IGF2BP2	NM	5.78203	1.61639	1.7659	-0.915332	0.360017	NA	1.62634	3.86938	2.78316	7.38278	2.43951	1.93469	13.9158	12.3046	-0.887363	-2.5836	1.69624
chr2:208620896-208621396:downstream_21802	chr2	208576263	208620896	+	CCNYL1	NM	11.8276	1.13965	1.24578	-0.914806	0.360294	NA	4.87903	11.6081	6.95789	12.3046	7.31854	8.7061	26.44	16.4062	-0.224454	-1.41887	1.19442
chr14:100745371-100745871:downstream_11310	chr14	100705101	100745371	+	YY1	NM	25.508	0.829308	0.906621	-0.914724	0.360337	NA	39.8454	29.9877	27.8316	40.1951	16.2634	7.73876	20.8737	21.328	0.0378093	-0.814136	0.851945
chr12:34181236-34181736:downstream_10125	chr12	34175215	34181236	+	ALG10	NM	7.0478	1.51663	1.65874	-0.914326	0.360545	NA	6.50537	9.67344	9.74105	15.5859	0.813171	1.93469	5.56632	6.56247	-0.646566	-2.14205	1.49549
chr10:53454745-53455245:downstream_8524	chr10	53455245	53459355	-	CSTF2T	NM	23.7162	0.854478	0.934698	-0.914175	0.360625	NA	47.1639	45.4652	18.0905	9.8437	20.3293	25.151	9.74105	13.9452	1.72943	0.941187	0.788245
chr1:241755951-241756451:downstream_1450	chr1	241756451	241803701	-	OPN3	NM	15.8141	-1.11043	1.21511	0.913848	0.360797	NA	1.62634	3.86938	13.9158	8.20309	15.4503	19.3469	22.2653	41.8357	-2.0089	-0.881378	-1.12752
chr14:23081265-23081765:downstream_10904	chr14	23067146	23081265	+	ABHD4	NM	34.8801	0.810299	0.887714	-0.912793	0.361351	0.697443	32.5269	45.4652	2.78316	9.0234	74.8118	72.5508	18.0905	23.789	2.72374	1.81506	0.908684
chr20:47905795-47906295:downstream_22608	chr20	47894714	47905795	+	ZFAS1	NR	75.3742	-0.614023	0.673038	0.912315	0.361603	0.697443	30.0873	17.4122	23.6568	19.6874	156.129	167.351	77.9284	110.742	0.132073	0.777808	-0.645736
chr17:38293045-38293545:downstream_13043	chr17	38278789	38293045	+	MSL1	NM	13.3659	1.19912	1.31568	-0.911411	0.362079	NA	4.06586	16.4449	2.78316	3.28123	19.5161	28.053	13.9158	18.8671	1.75794	0.537082	1.22086
chr5:172396774-172397274:downstream_4581	chr5	172386438	172396774	+	RPL26L1	NM	12.1577	1.72195	1.89023	-0.910972	0.36231	NA	1.62634	10.6408	1.39158	0	30.0873	34.8244	5.56632	13.1249	3.14	1.79612	1.34389
chr3:38456467-38456967:downstream_2605	chr3	38388250	38456467	+	XYLB	NM	6.44794	-1.59113	1.7471	0.910725	0.36244	NA	2.43951	0	5.56632	6.56247	5.6922	8.7061	11.1326	11.4843	-2.31377	-0.651506	-1.66226
chr12:2939770-2940270:downstream_9978	chr12	2921787	2939770	+	ITFG2	NR	13.2415	1.19208	1.31083	-0.909411	0.363133	NA	2.43951	5.80407	11.1326	4.10154	7.31854	8.7061	45.9221	20.5077	-0.885968	-2.05154	1.16557
chr5:139623374-139623874:downstream_4096	chr5	139554652	139623374	+	CYSTM1	NM	70.4931	-0.868235	0.954939	0.909204	0.363242	0.698368	7.31854	0.967344	5.56632	3.28123	181.337	176.057	73.7537	115.664	-0.094622	0.915948	-1.01057
chr1:93828148-93828648:downstream_833	chr1	93811477	93828148	+	DR1	NM	53.6136	0.625209	0.687651	-0.909195	0.363247	0.698368	82.9435	79.3222	25.0484	29.5311	83.7566	55.1386	40.3558	32.8123	1.57193	0.92471	0.647216
chr8:125562227-125562727:downstream_26028	chr8	125551342	125562227	+	NDUFB9	NM	118.095	-0.704707	0.77544	0.908783	0.363465	0.698368	8.13171	4.83672	6.95789	6.56247	254.523	310.518	153.074	200.155	-0.0601296	0.67775	-0.737879
chr16:2820914-2821414:downstream_20237	chr16	2821414	2827297	-	TCEB2	NM	12.186	1.2276	1.35167	-0.908207	0.363769	NA	6.50537	9.67344	1.39158	2.46093	28.461	20.3142	13.9158	14.7656	2.07024	0.766036	1.3042
chr10:44051292-44051792:downstream_17830	chr10	44051792	44070066	-	ZNF239	NM	13.1547	1.43131	1.57648	-0.907912	0.363925	NA	20.3293	16.4449	2.78316	0	17.8898	38.6938	4.17474	4.92185	3.7239	2.63699	1.08691
chr8:117786921-117787421:downstream_6684	chr8	117778741	117786921	+	UTP23	NM	21.3652	0.965739	1.06387	-0.907763	0.364003	NA	33.34	13.5428	5.56632	4.10154	39.8454	42.5632	13.9158	18.0468	2.27779	1.36641	0.911382
chr19:58027791-58028291:downstream_14699	chr19	58011221	58027791	+	ZNF773	NR	13.7462	1.33892	1.47526	-0.907586	0.364097	NA	16.2634	31.9224	4.17474	0	26.8347	22.2489	2.78316	5.74216	3.52885	2.52541	1.00344
chr5:53180113-53180613:downstream_3962	chr5	53180613	53606403	-	ARL15	NM	5.58104	-2.18353	2.40591	0.907566	0.364108	NA	0	0	8.34947	11.4843	1.62634	0	12.5242	10.664	-Inf	-3.83369	-Inf
chr2:86369280-86369780:downstream_2088	chr2	86333304	86369280	+	PTCD3	NM	30.0998	0.761521	0.839229	-0.907405	0.364193	0.698881	24.3951	23.2163	8.34947	9.8437	54.4825	51.2693	34.7895	34.453	1.38791	0.610953	0.776957
chr14:58731582-58732082:downstream_19349	chr14	58732082	58764855	-	PSMA3-AS1	NR	18.1373	1.11487	1.22917	-0.907017	0.364398	NA	8.94488	0.967344	5.56632	3.28123	18.7029	26.1183	48.7053	32.8123	0.163931	-0.862929	1.02686
chr5:102421203-102421703:downstream_4354	chr5	102421703	102455842	-	GIN1	NM	8.35142	-1.53456	1.6927	0.906575	0.364632	NA	0	5.80407	9.74105	4.10154	8.13171	17.4122	16.6989	4.92185	-1.25398	0.24056	-1.49454
chr2:157442915-157443415:downstream_21946	chr2	157291964	157442915	+	GPD2	NM	32.5281	1.09559	1.21168	-0.904188	0.365896	0.701262	0.813171	2.90203	5.56632	4.92185	25.2083	8.7061	89.061	123.046	-1.49725	-2.64482	1.14758
chr20:2638540-2639040:downstream_22442	chr20	2639040	2644865	-	IDH3B	NM	24.6783	0.917901	1.01655	-0.902955	0.36655	NA	18.7029	48.3672	5.56632	19.6874	34.9664	25.151	23.6568	21.328	1.40917	0.418341	0.990834
[truncated: 2,326 more rows]

## Sheet: Legend
Dataset EV1	List of genes for pre-mRNAs with an upregulated or downregulated 3’end processing in UV-treated compared to untreated cells genes, as identified from RNA Sequencing analysis.
