# Supplementary material for: Post‐transcriptional polyadenylation site cleavage maintains 3′‐end processing upon DNA damage
Source: EMBO J. 2023 Feb 10;42(7):e112358. doi: 10.15252/embj.2022112358 (PMC10068322; doi:10.15252/embj.2022112358)
Supplement: Supplementary file 4 — Source Data for Expanded View and Appendix [file EMBJ-42-e112358-s007.zip]

Archive with 23 entries (21 files):
- Source_Data_Appendix/
- Source_Data_Appendix/EMBOJ-2022-112358_SourceDataForAppendixFigure S1.xlsx
- Source_Data_Appendix/EMBOJ-2022-112358_SourceDataForAppendixFigure S10.xlsx
- Source_Data_Appendix/EMBOJ-2022-112358_SourceDataForAppendixFigure S11.xlsx
- Source_Data_Appendix/EMBOJ-2022-112358_SourceDataForAppendixFigure S5A.xlsx
- Source_Data_Appendix/EMBOJ-2022-112358_SourceDataForAppendixFigure S5B.xlsx
- Source_Data_Appendix/EMBOJ-2022-112358_SourceDataForAppendixFigure S6A.xlsx
- Source_Data_Appendix/EMBOJ-2022-112358_SourceDataForAppendixFigure S6B.xlsx
- Source_Data_Appendix/EMBOJ-2022-112358_SourceDataForAppendixFigure S7A.xlsx
- Source_Data_Appendix/EMBOJ-2022-112358_SourceDataForAppendixFigure S7B.pptx
- Source_Data_EV_Figures/
- Source_Data_EV_Figures/EMBOJ-2022-112358_SourceDataForFigure  EV1B-C.xlsx
- Source_Data_EV_Figures/EMBOJ-2022-112358_SourceDataForFigure  EV3.xlsx
- Source_Data_EV_Figures/EMBOJ-2022-112358_SourceDataForFigure EV1A.pptx
- __MACOSX/Source_Data_Appendix/._EMBOJ-2022-112358_SourceDataForAppendixFigure S1.xlsx
- __MACOSX/Source_Data_Appendix/._EMBOJ-2022-112358_SourceDataForAppendixFigure S10.xlsx
- __MACOSX/Source_Data_Appendix/._EMBOJ-2022-112358_SourceDataForAppendixFigure S11.xlsx
- __MACOSX/Source_Data_Appendix/._EMBOJ-2022-112358_SourceDataForAppendixFigure S5A.xlsx
- __MACOSX/Source_Data_Appendix/._EMBOJ-2022-112358_SourceDataForAppendixFigure S5B.xlsx
- __MACOSX/Source_Data_Appendix/._EMBOJ-2022-112358_SourceDataForAppendixFigure S6A.xlsx
- __MACOSX/Source_Data_Appendix/._EMBOJ-2022-112358_SourceDataForAppendixFigure S6B.xlsx
- __MACOSX/Source_Data_Appendix/._EMBOJ-2022-112358_SourceDataForAppendixFigure S7A.xlsx
- __MACOSX/Source_Data_Appendix/._EMBOJ-2022-112358_SourceDataForAppendixFigure S7B.pptx
