# Supplementary material for: Post‐transcriptional polyadenylation site cleavage maintains 3′‐end processing upon DNA damage
Source: EMBO J. 2023 Feb 10;42(7):e112358. doi: 10.15252/embj.2022112358 (PMC10068322; doi:10.15252/embj.2022112358)
Supplement: Supplementary file 4 — Source Data for Expanded View and Appendix [file EMBJ-42-e112358-s007.zip › Source_Data_Appendix/EMBOJ-2022-112358_SourceDataForAppendixFigure S1.xlsx]

## Sheet: Feuil1
Fig S1
UV-			UV+/UV-
	p53-unc			p53-unc
Mock	1		Mock	0.858565
CSTF64	0.59		CSTF64	1.71119
CF1m25	0.428052		CF1m25	1.72309
CPSF160	0.97842		CPSF160	1.18485
