# Supplementary material for: Post‐transcriptional polyadenylation site cleavage maintains 3′‐end processing upon DNA damage
Source: EMBO J. 2023 Feb 10;42(7):e112358. doi: 10.15252/embj.2022112358 (PMC10068322; doi:10.15252/embj.2022112358)
Supplement: Supplementary file 4 — Source Data for Expanded View and Appendix [file EMBJ-42-e112358-s007.zip › Source_Data_Appendix/EMBOJ-2022-112358_SourceDataForAppendixFigure S10.xlsx]

## Sheet: n=1
Fig S10	n=1	Ct				delta Ct				2^-delta Ct				Uncl/Cl
	WT	GAPDH	WDR13	p53	TBP	GAPDH	WDR13	p53	TBP	GAPDH	WDR13	p53	TBP	GAPDH	WDR13	p53	TBP
uncl (uncleaved)	minus doxo	30.6389	28.6518	31.0179	28.1856	0	0	0	0	1	1	1	1
	plus doxo	29.2723	30.3136	30.7349	26.8566	-1.36662	1.66179	-0.283009	-1.32901	2.57866	0.316046	1.21673	2.5123
cl (cleaved)	minus doxo	15.8858	24.1092	21.8968	24.8496	0	0	0	0	1	1	1	1	1	1	1	1
	plus doxo	15.9686	25.4095	21.6397	24.5121	0.0828419	1.3003	-0.257097	-0.337532	0.944196	0.406042	1.19507	1.26359	2.73106	0.778359	1.01812	1.98822
	pΔCoTC #1	GAPDH	WDR13	p53	TBP	GAPDH	WDR13	p53	TBP	GAPDH	WDR13	p53	TBP	GAPDH	WDR13	p53	TBP
uncl	minus doxo	30.0749	29.4897	32.5515	29.6352	0	0	0	0	1	1	1	1
	plus doxo	28.9914	31.2765	31.08	28.5023	-1.08352	1.78676	-1.47153	-1.13292	2.1192	0.289823	2.77316	2.19301
cl	minus doxo	15.9977	24.0871	23.1147	25.097	0	0	0	0	1	1	1	1	1	1	1	1
	plus doxo	16.0732	25.9613	23.1185	25.8531	0.0754528	1.87415	0.00382233	0.756065	0.949044	0.272788	0.997354	0.592109	2.23298	1.06245	2.78052	3.70373
	pΔCoTC #2	GAPDH	WDR13	p53	TBP	GAPDH	WDR13	p53	TBP	GAPDH	WDR13	p53	TBP	GAPDH	WDR13	p53	TBP
uncl	minus doxo	29.416	29.2776	32.0425	28.06	0	0	0	0	1	1	1	1
	plus doxo	28.394	30.8947	30.4987	27.558	-1.02203	1.6171	-1.54377	-0.502003	2.03077	0.325989	2.91555	1.41618
cl	minus doxo	15.4788	23.7559	22.8821	24.7869	0	0	0	0	1	1	1	1	1	1	1	1
	plus doxo	16.3389	25.8702	23.1886	25.8143	0.860157	2.11424	0.30658	1.02739	0.550893	0.230967	0.808556	0.490596	3.68633	1.41141	3.60588	2.88665
	pΔCoTC #3	GAPDH	WDR13	p53	TBP	GAPDH	WDR13	p53	TBP	GAPDH	WDR13	p53	TBP	GAPDH	WDR13	p53	TBP
uncl	minus doxo	29.305	29.328	31.5817	28.1175	0	0	0	0	1	1	1	1
	plus doxo	27.98	30.5386	30.0977	27.4966	-1.32498	1.21067	-1.48401	-0.620979	2.5053	0.432067	2.79726	1.53792
cl	minus doxo	15.5494	24.0889	23.0814	24.8065	0	0	0	0	1	1	1	1	1	1	1	1
	plus doxo	16.2169	25.5764	22.8469	25.7053	0.667496	1.48752	-0.234528	0.898739	0.629599	0.356625	1.17652	0.536355	3.9792	1.21154	2.37757	2.86735

## Sheet: n=2
Fig S10	n=2	Ct				delta Ct				2^-delta Ct				Uncl/Cl
	WT	GAPDH	WDR13	p53	TBP	GAPDH	WDR13	p53	TBP	GAPDH	WDR13	p53	TBP	GAPDH	WDR13	p53	TBP
uncl (uncleaved)	minus doxo	30.3597	29.8074	32.1021	30.0442	0	0	0	0	1	1	1	1
	plus doxo	29.7311	31.8861	31.6727	28.2637	-0.628567	2.07867	-0.429483	-1.78049	1.54603	0.236732	1.34675	3.43543
cl (cleaved)	minus doxo	17.227	24.8877	22.786	25.4499	0	0	0	0	1	1	1	1	1	1	1	1
	plus doxo	17.7762	26.6359	22.6693	25.2235	0.549194	1.74812	-0.116768	-0.226429	0.683402	0.29769	1.0843	1.16994	2.26225	0.795233	1.24204	2.93643
	pΔCoTC #1	GAPDH	WDR13	p53	TBP	GAPDH	WDR13	p53	TBP	GAPDH	WDR13	p53	TBP	GAPDH	WDR13	p53	TBP
uncl	minus doxo	30.137	30.1847	32.0909	30.6973	0	0	0	0	1	1	1	1
	plus doxo	29.3938	32.5248	31.0383	29.8097	-0.74328	2.34014	-1.05264	-0.887651	1.67398	0.197491	2.07433	1.85016
cl	minus doxo	17.1838	25.0274	23.9931	25.5834	0	0	0	0	1	1	1	1	1	1	1	1
	plus doxo	18.024	27.4743	24.2046	26.5271	0.84016	2.44689	0.211533	0.943794	0.558581	0.183405	0.863619	0.519864	2.99684	1.0768	2.4019	3.55894
	pΔCoTC #2	GAPDH	WDR13	p53	TBP	GAPDH	WDR13	p53	TBP	GAPDH	WDR13	p53	TBP	GAPDH	WDR13	p53	TBP
uncl	minus doxo	30.3886	29.7002	32.3267	30.1332	0	0	0	0	1	1	1	1
	plus doxo	29.1413	32.7473	31.121	29.0847	-1.24732	3.04706	-1.20572	-1.0485	2.374	0.120989	2.30652	2.06838
cl	minus doxo	16.8271	24.6251	23.8484	25.1978	0	0	0	0	1	1	1	1	1	1	1	1
	plus doxo	17.7756	27.3488	23.7826	26.066	0.948526	2.72377	-0.0658035	0.86817	0.518161	0.151379	1.04667	0.547841	4.58158	0.799245	2.20368	3.77551
	pΔCoTC #3	GAPDH	WDR13	p53	TBP	GAPDH	WDR13	p53	TBP	GAPDH	WDR13	p53	TBP	GAPDH	WDR13	p53	TBP
uncl	minus doxo	30.5816	30.0203	32.6121	29.1537	0	0	0	0	1	1	1	1
	plus doxo	29.0205	32.1767	30.6454	28.1586	-1.56108	2.15638	-1.9667	-0.995136	2.95074	0.224319	3.90872	1.99327
cl	minus doxo	16.6989	24.6201	23.7742	25.0185	0	0	0	0	1	1	1	1	1	1	1	1
	plus doxo	17.1732	26.6259	23.1781	25.817	0.474213	2.00577	-0.596012	0.798481	0.71986	0.249003	1.51153	0.574954	4.09905	0.900871	2.58593	3.46683

## Sheet: n=3
Fig S10	n=3	Ct				delta Ct				2^-delta Ct				Uncl/Cl
	WT	GAPDH	WDR13	p53	TBP	GAPDH	WDR13	p53	TBP	GAPDH	WDR13	p53	TBP	GAPDH	WDR13	p53	TBP
uncl (uncleaved)	minus doxo	30.5589	29.9826	30.06	27.9369	0	0	0	0	1	1	1	1
	plus doxo	29.1148	31.9074	30.1708	25.9333	-1.44408	1.92484	0.110802	-2.00363	2.72089	0.26337	0.926073	4.01008
cl (cleaved)	minus doxo	16.8656	25.127	22.3275	24.3037	0	0	0	0	1	1	1	1	1	1	1	1
	plus doxo	16.8321	26.6813	22.3341	23.5204	-0.0334702	1.55424	0.0066185	-0.783247	1.02347	0.340507	0.995423	1.721	2.65849	0.773465	0.930332	2.33009
	pΔCoTC #1	GAPDH	WDR13	p53	TBP	GAPDH	WDR13	p53	TBP	GAPDH	WDR13	p53	TBP	GAPDH	WDR13	p53	TBP
uncl	minus doxo	31.2209	30.8788	31.0829	29.8163	0	0	0	0	1	1	1	1
	plus doxo	29.4616	32.9624	30.0533	27.9866	-1.75924	2.08359	-1.02958	-1.8297	3.38521	0.235926	2.04144	3.55462
cl	minus doxo	16.9431	25.1798	23.4896	24.4073	0	0	0	0	1	1	1	1	1	1	1	1
	plus doxo	16.5547	26.6143	23.6555	24.996	-0.388372	1.43449	0.165821	0.58868	1.30892	0.369977	0.891421	0.664951	2.58627	0.637678	2.29009	5.34569
	pΔCoTC #2	GAPDH	WDR13	p53	TBP	GAPDH	WDR13	p53	TBP	GAPDH	WDR13	p53	TBP	GAPDH	WDR13	p53	TBP
uncl	minus doxo	30.0703	30.0663	31.2471	27.214	0	0	0	0	1	1	1	1
	plus doxo	28.9832	31.8349	29.9389	26.2662	-1.08702	1.76856	-1.30828	-0.947777	2.12435	0.293501	2.47646	1.9289
cl	minus doxo	16.3941	25.0327	23.4833	23.9863	0	0	0	0	1	1	1	1	1	1	1	1
	plus doxo	16.8209	27.0183	23.8179	25.1609	0.426815	1.9856	0.334595	1.17457	0.743902	0.252507	0.793007	0.443017	2.85569	1.16235	3.12287	4.354
	pΔCoTC #3	GAPDH	WDR13	p53	TBP	GAPDH	WDR13	p53	TBP	GAPDH	WDR13	p53	TBP	GAPDH	WDR13	p53	TBP
uncl	minus doxo	30.0854	31.1826	30.5514	29.3197	0	0	0	0	1	1	1	1
	plus doxo	29.1909	32.9073	29.0977	28.2284	-0.894535	1.72465	-1.45369	-1.09131	1.85901	0.302572	2.73907	2.13067
cl	minus doxo	16.5148	24.9357	23.4398	23.866	0	0	0	0	1	1	1	1	1	1	1	1
	plus doxo	16.9688	26.7002	23.0762	25	0.453995	1.7645	-0.363605	1.13395	0.730019	0.294329	1.28664	0.455667	2.54652	1.02801	2.12886	4.67594
