# Supplementary material for: Post‐transcriptional polyadenylation site cleavage maintains 3′‐end processing upon DNA damage
Source: EMBO J. 2023 Feb 10;42(7):e112358. doi: 10.15252/embj.2022112358 (PMC10068322; doi:10.15252/embj.2022112358)
Supplement: Supplementary file 4 — Source Data for Expanded View and Appendix [file EMBJ-42-e112358-s007.zip › Source_Data_Appendix/EMBOJ-2022-112358_SourceDataForAppendixFigure S11.xlsx]

## Sheet: n=1
Fig S11		Ct				delta Ct				2^-delta Ct				Uncl/Cl
n=1
	NT	ABCC3	HMGB	CPS1	DDRGK	ABCC3	HMGB	CPS1	DDRGK	ABCC3	HMGB	CPS1	DDRGK	ABCC3	HMGB	CPS1	DDRGK
uncl (uncleaved)	minus dox	25.4237	24.1479	24.6778	25.7027	0	0	0	0	1	1	1	1
	plus dox	27.1831	25.0273	26.3208	25.0966	1.75942	0.879398	1.64298	-0.60611	0.295366	0.543594	0.320194	1.52215
cl (cleaved)	minus dox	22.3691	23.0116	21.7825	25.16	0	0	0	0	1	1	1	1	1	1	1	1
	plus dox	23.3542	24.3983	23.2051	24.8247	0.985174	1.38675	1.42257	-0.335285	0.505165	0.382426	0.373048	1.26163	0.584692	1.42144	0.858317	1.2065
	NT	AKR1C3	AKR1B10	NGF	FOS	AKR1C3	AKR1B10	NGF	FOS	AKR1C3	AKR1B10	NGF	FOS	AKR1C3	AKR1B10	NGF	FOS
uncl	minus dox	23.7773	22.8782	28.5328	27.2163	0	0	0	0	1	1	1	1
	plus dox	25.359	24.3838	29.1552	27.9709	1.58174	1.50562	0.622437	0.754568	0.334078	0.352178	0.649573	0.592724
cl	minus dox	24.6912	18.1372	25.8872	29.9083	0	0	0	0	1	1	1	1	1	1	1	1
	plus dox	26.0378	19.5755	24.7203	30.6579	1.34662	1.43824	-1.16689	0.749527	0.393213	0.369017	2.24528	0.594799	0.849612	0.954368	0.289306	0.996512
	NT	XRCC5	FAM60A	EIF4BP2	ZRANB2	XRCC5	FAM60A	EIF4BP2	ZRANB2	XRCC5	FAM60A	EIF4BP2	ZRANB2	XRCC5	FAM60A	EIF4BP2	ZRANB2
uncl	minus dox	22.6735	25.267	27.9787	26.5362	0	0	0	0	1	1	1	1
	plus dox	23.8838	22.682	24.9703	23.5804	1.21035	-2.585	-3.00842	-2.95578	0.432164	6.00016	8.04683	7.7585
cl	minus dox	20.1137	23.2742	25.2308	25.6043	0	0	0	0	1	1	1	1	1	1	1	1
	plus dox	21.0899	22.2172	23.7071	24.0969	0.9762	-1.05693	-1.52373	-1.50745	0.508317	2.08051	2.87533	2.84306	0.850186	2.88399	2.79858	2.72892
	NT	CTNN	PRDX	MRP	TBK	CTNN	PRDX	MRP	TBK	CTNN	PRDX	MRP	TBK	CTNN	PRDX	MRP	TBK
uncl	minus dox	34.2146	28.0808	31.4762	30.2177	0	0	0	0	1	1	1	1
	plus dox	31.8733	24.9197	29.007	27.5896	-2.34133	-3.16106	-2.46924	-2.62806	5.06768	8.94486	5.53751	6.18194
cl	minus dox	23.4236	21.8621	22.983	26.6361	0	0	0	0	1	1	1	1	1	1	1	1
	plus dox	22.2672	20.0511	22.0819	26.0006	-1.15648	-1.81099	-0.901102	-0.635487	2.22913	3.50883	1.86749	1.55346	2.27339	2.54924	2.96521	3.97946
	NT	HSPD	ARF6	MDM2	PUMA	HSPD	ARF6	MDM2	PUMA	HSPD	ARF6	MDM2	PUMA	HSPD	ARF6	MDM2	PUMA
uncl	minus dox	36.432	21.9256	22.8538	27.8288	0	0	0	0	1	1	1	1
	plus dox	35.6811	23.6174	23.8233	28.8659	-0.750928	1.69185	0.969545	1.03712	1.68287	0.309529	0.510667	0.487301
cl	minus dox	20.1086	20.6979	23.9864	28.9562	0	0	0	0	1	1	1	1	1	1	1	1
	plus dox	21.161	22.4801	24.9382	29.9872	1.05234	1.78218	0.951767	1.03101	0.482186	0.290744	0.516999	0.489369	3.49009	1.06461	0.987753	0.995774
	NT	PTEN	FAS	NOXA		PTEN	FAS	NOXA		PTEN	FAS	NOXA		PTEN	FAS	NOXA
uncl	minus dox	24.2268	26.525	28.0991		0	0	0		1	1	1	1
	plus dox	25.8856	27	23.4488		1.65879	0.475	-4.65031		0.316705	0.719467	25.1122	1
cl	minus dox	24.0604	22.5602	21.4499		0	0	0		1	1	1	1	1	1	1
	plus dox	24.7011	23.1684	20.2469		0.640623	0.608168	-1.20306		0.641436	0.656029	2.30227	1	0.493743	1.0967	10.9075

## Sheet: n=2
Fig S11		Ct				delta Ct				2^-delta Ct				Uncl/Cl
n=2
	NT	ABCC3	HMGB	CPS1	DDRGK	ABCC3	HMGB	CPS1	DDRGK	ABCC3	HMGB	CPS1	DDRGK	ABCC3	HMGB	CPS1	DDRGK
uncl (uncleaved)	minus dox	25.4309	23.9367	24.6475	26.2177	0	0	0	0	1	1	1	1
	plus dox	27.2457	25.1184	26.8551	26.2818	1.81475	1.18164	2.20753	0.0641632	0.284253	0.440849	0.216505	0.9565
cl (cleaved)	minus dox	22.2508	23.0287	22.06	25.3897	0	0	0	0	1	1	1	1	1	1	1	1
	plus dox	23.3917	24.4185	23.8428	25.677	1.14094	1.38982	1.78284	0.287363	0.453465	0.381611	0.290611	0.819398	0.626846	1.15523	0.745	1.16732
	NT	AKR1C3	AKR1B10	NGF	FOS	AKR1C3	AKR1B10	NGF	FOS	AKR1C3	AKR1B10	NGF	FOS	AKR1C3	AKR1B10	NGF	FOS
uncl	minus dox	24.5516	24.9257	28.7302	26.1653	0	0	0	0	1	1	1	1
	plus dox	28.2182	27.725	28.9626	27.5804	3.66656	2.79924	0.232449	1.41514	0.0787508	0.143663	0.851189	0.374974
cl	minus dox	25.0927	18.2324	25.4838	31.2185	0	0	0	0	1	1	1	1	1	1	1	1
	plus dox	26.703	20.8064	24.7228	32.1721	1.61029	2.57393	-0.761034	0.953568	0.327533	0.167947	1.6947	0.516354	0.240436	0.855407	0.502264	0.726195
	NT	XRCC5	FAM60A	EIF4BP2	ZRANB2	XRCC5	FAM60A	EIF4BP2	ZRANB2	XRCC5	FAM60A	EIF4BP2	ZRANB2	XRCC5	FAM60A	EIF4BP2	ZRANB2
uncl	minus dox	22.664	23.695	27.91	26.6836	0	0	0	0	1	1	1	1
	plus dox	23.8876	21.584	25.0449	23.2483	1.22366	-2.111	-2.86507	-3.43528	0.428194	4.31991	7.28572	10.8174
cl	minus dox	20.3506	23.331	25.0156	25.6177	0	0	0	0	1	1	1	1	1	1	1	1
	plus dox	21.0354	22.3339	23.6069	23.9861	0.68486	-0.997078	-1.40874	-1.63159	0.622066	1.99595	2.65506	3.09854	0.688342	2.16433	2.74409	3.49112
	NT	CTNN	PRDX	MRP	TBK	CTNN	PRDX	MRP	TBK	CTNN	PRDX	MRP	TBK	CTNN	PRDX	MRP	TBK
uncl	minus dox	34.6353	26.0325	30.7032	28.7731	0	0	0	0	1	1	1	1
	plus dox	33.4276	24.8506	29.0257	27.8764	-1.20773	-1.18189	-1.67753	-0.896641	2.30974	2.26874	3.1988	1.86173
cl	minus dox	23.4311	21.9481	23.1794	27.1228	0	0	0	0	1	1	1	1	1	1	1	1
	plus dox	23.5629	22.4106	23.0389	27.3985	0.131837	0.462516	-0.140461	0.275681	0.912669	0.72572	1.10226	0.826061	2.53076	3.12619	2.90205	2.25374
	NT	HSPD	ARF6	MDM2	PUMA	HSPD	ARF6	MDM2	PUMA	HSPD	ARF6	MDM2	PUMA	HSPD	ARF6	MDM2	PUMA
uncl	minus dox	26.742	22.3002	25.0178	27.9264	0	0	0	0	1	1	1	1
	plus dox	24.82	23.7386	23.8693	28.7973	-1.922	1.4384	-1.14849	0.870876	3.78948	0.368977	2.21682	0.546815
cl	minus dox	20.4811	21.0357	23.9671	28.8122	0	0	0	0	1	1	1	1	1	1	1	1
	plus dox	19.7443	22.7807	23.0381	29.9303	-0.736765	1.74505	-0.928982	1.11809	1.66643	0.298323	1.90393	0.460704	2.274	1.23684	1.16434	1.18691
	NT	PTEN	FAS	NOXA		PTEN	FAS	NOXA		PTEN	FAS	NOXA		PTEN	FAS	NOXA
uncl	minus dox	24.678	28	31.291		0	0	0		1	1	1	1
	plus dox	25.8882	28.844	25.6597		1.21013	0.844	-5.63121		0.43223	0.557097	49.5638	1
cl	minus dox	24.1268	27.8262	23.6981		0	0	0		1	1	1	1	1	1	1
	plus dox	24.7829	28.2248	21.6171		0.656113	0.398594	-2.081		0.634586	0.758597	4.23099	1	0.681121	0.734378	11.7145

## Sheet: n=3
Fig S11		Ct				delta Ct				2^-delta Ct				Uncl/Cl
n=3
	NT	ABCC3	HMGB	CPS1	DDRGK	ABCC3	HMGB	CPS1	DDRGK	ABCC3	HMGB	CPS1	DDRGK	ABCC3	HMGB	CPS1	DDRGK
uncl (uncleaved)	minus dox	25.4405	23.2668	23.5232	25.709	0	0	0	0	1	1	1	1
	plus dox	27.1457	25.0797	25.9506	25.0094	1.70522	1.81294	2.42749	-0.699591	0.306675	0.284611	0.185889	1.62404
cl (cleaved)	minus dox	22.5152	23.3221	21.462	25.2723	0	0	0	0	1	1	1	1	1	1	1	1
	plus dox	23.0774	24.3553	23.1488	24.6935	0.56222	1.03322	1.68674	-0.578768	0.677259	0.488618	0.310627	1.49357	0.452818	0.582481	0.598431	1.08735
	NT	AKR1C3	AKR1B10	NGF	FOS	AKR1C3	AKR1B10	NGF	FOS	AKR1C3	AKR1B10	NGF	FOS	AKR1C3	AKR1B10	NGF	FOS
uncl	minus dox	23.5349	22.8304	29.4807	28.0648	0	0	0	0	1	1	1	1
	plus dox	25.3468	24.3719	29.2762	27.9537	1.81193	1.54145	-0.204502	-0.111101	0.28481	0.343541	1.15229	1.08005
cl	minus dox	24.7018	18.1567	26.2126	29.7828	0	0	0	0	1	1	1	1	1	1	1	1
	plus dox	26.0256	19.5289	25.8587	29.8209	1.32386	1.37212	-0.353902	0.0380859	0.399465	0.386324	1.27801	0.973946	0.712978	0.889256	0.901625	1.10894
	NT	XRCC5	FAM60A	EIF4BP2	ZRANB2	XRCC5	FAM60A	EIF4BP2	ZRANB2	XRCC5	FAM60A	EIF4BP2	ZRANB2	XRCC5	FAM60A	EIF4BP2	ZRANB2
uncl	minus dox	21.6558	26.984	27.8272	26.4873	0	0	0	0	1	1	1	1
	plus dox	23.8882	25.156	25.0159	23.7681	2.23239	-1.828	-2.81123	-2.71919	0.212806	3.55045	7.01882	6.58505
cl	minus dox	20.0125	23.2074	25.1259	25.4801	0	0	0	0	1	1	1	1	1	1	1	1
	plus dox	21.0365	22.2425	23.736	24.1645	1.024	-0.964819	-1.38994	-1.31561	0.491752	1.95182	2.62069	2.48907	0.432751	1.81904	2.67824	2.64559
	NT	CTNN	PRDX	MRP	TBK	CTNN	PRDX	MRP	TBK	CTNN	PRDX	MRP	TBK	CTNN	PRDX	MRP	TBK
uncl	minus dox	35.253	28.574	30.9001	29.1179	0	0	0	0	1	1	1	1
	plus dox	33.074	24.931	29.0522	27.5614	-2.17905	-3.64296	-1.84798	-1.55651	4.52856	12.4923	3.59997	2.94142
cl	minus dox	23.4403	21.9433	22.9977	26.5598	0	0	0	0	1	1	1	1	1	1	1	1
	plus dox	22.3425	20.2015	22.0639	25.8821	-1.09776	-1.7418	-0.933826	-0.677631	2.14022	3.34452	1.91034	1.59951	2.11594	3.73515	1.88447	1.83895
	NT	HSPD	ARF6	MDM2	PUMA	HSPD	ARF6	MDM2	PUMA	HSPD	ARF6	MDM2	PUMA	HSPD	ARF6	MDM2	PUMA
uncl	minus dox	27.858	21.8451	24.9257	29.7346	0	0	0	0	1	1	1	1
	plus dox	25.5811	23.9251	23.8397	28.9427	-2.27693	2.08001	-1.08605	-0.791908	4.84645	0.236513	2.12292	1.73136
cl	minus dox	20.1607	20.7315	24.0656	32.9034	0	0	0	0	1	1	1	1	1	1	1	1
	plus dox	19.0537	22.5253	23.0198	29.9937	-1.10696	1.79378	-1.04579	-2.90976	2.15392	0.288416	2.0645	7.51494	2.25006	0.820042	1.0283	0.230389
	NT	PTEN	FAS	NOXA		PTEN	FAS	NOXA		PTEN	FAS	NOXA		PTEN	FAS	NOXA
uncl	minus dox	24.3341	26.75	29.6176		0	0	0		1	1	1
	plus dox	25.9426	27.548	27.5339		1.60851	0.798	-2.08369		0.327937	0.575146	4.23891
cl	minus dox	24.1044	27.5826	22.8316		0	0	0		1	1	1		1	1	1
	plus dox	24.68	27.172	24.2905		0.575558	-0.410673	1.45896		0.671027	1.32931	0.363756		0.488709	0.432666	11.6532
