# Supplementary material for: Post‐transcriptional polyadenylation site cleavage maintains 3′‐end processing upon DNA damage
Source: EMBO J. 2023 Feb 10;42(7):e112358. doi: 10.15252/embj.2022112358 (PMC10068322; doi:10.15252/embj.2022112358)
Supplement: Supplementary file 4 — Source Data for Expanded View and Appendix [file EMBJ-42-e112358-s007.zip › Source_Data_Appendix/EMBOJ-2022-112358_SourceDataForAppendixFigure S5A.xlsx]

## Sheet: n=1
Fig S5A	n=1	Ct				delta Ct				2^-delta Ct				Uncl/Cl
	WT	GAPDH	WDR13	p53	TBP	GAPDH	WDR13	p53	TBP	GAPDH	WDR13	p53	TBP	GAPDH	WDR13	p53	TBP
uncl (uncleaved)	minus UV	37.7101	35.9193	36.568	34.4596	0	0	0	0	1	1	1	1
	plus UV	36	36.525	37.3256	33.244	-1.71009	0.605711	0.757576	-1.21563	3.27182	0.657147	0.591489	2.32243
cl (cleaved)	minus UV	23.6849	29.0069	27.7925	28.5855	0	0	0	0	1	1	1	1	1	1	1	1
	plus UV	23.0591	29.6478	27.8678	28.2059	-0.625807	0.640877	0.075388	-0.379641	1.54307	0.641323	0.949087	1.30102	2.12033	1.02467	0.623219	1.78508
	pΔCoTC #1	GAPDH	WDR13	p53	TBP	GAPDH	WDR13	p53	TBP	GAPDH	WDR13	p53	TBP	GAPDH	WDR13	p53	TBP
uncl	minus UV	31.2383	29.6512	33.61	29.5232	0	0	0	0	1	1	1	1
	plus UV	32	31.358	32.888	30	0.761681	1.70681	-0.722	0.476831	0.589809	0.306337	1.64947	0.718554
cl	minus UV	18.7736	25.8508	24.6925	25.1127	0	0	0	0	1	1	1	1	1	1	1	1
	plus UV	20.3941	27.2906	25.9217	26.7156	1.62049	1.43981	1.2292	1.60294	0.325224	0.368615	0.426553	0.329205	1.81354	0.831048	3.86697	2.1827
	pΔCoTC #2	GAPDH	WDR13	p53	TBP	GAPDH	WDR13	p53	TBP	GAPDH	WDR13	p53	TBP	GAPDH	WDR13	p53	TBP
uncl	minus UV	32.0746	30.4093	34.2172	29.5425	0	0	0	0	1	1	1	1
	plus UV	33	32	34.2325	30	0.925392	1.59072	0.0152779	0.457497	0.526537	0.332006	0.989466	0.728249
cl	minus UV	18.8868	25.9665	24.526	25.2923	0	0	0	0	1	1	1	1	1	1	1	1
	plus UV	20.9509	27.4658	25.9644	26.787	2.06414	1.49931	1.43835	1.49475	0.239128	0.353723	0.368988	0.354843	2.2019	0.938606	2.68157	2.05231
	pΔCoTC #3	GAPDH	WDR13	p53	TBP	GAPDH	WDR13	p53	TBP	GAPDH	WDR13	p53	TBP	GAPDH	WDR13	p53	TBP
uncl	minus UV	32.9455	31.1374	36.907	30.0896	0	0	0	0	1	1	1	1
	plus UV	34.216	33.48	35.6453	31	1.27047	2.3426	-1.26169	0.910362	0.414524	0.197154	2.39777	0.532051
cl	minus UV	19.3695	26.3711	25.2867	25.9332	0	0	0	0	1	1	1	1	1	1	1	1
	plus UV	21.8739	28.3453	26.7749	27.6108	2.50442	1.97421	1.48817	1.6776	0.176236	0.25451	0.356464	0.312601	2.3521	0.774643	6.72652	1.70201

## Sheet: n=2
Fig S5A	n=2	Ct				delta Ct				2^-delta Ct				Uncl/Cl
	WT	GAPDH	WDR13	p53	TBP	GAPDH	WDR13	p53	TBP	GAPDH	WDR13	p53	TBP	GAPDH	WDR13	p53	TBP
uncl (uncleaved)	minus UV	29.0752	29.0907	32.5063	28.6105	0	0	0	0	1	1	1	1
	plus UV	27.144	28.398	33.289	24.585	-1.93124	-0.692748	0.782729	-4.02548	3.81382	1.61636	0.581266	16.2851
cl (cleaved)	minus UV	18.3375	24.7989	24.1408	25.0034	0	0	0	0	1	1	1	1	1	1	1	1
	plus UV	17.139	23.9873	23.0002	22.7965	-1.19851	-0.811609	-1.1406	-2.20695	2.29503	1.75517	2.20472	4.61698	1.66177	0.920914	0.263646	3.52721
	pΔCoTC #1	GAPDH	WDR13	p53	TBP	GAPDH	WDR13	p53	TBP	GAPDH	WDR13	p53	TBP	GAPDH	WDR13	p53	TBP
uncl	minus UV	30.9813	30.603	33.454	25.7762	0	0	0	0	1	1	1	1
	plus UV	27.639	29.7027	31.548	25.1	-3.3423	-0.900337	-1.906	-0.676247	10.1422	1.8665	3.74769	1.59798
cl	minus UV	19.2046	26.022	24.3426	24.1748	0	0	0	0	1	1	1	1	1	1	1	1
	plus UV	17.3908	24.6509	24.2276	24.353	-1.81381	-1.37108	-0.115088	0.178259	3.51571	2.58664	1.08304	0.883769	2.88484	0.721594	3.46034	1.80814
	pΔCoTC #2	GAPDH	WDR13	p53	TBP	GAPDH	WDR13	p53	TBP	GAPDH	WDR13	p53	TBP	GAPDH	WDR13	p53	TBP
uncl	minus UV	29.1396	29.3815	34.604	24.8443	0	0	0	0	1	1	1	1
	plus UV	25.835	27.63	31.534	22.603	-3.30465	-1.75153	-3.07	-2.24134	9.88094	3.36714	8.39773	4.72835
cl	minus UV	18.8556	24.9961	24.1483	23.5885	0	0	0	0	1	1	1	1	1	1	1	1
	plus UV	16.1532	23.4328	22.4997	22.5168	-2.70231	-1.56323	-1.64857	-1.07171	6.50843	2.95515	3.13523	2.10192	1.51818	1.13941	2.6785	2.24954
	pΔCoTC #3	GAPDH	WDR13	p53	TBP	GAPDH	WDR13	p53	TBP	GAPDH	WDR13	p53	TBP	GAPDH	WDR13	p53	TBP
uncl	minus UV	27.6044	28.506	33	26.0037	0	0	0	0	1	1	1	1
	plus UV	26.324	29.0879	31.257	23.9047	-1.28045	0.581869	-1.743	-2.09898	2.42914	0.668098	3.3473	4.28408
cl	minus UV	17.0955	23.9301	22.9114	23.5757	0	0	0	0	1	1	1	1	1	1	1	1
	plus UV	16.5476	24.18	22.9891	22.556	-0.547958	0.249851	0.0776997	-1.0197	1.46202	0.840983	0.947567	2.0275	1.6615	0.794425	3.53252	2.11298

## Sheet: n=3
Fig S5A	n=3	Ct				delta Ct				2^-delta Ct				Uncl/Cl
	WT	GAPDH	WDR13	p53	TBP	GAPDH	WDR13	p53	TBP	GAPDH	WDR13	p53	TBP	GAPDH	WDR13	p53	TBP
uncl (uncleaved)	minus UV	34.55	32.548	35.134	29.863	0	0	0	0	1	1	1	1
	plus UV	32.99	32.1618	34.519	27.543	-1.56003	-0.386169	-0.615	-2.32	2.94859	1.30692	1.53156	4.99332
cl (cleaved)	minus UV	16.4109	25.9666	23.5719	24.3882	0	0	0	0	1	1	1	1	1	1	1	1
	plus UV	15.9295	24.9695	22.8097	23.989	-0.481375	-0.997116	-0.76223	-0.399229	1.39607	1.99601	1.69611	1.3188	2.11206	0.654767	0.902983	3.78625
	pΔCoTC #1	GAPDH	WDR13	p53	TBP	GAPDH	WDR13	p53	TBP	GAPDH	WDR13	p53	TBP	GAPDH	WDR13	p53	TBP
uncl	minus UV	31.3884	31.7393	34.526	28.673	0	0	0	0	1	1	1	1
	plus UV	31.3891	31.5572	33.057	26.42	0.000686646	-0.182041	-1.469	-2.253	0.999524	1.13449	2.7683	4.76673
cl	minus UV	15.8933	25.1876	22.7187	23.7645	0	0	0	0	1	1	1	1	1	1	1	1
	plus UV	16.623	24.8837	22.8412	23.6791	0.729697	-0.303944	0.122469	-0.0854378	0.603031	1.23451	0.918614	1.06101	1.6575	0.918975	3.01356	4.49264
	pΔCoTC #2	GAPDH	WDR13	p53	TBP	GAPDH	WDR13	p53	TBP	GAPDH	WDR13	p53	TBP	GAPDH	WDR13	p53	TBP
uncl	minus UV	32.778	31.1803	34.21	29.148	0	0	0	0	1	1	1	1
	plus UV	31.776	31.113	33.243	27.5935	-1.002	-0.0672798	-0.967	-1.5545	2.00277	1.04774	1.95477	2.93733
cl	minus UV	15.946	24.8224	22.8367	23.8197	0	0	0	0	1	1	1	1	1	1	1	1
	plus UV	15.967	24.9917	23.2134	23.8236	0.021	0.16927	0.37673	0.00395775	0.985549	0.889293	0.770181	0.99726	2.03214	1.17817	2.53807	2.9454
	pΔCoTC #3	GAPDH	WDR13	p53	TBP	GAPDH	WDR13	p53	TBP	GAPDH	WDR13	p53	TBP	GAPDH	WDR13	p53	TBP
uncl	minus UV	31.861	31.4689	34.53	29.661	0	0	0	0	1	1	1	1
	plus UV	30.306	31.7848	33.269	28.478	-1.555	0.315865	-1.261	-1.183	2.93834	0.803369	2.39662	2.27048
cl	minus UV	15.9019	24.8548	22.8902	23.849	0	0	0	0	1	1	1	1	1	1	1	1
	plus UV	15.8468	25.2391	23.2272	23.815	-0.0550995	0.38427	0.337023	-0.034	1.03893	0.766167	0.791673	1.02385	2.82823	1.04856	3.02728	2.2176
