# Supplementary material for: Post‐transcriptional polyadenylation site cleavage maintains 3′‐end processing upon DNA damage
Source: EMBO J. 2023 Feb 10;42(7):e112358. doi: 10.15252/embj.2022112358 (PMC10068322; doi:10.15252/embj.2022112358)
Supplement: Supplementary file 4 — Source Data for Expanded View and Appendix [file EMBJ-42-e112358-s007.zip › Source_Data_Appendix/EMBOJ-2022-112358_SourceDataForAppendixFigure S5B.xlsx]

## Sheet: n=1
Fig S5B	n=1	Ct				delta Ct				2^-delta Ct				Uncl/Cl
	WT	GAPDH	WDR13	p53	TBP	GAPDH	WDR13	p53	TBP	GAPDH	WDR13	p53	TBP	GAPDH	WDR13	p53	TBP
uncl (uncleaved)	minus UV	34.8551	32.333	36.785	34.257	0	0	0	0	1	1	1	1
	plus UV	32.6259	31.6166	34.556	31.8437	-2.22928	-0.716314	-2.229	-2.41331	4.68901	1.64298	4.68809	5.32694
cl (cleaved)	minus UV	17.1794	25.6772	23.167	24.9376	0	0	0	0	1	1	1	1	1	1	1	1
	plus UV	16.1462	25.0891	19.1811	24.1887	-1.03316	-0.588066	-3.98592	-0.748882	2.04651	1.50323	15.8446	1.68049	2.29122	1.09297	0.295878	3.16987
					0
	pΔCoTC #1	GAPDH	WDR13	p53	TBP	GAPDH	WDR13	p53	TBP	GAPDH	WDR13	p53	TBP	GAPDH	WDR13	p53	TBP
uncl	minus UV	32.666	31.5996	33.381	30.263	0	0	0	0	1	1	1	1
	plus UV	31	30.9838	32	28.467	-1.666	-0.615847	-1.381	-1.796	3.17334	1.53246	2.60449	3.47256
cl	minus UV	15.6208	24.4544	23.0289	23.9519	0	0	0	0	1	1	1	1	1	1	1	1
	plus UV	15.2186	24.1582	22.9825	23.7204	-0.402228	-0.296238	-0.0464687	-0.231537	1.32155	1.22794	1.03273	1.17409	2.40123	1.24799	2.52194	2.95767
					0
	pΔCoTC #2	GAPDH	WDR13	p53	TBP	GAPDH	WDR13	p53	TBP	GAPDH	WDR13	p53	TBP	GAPDH	WDR13	p53	TBP
uncl	minus UV	32.229	31.3284	33.516	31.593	0	0	0	0	1	1	1	1
	plus UV	31	31.3942	32.52	28.994	-1.229	0.0658169	-0.996	-2.599	2.34404	0.955404	1.99446	6.05867
cl	minus UV	15.3295	24.3298	23.1238	23.8657	0	0	0	0	1	1	1	1	1	1	1	1
	plus UV	15.3745	24.3503	23.1259	23.68	0.0449533	0.0205135	0.00211716	-0.185654	0.969321	0.985882	0.998534	1.13733	2.41823	0.969086	1.99739	5.32709
					0
	pΔCoTC #3	GAPDH	WDR13	p53	TBP	GAPDH	WDR13	p53	TBP	GAPDH	WDR13	p53	TBP	GAPDH	WDR13	p53	TBP
uncl	minus UV	31.912	31.2405	32.58	33.963	0	0	0	0	1	1	1	1
	plus UV	30.954	31.4317	32	32	-0.958	0.191145	-0.58	-1.963	1.94261	0.87591	1.49485	3.89872
cl	minus UV	15.1489	24.2131	22.7366	23.5477	0	0	0	0	1	1	1	1	1	1	1	1
	plus UV	15.6927	24.5822	23.3791	24.13	0.543728	0.369139	0.642448	0.582281	0.685996	0.774245	0.640625	0.667907	2.83182	1.13131	2.33342	5.83722

## Sheet: n=2
Fig S5B	n=2	Ct				delta Ct				2^-delta Ct				Uncl/Cl
	WT	GAPDH	WDR13	p53	TBP	GAPDH	WDR13	p53	TBP	GAPDH	WDR13	p53	TBP	GAPDH	WDR13	p53	TBP
uncl (uncleaved)	minus UV	35.8551	33.333	37.785	35.257	0	0	0	0	1	1	1	1
	plus UV	34.6259	32.8166	35.556	32.8437	-1.22928	-0.516314	-2.229	-2.41331	2.3445	1.4303	4.68809	5.32694
cl (cleaved)	minus UV	18.1794	26.7872	25.167	23.9376	0	0	0	0	1	1	1	1	1	1	1	1
	plus UV	17.1462	26.1991	20.1811	23.2987	-1.03316	-0.588066	-4.98592	-0.638882	2.04651	1.50323	31.6893	1.55712	1.14561	0.951482	0.147939	3.42102
	pΔCoTC #1	GAPDH	WDR13	p53	TBP	GAPDH	WDR13	p53	TBP	GAPDH	WDR13	p53	TBP	GAPDH	WDR13	p53	TBP
uncl	minus UV	29.222	29.0714	31.4141	27.711	0	0	0	0	1	1	1	1
	plus UV	27.185	28.5995	30.2031	25.528	-2.03701	-0.471905	-1.21096	-2.183	4.10393	1.38694	2.31491	4.54097
cl	minus UV	16.6882	23.9441	23.5926	23.1402	0	0	0	0	1	1	1	1	1	1	1	1
	plus UV	16.2095	23.6997	23.5521	22.9056	-0.478657	-0.2444	-0.0405426	-0.234617	1.39345	1.1846	1.0285	1.17659	2.94517	1.17081	2.25077	3.85942
	pΔCoTC #2	GAPDH	WDR13	p53	TBP	GAPDH	WDR13	p53	TBP	GAPDH	WDR13	p53	TBP	GAPDH	WDR13	p53	TBP
uncl	minus UV	30.108	29.035	32.218	28.281	0	0	0	0	1	1	1	1
	plus UV	28.724	29.5218	31.6393	26.865	-1.384	0.486828	-0.578737	-1.416	2.60991	0.713592	1.49354	2.66845
cl	minus UV	17.2722	24.3024	23.7989	23.4548	0	0	0	0	1	1	1	1	1	1	1	1
	plus UV	17.4382	24.7513	24.2347	23.7141	0.166031	0.448891	0.435751	0.259283	0.891291	0.732606	0.739309	0.835503	2.92823	0.974047	2.02019	3.19382
	pΔCoTC #3	GAPDH	WDR13	p53	TBP	GAPDH	WDR13	p53	TBP	GAPDH	WDR13	p53	TBP	GAPDH	WDR13	p53	TBP
uncl	minus UV	30.957	29.2403	32.165	27.906	0	0	0	0	1	1	1	1
	plus UV	30.071	29.9485	31.5025	26.576	-0.886	0.708178	-0.662475	-1.33	1.84805	0.612093	1.5828	2.51403
cl	minus UV	17.7221	24.3115	23.8697	23.5707	0	0	0	0	1	1	1	1	1	1	1	1
	plus UV	18.3396	25.5633	24.8392	24.2164	0.617535	1.25179	0.96949	0.6457	0.651784	0.419928	0.510687	0.639182	2.83537	1.45761	3.09935	3.93319

## Sheet: n=3
Fig S5B	n=3	Ct				delta Ct				2^-delta Ct				Uncl/Cl
	WT	GAPDH	WDR13	p53	TBP	GAPDH	WDR13	p53	TBP	GAPDH	WDR13	p53	TBP	GAPDH	WDR13	p53	TBP
uncl (uncleaved)	minus UV	33.8551	31.333	35.675	33.257	0	0	0	0	1	1	1	1
	plus UV	31.5159	30.5066	33.446	30.7337	-2.33928	-0.826314	-2.229	-2.52331	5.06051	1.77315	4.68809	5.74898
cl (cleaved)	minus UV	16.1794	24.6772	22.147	23.8276	0	0	0	0	1	1	1	1	1	1	1	1
	plus UV	15.1462	24.0891	18.1811	23.1887	-1.03316	-0.588066	-3.96592	-0.638882	2.04651	1.50323	15.6265	1.55712	2.47275	1.17956	0.300009	3.69206
	pΔCoTC #1	GAPDH	WDR13	p53	TBP	GAPDH	WDR13	p53	TBP	GAPDH	WDR13	p53	TBP	GAPDH	WDR13	p53	TBP
uncl	minus UV	30.961	27.4187	31.5	28.776	0	0	0	0	1	1	1	1
	plus UV	29.1581	27.3815	30.2275	26.9593	-1.80289	-0.0372391	-1.27249	-1.81671	3.48918	1.02615	2.41578	3.52276
cl	minus UV	15.9794	23.9127	23.5087	23.9081	0	0	0	0	1	1	1	1	1	1	1	1
	plus UV	15.5182	23.899	23.5808	23.7256	-0.461246	-0.013752	0.0720272	-0.182533	1.37673	1.00958	0.9513	1.13487	2.5344	1.01641	2.53945	3.1041
	pΔCoTC #2	GAPDH	WDR13	p53	TBP	GAPDH	WDR13	p53	TBP	GAPDH	WDR13	p53	TBP	GAPDH	WDR13	p53	TBP
uncl	minus UV	31.217	27.6777	32.036	29.36	0	0	0	0	1	1	1	1
	plus UV	29.4935	27.6141	30.6819	27.3771	-1.7235	-0.0635185	-1.35413	-1.98287	3.30238	1.04501	2.55643	3.95278
cl	minus UV	16.3976	24.1955	23.7103	23.8221	0	0	0	0	1	1	1	1	1	1	1	1
	plus UV	15.7589	23.8509	23.7876	23.9722	-0.6387	-0.344603	0.0773525	0.150129	1.55693	1.2698	0.947795	0.90117	2.12109	0.822972	2.69724	4.38628
	pΔCoTC #3	GAPDH	WDR13	p53	TBP	GAPDH	WDR13	p53	TBP	GAPDH	WDR13	p53	TBP	GAPDH	WDR13	p53	TBP
uncl	minus UV	31.157	27.0187	31.102	29.393	0	0	0	0	1	1	1	1
	plus UV	30.5099	28.074	30.908	27.9791	-0.647051	1.05534	-0.193967	-1.41386	1.56596	0.481183	1.1439	2.6645
cl	minus UV	15.7652	23.4461	23.2272	23.7657	0	0	0	0	1	1	1	1	1	1	1	1
	plus UV	16.1294	24.2052	24.1762	24.3102	0.364229	0.75909	0.948961	0.544575	0.776884	0.590869	0.518005	0.685593	2.0157	0.814366	2.20829	3.88641
