# Supplementary material for: Post‐transcriptional polyadenylation site cleavage maintains 3′‐end processing upon DNA damage
Source: EMBO J. 2023 Feb 10;42(7):e112358. doi: 10.15252/embj.2022112358 (PMC10068322; doi:10.15252/embj.2022112358)
Supplement: Supplementary file 4 — Source Data for Expanded View and Appendix [file EMBJ-42-e112358-s007.zip › Source_Data_Appendix/EMBOJ-2022-112358_SourceDataForAppendixFigure S6A.xlsx]

## Sheet: n=1
Fig S6A	n=1	Ct				delta Ct				2^-delta Ct				nuc/chr
	WT	GAPDH	WDR13	p53	TBP	GAPDH	WDR13	p53	TBP	GAPDH	WDR13	p53	TBP	GAPDH	WDR13	p53	TBP
nuc (nucleplasmic)	minus UV	32.6344	32.0624	34.173	31.058	0	0	0	0	1	1	1	1
	plus UV	32.5031	30.81	33.1842	30.8752	-0.131294	-1.25243	-0.988807	-0.182784	1.09528	2.38243	1.98454	1.13507
chr (chromatin-associated)	minus UV	27.3389	28.6743	29.6132	28.3721	0	0	0	0	1	1	1	1	1	1	1	1
	plus UV	28.1414	30.1847	31.2669	29.6055	0.802494	1.51043	1.65366	1.23349	0.573357	0.351007	0.317834	0.425286	1.91029	6.7874	6.24397	2.66896
	pΔCoTC #1	GAPDH	WDR13	p53	TBP	GAPDH	WDR13	p53	TBP	GAPDH	WDR13	p53	TBP	GAPDH	WDR13	p53	TBP
nuc	minus UV	32.7009	31.6685	33.3521	30.2578	0	0	0	0	1	1	1	1
	plus UV	32.4746	31.656	34.96	31.067	-0.226318	-0.0125028	1.60793	0.809196	1.16985	1.0087	0.32807	0.5707
chr	minus UV	26.8781	28.0048	28.7444	27.8803	0	0	0	0	1	1	1	1	1	1	1	1
	plus UV	28.0267	30.6333	31.4197	28.3158	1.14868	2.62847	2.67523	0.435425	0.451037	0.161715	0.156558	0.739476	2.59368	6.23753	2.09551	0.771762
	pΔCoTC #2	GAPDH	WDR13	p53	TBP	GAPDH	WDR13	p53	TBP	GAPDH	WDR13	p53	TBP	GAPDH	WDR13	p53	TBP
nuc	minus UV	33.8813	32.703	34.6645	31.0578	0	0	0	0	1	1	1	1
	plus UV	33.554	31.454	35.803	30.663	-0.327287	-1.249	1.13853	-0.394754	1.25465	2.37677	0.454224	1.31472
chr	minus UV	24.3189	25.7683	26.2572	26.4229	0	0	0	0	1	1	1	1	1	1	1	1
	plus UV	25.0809	26.6163	27.005	26.6059	0.761955	0.848001	0.747818	0.183025	0.589697	0.555554	0.595504	0.880854	2.12762	4.27819	0.762755	1.49255
	pΔCoTC #3	GAPDH	WDR13	p53	TBP	GAPDH	WDR13	p53	TBP	GAPDH	WDR13	p53	TBP	GAPDH	WDR13	p53	TBP
nuc	minus UV	32.2592	32.602	33.7798	30.5516	0	0	0	0	1	1	1	1
	plus UV	32.0997	30.757	33.7103	31.1142	-0.159496	-1.845	-0.0695724	0.562532	1.1169	3.59253	1.04941	0.677113
chr	minus UV	27.2884	29.908	31.4853	27.9593	0	0	0	0	1	1	1	1	1	1	1	1
	plus UV	27.6161	29.9314	30.8264	28.0681	0.32766	0.023489	-0.658934	0.108757	0.796828	0.98385	1.57892	0.927387	1.40168	3.6515	0.664637	0.73013

## Sheet: n=2
Fig S6A	n=2	Ct				delta Ct				2^-delta Ct				nuc/chr
	WT	GAPDH	WDR13	p53	TBP	GAPDH	WDR13	p53	TBP	GAPDH	WDR13	p53	TBP	GAPDH	WDR13	p53	TBP
nuc (nucleplasmic)	minus UV	33.6	31.071	34.9144	32.504	0	0	0	0	1	1	1	1
	plus UV	35.558	30.854	35.281	33.397	1.958	-0.216999	0.366608	0.893	0.257385	1.16231	0.775604	0.538493
chr (chromatin-associated)	minus UV	27.2197	27.8663	28.4454	28.9249	0	0	0	0	1	1	1	1	1	1	1	1
	plus UV	30.1868	30.128	32.2456	30.6224	2.96705	2.26177	3.80018	1.69753	0.127888	0.208516	0.0717846	0.308314	2.01258	5.57421	10.8046	1.74658
	pΔCoTC #1	GAPDH	WDR13	p53	TBP	GAPDH	WDR13	p53	TBP	GAPDH	WDR13	p53	TBP	GAPDH	WDR13	p53	TBP
nuc	minus UV	31.5928	31.9496	34.9963	33.59	0	0	0	0	1	1	1	1
	plus UV	30.3811	29.6604	32.8565	32.9914	-1.21169	-2.28924	-2.13976	-0.598602	2.31608	4.88798	4.4069	1.51425
chr	minus UV	31.7329	32.4142	34.0838	32.8172	0	0	0	0	1	1	1	1	1	1	1	1
	plus UV	31.4394	31.9547	32.4766	31.3921	-0.29355	-0.459499	-1.60723	-1.4251	1.22565	1.37506	3.04666	2.68534	1.88967	3.55473	1.44647	0.563896
	pΔCoTC #2	GAPDH	WDR13	p53	TBP	GAPDH	WDR13	p53	TBP	GAPDH	WDR13	p53	TBP	GAPDH	WDR13	p53	TBP
nuc	minus UV	33.0205	32.374	33.1693	34.4009	0	0	0	0	1	1	1	1
	plus UV	30.7751	28.371	32.9272	32.9494	-2.2454	-4.003	-0.2421	-1.45153	4.7417	16.0333	1.18271	2.73497
chr	minus UV	28.4657	29.9046	32.4331	30.2186	0	0	0	0	1	1	1	1	1	1	1	1
	plus UV	26.7043	27.597	31.7171	27.6729	-1.76147	-2.30763	-0.715939	-2.54567	3.39044	4.95068	1.64255	5.83878	1.39855	3.23861	0.720046	0.468416
	pΔCoTC #3	GAPDH	WDR13	p53	TBP	GAPDH	WDR13	p53	TBP	GAPDH	WDR13	p53	TBP	GAPDH	WDR13	p53	TBP
nuc	minus UV	33.6736	30.869	34.0791	34.7975	0	0	0	0	1	1	1	1
	plus UV	33.7937	28.527	35.4492	34.9879	0.120171	-2.342	1.37004	0.190388	0.920079	5.07005	0.386881	0.87637
chr	minus UV	29.903	30.2142	31.384	31.8484	0	0	0	0	1	1	1	1	1	1	1	1
	plus UV	29.1268	30.1676	31.2703	29.6255	-0.776196	-0.0465508	-0.113708	-2.22281	1.71261	1.03279	1.08201	4.66803	0.537238	4.90907	0.357559	0.187739

## Sheet: n=3
Fig S6A	n=3	Ct				delta Ct				2^-delta Ct				nuc/chr
	WT	GAPDH	WDR13	p53	TBP	GAPDH	WDR13	p53	TBP	GAPDH	WDR13	p53	TBP	GAPDH	WDR13	p53	TBP
nuc (nucleplasmic)	minus UV	29.1317	32.168	30.3802	30.9935	0	0	0	0	1	1	1	1
	plus UV	29.757	29.61	30.314	30.7019	0.625273	-2.558	-0.0661537	-0.291594	0.648297	5.88891	1.04692	1.22399
chr (chromatin-associated)	minus UV	33.7518	31.9606	33.9035	31.4022	0	0	0	0	1	1	1	1	1	1	1	1
	plus UV	32.4606	31.6816	35.7095	30.5616	-1.29118	-0.279016	1.80601	-0.840546	2.44727	1.21337	0.285981	1.79073	0.264906	4.85336	3.66081	0.683516
	pΔCoTC #1	GAPDH	WDR13	p53	TBP	GAPDH	WDR13	p53	TBP	GAPDH	WDR13	p53	TBP	GAPDH	WDR13	p53	TBP
nuc	minus UV	27.283	29.993	28.5332	28.0018	0	0	0	0	1	1	1	1
	plus UV	29.3285	28.44	30.7319	30.5856	2.04549	-1.553	2.19862	2.5838	0.24224	2.93427	0.217845	0.166801
chr	minus UV	30.1316	31.4167	35.4774	31.2696	0	0	0	0	1	1	1	1	1	1	1	1
	plus UV	33.5812	32.3665	34.2974	32.5652	3.44957	0.949783	-1.17993	1.29568	0.0915329	0.51771	2.26566	0.407343	2.64648	5.66778	0.0961509	0.409485
	pΔCoTC #2	GAPDH	WDR13	p53	TBP	GAPDH	WDR13	p53	TBP	GAPDH	WDR13	p53	TBP	GAPDH	WDR13	p53	TBP
nuc	minus UV	24.7475	28.408	25.9271	26.45	0	0	0	0	1	1	1	1
	plus UV	26.1816	26.277	28.437	27.6012	1.4341	-2.131	2.50995	1.15119	0.370077	4.38021	0.175562	0.450253
chr	minus UV	30.3905	31.5409	34.0327	31.8248	0	0	0	0	1	1	1	1	1	1	1	1
	plus UV	32.7954	31.8391	34.2157	31.9194	2.40485	0.298216	0.182972	0.0946159	0.188829	0.813258	0.880886	0.936522	1.95986	5.38601	0.199301	0.480772
	pΔCoTC #3	GAPDH	WDR13	p53	TBP	GAPDH	WDR13	p53	TBP	GAPDH	WDR13	p53	TBP	GAPDH	WDR13	p53	TBP
nuc	minus UV	27.6173	30.396	28.6533	27.8781	0	0	0	0	1	1	1	1
	plus UV	29.8934	29.347	33.277	28.3134	2.27609	-1.049	4.6237	0.435287	0.206456	2.0691	0.0405628	0.739546
chr	minus UV	32.2973	31.404	33.3423	31.559	0	0	0	0	1	1	1	1	1	1	1	1
	plus UV	33.0999	32.6978	34.6012	31.322	0.802517	1.29382	1.25895	-0.236935	0.573348	0.407869	0.417849	1.17849	0.360089	5.07294	0.0970752	0.627539
