# Supplementary material for: Post‐transcriptional polyadenylation site cleavage maintains 3′‐end processing upon DNA damage
Source: EMBO J. 2023 Feb 10;42(7):e112358. doi: 10.15252/embj.2022112358 (PMC10068322; doi:10.15252/embj.2022112358)
Supplement: Supplementary file 4 — Source Data for Expanded View and Appendix [file EMBJ-42-e112358-s007.zip › Source_Data_Appendix/EMBOJ-2022-112358_SourceDataForAppendixFigure S6B.xlsx]

## Sheet: n=1
Fig S6B	n=1	Ct				delta Ct				2^-delta Ct				nuc/chr
	WT	GAPDH	WDR13	p53	TBP	GAPDH	WDR13	p53	TBP	GAPDH	WDR13	p53	TBP	GAPDH	WDR13	p53	TBP
nuc (nucleplasmic)	minus UV	29.29	30.886	32.7432	26.921	0	0	0	0	1	1	1	1
	plus UV	30.094	30.63	32.4866	28.2593	0.804036	-0.256	-0.256584	1.33831	0.572745	1.19416	1.19465	0.395483
chr (chromatin-associated)	minus UV	30.202	28.6658	30.7962	27.6655	0	0	0	0	1	1	1	1	1	1	1	1
	plus UV	31.1797	30.4547	32.204	29.6054	0.977695	1.78886	1.40785	1.9399	0.50779	0.289401	0.376872	0.260635	1.12792	4.12633	3.1699	1.51738
	pΔCoTC #1	GAPDH	WDR13	p53	TBP	GAPDH	WDR13	p53	TBP	GAPDH	WDR13	p53	TBP	GAPDH	WDR13	p53	TBP
nuc	minus UV	29.8201	30.835	31.0287	30.2343	0	0	0	0	1	1	1	1
	plus UV	30.7138	30.766	33.4389	29.7689	0.893688	-0.069	2.41023	-0.465454	0.538236	1.04899	0.188126	1.38075
chr	minus UV	32.5522	28.764	32.5455	30.2474	0	0	0	0	1	1	1	1	1	1	1	1
	plus UV	31.0042	30.9425	31.649	29.9921	-1.54793	2.17846	-0.896498	-0.25536	2.92398	0.220912	1.86154	1.19363	0.184077	4.74846	0.101059	1.15676
	pΔCoTC #2	GAPDH	WDR13	p53	TBP	GAPDH	WDR13	p53	TBP	GAPDH	WDR13	p53	TBP	GAPDH	WDR13	p53	TBP
nuc	minus UV	27.473	29.991	28.8018	28.5683	0	0	0	0	1	1	1	1
	plus UV	27.8989	28.3954	29.4405	28.6622	0.425896	-1.59556	0.63876	0.0938873	0.744376	3.02211	0.642265	0.936995
chr	minus UV	31.9775	30.261	32.3643	30.4641	0	0	0	0	1	1	1	1	1	1	1	1
	plus UV	31.6834	31.2077	32.12	30.0463	-0.294031	0.946687	-0.244308	-0.417755	1.22606	0.518822	1.18452	1.33585	0.607128	5.82494	0.542213	0.701423
	pΔCoTC #3	GAPDH	WDR13	p53	TBP	GAPDH	WDR13	p53	TBP	GAPDH	WDR13	p53	TBP	GAPDH	WDR13	p53	TBP
nuc	minus UV	28.7729	29.6032	30.0938	28.7751	0	0	0	0	1	1	1	1
	plus UV	28.8181	28.381	30.416	29.2485	0.0451603	-1.22223	0.322195	0.473387	0.969182	2.33307	0.799852	0.720272
chr	minus UV	32.1397	30.263	31.6416	30.3834	0	0	0	0	1	1	1	1	1	1	1	1
	plus UV	31.8173	31.0858	32.2596	31.0107	-0.32238	0.822752	0.61808	0.627298	1.25039	0.565362	0.651537	0.647388	0.775103	4.12668	1.22764	1.11258

## Sheet: n=2
Fig S6B	n=2	Ct				delta Ct				2^-delta Ct				nuc/chr
	WT	GAPDH	WDR13	p53	TBP	GAPDH	WDR13	p53	TBP	GAPDH	WDR13	p53	TBP	GAPDH	WDR13	p53	TBP
nuc (nucleplasmic)	minus UV	30.29	31.886	33.7432	27.921	0	0	0	0	1	1	1	1
	plus UV	31.284	31.84	33.6866	29.3693	0.994036	-0.046	-0.0565842	1.44831	0.502071	1.0324	1.04	0.366449
chr (chromatin-associated)	minus UV	31.202	29.6658	31.7962	28.6655	0	0	0	0	1	1	1	1	1	1	1	1
	plus UV	32.1797	31.4547	33.204	30.6054	0.977695	1.78886	1.40785	1.9399	0.50779	0.289401	0.376872	0.260635	0.988737	3.56737	2.75956	1.40599
	pΔCoTC #1	GAPDH	WDR13	p53	TBP	GAPDH	WDR13	p53	TBP	GAPDH	WDR13	p53	TBP	GAPDH	WDR13	p53	TBP
nuc	minus UV	32.2234	33.963	33.9948	38	0	0	0	0	1	1	1	1
	plus UV	31.9085	31.54	33.5416	37	-0.314951	-2.423	-0.453148	-1	1.24397	5.36285	1.36902	2
chr	minus UV	28.8607	30.2603	30.8494	35.3808	0	0	0	0	1	1	1	1	1	1	1	1
	plus UV	27.7998	29.6903	30.7753	34.7998	-1.06087	-0.570019	-0.0741234	-0.580986	2.08619	1.48454	1.05272	1.49587	0.596289	3.61246	1.30046	1.33701
	pΔCoTC #2	GAPDH	WDR13	p53	TBP	GAPDH	WDR13	p53	TBP	GAPDH	WDR13	p53	TBP	GAPDH	WDR13	p53	TBP
nuc	minus UV	31.4423	32.823	33.6965	39	0	0	0	0	1	1	1	1
	plus UV	32.2521	29.781	32.5753	37.3829	0.809799	-3.042	-1.12124	-1.61713	0.570461	8.23632	2.17534	3.06764
chr	minus UV	27.7235	28.7252	29.7568	34.1686	0	0	0	0	1	1	1	1	1	1	1	1
	plus UV	27.1023	27.8168	28.6399	32.4938	-0.62121	-0.908421	-1.11689	-1.67475	1.53816	1.87699	2.16879	3.19264	0.370871	4.38805	1.00302	0.960847
	pΔCoTC #3	GAPDH	WDR13	p53	TBP	GAPDH	WDR13	p53	TBP	GAPDH	WDR13	p53	TBP	GAPDH	WDR13	p53	TBP
nuc	minus UV	31.4349	33.021	32.6482	39	0	0	0	0	1	1	1	1
	plus UV	33.5167	29.383	32.937	36.9352	2.08182	-3.638	0.288799	-2.06479	0.236216	12.4494	0.818583	4.18374
chr	minus UV	28.8834	30.1233	31.656	38.0486	0	0	0	0	1	1	1	1	1	1	1	1
	plus UV	27.8819	28.8153	29.5378	34.9548	-1.00148	-1.30794	-2.11825	-3.0938	2.00206	2.47588	4.34166	8.53742	0.117987	5.02826	0.188541	0.490047

## Sheet: n=3
Fig S6B	n=3	Ct				delta Ct				2^-delta Ct				nuc/chr
	WT	GAPDH	WDR13	p53	TBP	GAPDH	WDR13	p53	TBP	GAPDH	WDR13	p53	TBP	GAPDH	WDR13	p53	TBP
nuc (nucleplasmic)	minus UV	28.29	29.886	31.7432	25.921	0	0	0	0	1	1	1	1
	plus UV	29.085	29.54	31.2566	27.2323	0.795036	-0.346	-0.486584	1.31131	0.576329	1.27103	1.40112	0.402954
chr (chromatin-associated)	minus UV	29.202	27.6658	29.7962	26.6655	0	0	0	0	1	1	1	1	1	1	1	1
	plus UV	30.1797	29.4547	31.204	28.6054	0.977695	1.78886	1.40785	1.9399	0.50779	0.289401	0.376872	0.260635	1.13497	4.39195	3.71777	1.54605
	pΔCoTC #1	GAPDH	WDR13	p53	TBP	GAPDH	WDR13	p53	TBP	GAPDH	WDR13	p53	TBP	GAPDH	WDR13	p53	TBP
nuc	minus UV	32.5461	33.732	34.1289	31.5161	0	0	0	0	1	1	1	1
	plus UV	32.1322	29.7723	33.1873	32.1566	-0.413944	-3.95969	-0.941566	0.640469	1.33232	15.5592	1.92061	0.641505
chr	minus UV	30.4405	28.6964	28.2128	28.4007	0	0	0	0	1	1	1	1	1	1	1	1
	plus UV	26.5537	27.0981	27.3813	28.4887	-3.88679	-1.59831	-0.831448	0.0879745	14.7925	3.02789	1.77947	0.940843	0.0900677	5.13861	1.07932	0.68184
	pΔCoTC #2	GAPDH	WDR13	p53	TBP	GAPDH	WDR13	p53	TBP	GAPDH	WDR13	p53	TBP	GAPDH	WDR13	p53	TBP
nuc	minus UV	31.3623	33.767	32.5949	30.81	0	0	0	0	1	1	1	1
	plus UV	32.0998	29.127	32.5392	31.761	0.737514	-4.64	-0.0556259	0.950985	0.599772	24.9333	1.03931	0.517279
chr	minus UV	29.9942	28.8623	30.8628	28.9561	0	0	0	0	1	1	1	1	1	1	1	1
	plus UV	25.7315	25.9235	26.067	27.3792	-4.26267	-2.93877	-4.79578	-1.57692	19.1952	7.66759	27.7763	2.98333	0.0312459	3.25177	0.0374172	0.17339
	pΔCoTC #3	GAPDH	WDR13	p53	TBP	GAPDH	WDR13	p53	TBP	GAPDH	WDR13	p53	TBP	GAPDH	WDR13	p53	TBP
nuc	minus UV	31.732	31.724	30.309	31.7207	0	0	0	0	1	1	1	1
	plus UV	31.9384	29.673	32.3775	31.7277	0.206417	-2.05097	2.06849	0.00702667	0.866687	4.14384	0.238409	0.995141
chr	minus UV	28.8133	28.2431	29.0092	28.8195	0	0	0	0	1	1	1	1	1	1	1	1
	plus UV	29.6857	28.538	31.137	28.6732	0.872417	0.294958	2.12779	-0.146244	0.546231	0.815096	0.228808	1.10668	1.58667	5.08387	1.04196	0.89921
