# Supplementary material for: Post‐transcriptional polyadenylation site cleavage maintains 3′‐end processing upon DNA damage
Source: EMBO J. 2023 Feb 10;42(7):e112358. doi: 10.15252/embj.2022112358 (PMC10068322; doi:10.15252/embj.2022112358)
Supplement: Supplementary file 4 — Source Data for Expanded View and Appendix [file EMBJ-42-e112358-s007.zip › Source_Data_Appendix/EMBOJ-2022-112358_SourceDataForAppendixFigure S7A.xlsx]

## Sheet: n=1
Fig S7A	Ct		delta Ct		2^-delta Ct
n=1
WT	p53	p21	p53	p21	p53	p21
minus UV	18.2405	28.8308	0	0	1	1
plus UV	17.928	28.2245	-0.312452	-0.606356	1.24182	1.52241
pΔCoTC #1	p53	p21	p53	p21	p53	p21
minus UV	14.8967	22.5105	0	0	1	1
plus UV	15.7552	24.1979	0.858546	1.68741	0.551508	0.310483
pΔCoTC #2	p53	p21	p53	p21	p53	p21
minus UV	14.3845	23.0314	0	0	1	1
plus UV	16.2814	24.6807	1.8969	1.64938	0.26852	0.318777
pΔCoTC #3	p53	p21	p53	p21	p53	p21
minus UV	15.1746	23.5321	0	0	1	1
plus UV	17.0334	25.8079	1.85884	2.27576	0.275697	0.206504

## Sheet: n=2
Fig S7A	Ct		delta Ct		2^-delta Ct
n=2
WT	p53	p21	p53	p21	p53	p21
minus UV	18.769	30.1016	0	0	1	1
plus UV	18.45	29.0689	-0.318998	-1.03272	1.24746	2.04588
pΔCoTC #1	p53	p21	p53	p21	p53	p21
minus UV	15.5223	23.3283	0	0	1	1
plus UV	16.7603	25.332	1.23801	2.00367	0.423958	0.249365
pΔCoTC #2	p53	p21	p53	p21	p53	p21
minus UV	15.5459	24.3195	0	0	1	1
plus UV	16.757	25.5934	1.2111	1.27387	0.43194	0.413548
pΔCoTC #3	p53	p21	p53	p21	p53	p21
minus UV	15.9816	24.5424	0	0	1	1
plus UV	17.7713	27.1944	1.78973	2.65207	0.289226	0.159092

## Sheet: n=3
Fig S7A	Ct		delta Ct		2^-delta Ct
n=3
WT	p53	p21	p53	p21	p53	p21
minus UV	19.0027	29.5464	0	0	1	1
plus UV	18.4393	29.3341	-0.563398	-0.212225	1.47775	1.15847
pΔCoTC #1	p53	p21	p53	p21	p53	p21
minus UV	14.9976	23.4479	0	0	1	1
plus UV	16.5853	25.3972	1.58763	1.94931	0.332718	0.258939
pΔCoTC #2	p53	p21	p53	p21	p53	p21
minus UV	14.7939	24.214	0	0	1	1
plus UV	16.5207	26.0089	1.72682	1.79498	0.302117	0.288176
pΔCoTC #3	p53	p21	p53	p21	p53	p21
minus UV	15.7667	24.6027	0	0	1	1
plus UV	17.6849	27.7454	1.91818	3.14269	0.264588	0.113229
