# Supplementary material for: Post‐transcriptional polyadenylation site cleavage maintains 3′‐end processing upon DNA damage
Source: EMBO J. 2023 Feb 10;42(7):e112358. doi: 10.15252/embj.2022112358 (PMC10068322; doi:10.15252/embj.2022112358)
Supplement: Supplementary file 4 — Source Data for Expanded View and Appendix [file EMBJ-42-e112358-s007.zip › Source_Data_EV_Figures/EMBOJ-2022-112358_SourceDataForFigure EV1B-C.xlsx]

## Sheet: n=1
Figure EV1	Figure EV1
n=1	n=1
Gene	Sample	Ct	Average	2^(total-unc)	uv-/uv+
P53-tot	DMSO UV-	20.28	20.245	0.000927092	1
P53-tot	DMSO UV-	20.21
P53-tot	DMSO UV+	21.12	21.195	0.0017725	1.91189
P53-tot	DMSO UV+	21.27
P53-tot	DRB UV-	20.88	20.71	0.00331908	1
P53-tot	DRB UV-	20.54
P53-tot	DRB UV+	21.45	21.3	0.00163669	0.493116
P53-tot	DRB UV+	21.15
P53-unc	DMSO UV-	30.55	30.32
P53-unc	DMSO UV-	30.09
P53-unc	DMSO UV+	30.46	30.335
P53-unc	DMSO UV+	30.21
P53-unc	DRB UV-	29.09	28.945
P53-unc	DRB UV-	28.8
P53-unc	DRB UV+	30.51	30.555
P53-unc	DRB UV+	30.6
TBP-tot	DMSO UV-	25.87	25.92	0.106579	1
TBP-tot	DMSO UV-	25.97
TBP-tot	DMSO UV+	27.48	27.47	0.48971	4.59479
TBP-tot	DMSO UV+	27.46
TBP-tot	DRB UV-	25.16	25.13	0.134904	1
TBP-tot	DRB UV-	25.1
TBP-tot	DRB UV+	28.87	28.75	1.24401	9.22149
TBP-tot	DRB UV+	28.63
TBP-unc	DMSO UV-	29.21	29.15
TBP-unc	DMSO UV-	29.09
TBP-unc	DMSO UV+	28.51	28.5
TBP-unc	DMSO UV+	28.49
TBP-unc	DRB UV-	28	28.02
TBP-unc	DRB UV-	28.04
TBP-unc	DRB UV+	28.54	28.435
TBP-unc	DRB UV+	28.33

## Sheet: n=2
Figure EV1
n=2
Gene	Sample	Ct	Average	2^(total-unc)	uv-/uv+
P53-tot	DMSO UV-	20.35	20.325	0.00085606	1
P53-tot	DMSO UV-	20.3
P53-tot	DMSO UV+	21.17	21.2	0.000949858	1.10957
P53-tot	DMSO UV+	21.23
P53-tot	DRB UV-	21.77	21.77	0.00749425	1
P53-tot	DRB UV-	21.77
P53-tot	DRB UV+	22.22	22.115	0.00080708	0.107693
P53-tot	DRB UV+	22.01
P53-unc	DMSO UV-	30.4	30.515
P53-unc	DMSO UV-	30.63
P53-unc	DMSO UV+	31.5	31.24
P53-unc	DMSO UV+	30.98
P53-unc	DRB UV-	28.96	28.83
P53-unc	DRB UV-	28.7
P53-unc	DRB UV+	32.33	32.39
P53-unc	DRB UV+	32.45
TBP-tot	DMSO UV-	26.48	26.7	0.0960547	1
TBP-tot	DMSO UV-	26.92
TBP-tot	DMSO UV+	27.01	27.105	0.31864	3.31728
TBP-tot	DMSO UV+	27.2
TBP-tot	DRB UV-	26.72	26.865	0.251739	1
TBP-tot	DRB UV-	27.01
TBP-tot	DRB UV+	29.99	29.97	1.31039	5.20537
TBP-tot	DRB UV+	29.95
TBP-unc	DMSO UV-	30.01	30.08
TBP-unc	DMSO UV-	30.15
TBP-unc	DMSO UV+	28.67	28.755
TBP-unc	DMSO UV+	28.84
TBP-unc	DRB UV-	28.87	28.855
TBP-unc	DRB UV-	28.84
TBP-unc	DRB UV+	29.57	29.58
TBP-unc	DRB UV+	29.59

## Sheet: n=3
Figure EV1
n=13
Gene	Sample	Ct	Average	2^(total-unc)	uv-/uv+
P53-tot	DMSO UV-	20.44	20.445	0.000549345	1
P53-tot	DMSO UV-	20.45
P53-tot	DMSO UV+	22.56	22.575	0.00105759	1.92519
P53-tot	DMSO UV+	22.59
P53-tot	DRB UV-	22.58	22.7	0.00325078	1
P53-tot	DRB UV-	22.82
P53-tot	DRB UV+	22.5	22.47	0.000969817	0.298334
P53-tot	DRB UV+	22.44
P53-unc	DMSO UV-	31.33	31.275
P53-unc	DMSO UV-	31.22
P53-unc	DMSO UV+	31.11	32.46
P53-unc	DMSO UV+	33.81
P53-unc	DRB UV-	30.65	30.965
P53-unc	DRB UV-	31.28
P53-unc	DRB UV+	32.48	32.48
P53-unc	DRB UV+	32.48
TBP-tot	DMSO UV-	26.11	26.22	0.0679209	1
TBP-tot	DMSO UV-	26.33
TBP-tot	DMSO UV+	28.71	28.84	0.205898	3.03143
TBP-tot	DMSO UV+	28.97
TBP-tot	DRB UV-	28.1	28.26	0.245705	1
TBP-tot	DRB UV-	28.42
TBP-tot	DRB UV+	31.2	31.2	1.23114	5.01066
TBP-tot	DRB UV+	31.2
TBP-unc	DMSO UV-	30.46	30.1
TBP-unc	DMSO UV-	29.74
TBP-unc	DMSO UV+	31.04	31.12
TBP-unc	DMSO UV+	31.2
TBP-unc	DRB UV-	30.35	30.285
TBP-unc	DRB UV-	30.22
TBP-unc	DRB UV+	30.83	30.9
TBP-unc	DRB UV+	30.97
