# Supplementary material for: Post‐transcriptional polyadenylation site cleavage maintains 3′‐end processing upon DNA damage
Source: EMBO J. 2023 Feb 10;42(7):e112358. doi: 10.15252/embj.2022112358 (PMC10068322; doi:10.15252/embj.2022112358)
Supplement: Supplementary file 4 — Source Data for Expanded View and Appendix [file EMBJ-42-e112358-s007.zip › Source_Data_EV_Figures/EMBOJ-2022-112358_SourceDataForFigure EV3.xlsx]

## Sheet: n=1
Fig EV3	n=1	Ct				delta Ct				2^-delta Ct				Uncl/Cl
	WT	GAPDH	WDR13	p53	TBP	GAPDH	WDR13	p53	TBP	GAPDH	WDR13	p53	TBP	GAPDH	WDR13	p53	TBP
uncl (uncleaved)	minus doxo	30.6389	28.6518	31.0179	28.1856	0	0	0	0	1	1	1	1
	plus doxo	29.2723	30.3136	30.7349	26.8566	-1.36662	1.66179	-0.283009	-1.32901	2.57866	0.316046	1.21673	2.5123
cl (cleaved)	minus doxo	15.8858	24.1092	21.8968	24.8496	0	0	0	0	1	1	1	1	1	1	1	1
	plus doxo	15.9686	25.4095	21.6397	24.5121	0.0828419	1.3003	-0.257097	-0.337532	0.944196	0.406042	1.19507	1.26359	2.73106	0.778359	1.01812	1.98822
	ΔCoTC	GAPDH	WDR13	p53	TBP	GAPDH	WDR13	p53	TBP	GAPDH	WDR13	p53	TBP	GAPDH	WDR13	p53	TBP
uncl	minus doxo	30.7994	29.5558	32.669	30.0903	0	0	0	0	1	1	1	1
	plus doxo	29.2189	31.6337	30.9105	28.9538	-1.58051	2.07792	-1.75846	-1.1365	2.99075	0.236855	3.38337	2.19848
cl	minus doxo	16.7504	25.5764	24.1866	25.6701	0	0	0	0	1	1	1	1	1	1	1	1
	plus doxo	16.6644	27.6404	24.3552	26.523	-0.0860424	2.06395	0.16856	0.852856	1.06145	0.23916	0.88973	0.553688	2.81759	0.990363	3.80269	3.97061

## Sheet: n=2
Fig EV3	n=2	Ct				delta Ct				2^-delta Ct				Uncl/Cl
	WT	GAPDH	WDR13	p53	TBP	GAPDH	WDR13	p53	TBP	GAPDH	WDR13	p53	TBP	GAPDH	WDR13	p53	TBP
uncl (uncleaved)	minus doxo	30.3597	29.8074	32.1021	30.0442	0	0	0	0	1	1	1	1
	plus doxo	29.7311	31.8861	31.6727	28.2637	-0.628567	2.07867	-0.429483	-1.78049	1.54603	0.236732	1.34675	3.43543
cl (cleaved)	minus doxo	17.227	24.8877	22.786	25.4499	0	0	0	0	1	1	1	1	1	1	1	1
	plus doxo	17.7762	26.6359	22.6693	25.2235	0.549194	1.74812	-0.116768	-0.226429	0.683402	0.29769	1.0843	1.16994	2.26225	0.795233	1.24204	2.93643
	ΔCoTC	GAPDH	WDR13	p53	TBP	GAPDH	WDR13	p53	TBP	GAPDH	WDR13	p53	TBP	GAPDH	WDR13	p53	TBP
uncl	minus doxo	30.1017	29.3176	32.9484	29.1865	0	0	0	0	1	1	1	1
	plus doxo	29.1411	30.9038	30.9251	28.571	-0.960655	1.5862	-2.0233	-0.615501	1.94619	0.333046	4.06514	1.53209
cl	minus doxo	16.4414	25.3066	24.1191	25.3668	0	0	0	0	1	1	1	1	1	1	1	1
	plus doxo	17.0873	27.4507	24.1923	26.5097	0.645947	2.14415	0.0732079	1.1429	0.639073	0.226228	0.950522	0.452848	3.04534	1.47217	4.27674	3.38324

## Sheet: n=3
Fig EV3	n=3	Ct				delta Ct				2^-delta Ct				Uncl/Cl
	WT	GAPDH	WDR13	p53	TBP	GAPDH	WDR13	p53	TBP	GAPDH	WDR13	p53	TBP	GAPDH	WDR13	p53	TBP
uncl (uncleaved)	minus doxo	30.5589	29.9826	30.06	27.9369	0	0	0	0	1	1	1	1
	plus doxo	29.1148	31.9074	30.1708	25.9333	-1.44408	1.92484	0.110802	-2.00363	2.72089	0.26337	0.926073	4.01008
cl (cleaved)	minus doxo	16.8656	25.127	22.3275	24.3037	0	0	0	0	1	1	1	1	1	1	1	1
	plus doxo	16.8321	26.6813	22.3341	23.5204	-0.0334702	1.55424	0.0066185	-0.783247	1.02347	0.340507	0.995423	1.721	2.65849	0.773465	0.930332	2.33009
	ΔCoTC	GAPDH	WDR13	p53	TBP	GAPDH	WDR13	p53	TBP	GAPDH	WDR13	p53	TBP	GAPDH	WDR13	p53	TBP
uncl	minus doxo	30.0793	29.26	32.4499	32.0809	0	0	0	0	1	1	1	1
	plus doxo	28.5784	31.026	30.2986	30.3946	-1.50093	1.766	-2.15138	-1.68627	2.83025	0.294024	4.44253	3.21824
cl	minus doxo	15.9942	25.3392	24.2261	25.7394	0	0	0	0	1	1	1	1	1	1	1	1
	plus doxo	16.691	26.9965	23.8412	26.0339	0.69682	1.65728	-0.384941	0.294552	0.61693	0.317036	1.30581	0.815326	4.58763	0.927415	3.40213	3.94718
