# Supplementary material for: Post‐transcriptional polyadenylation site cleavage maintains 3′‐end processing upon DNA damage
Source: EMBO J. 2023 Feb 10;42(7):e112358. doi: 10.15252/embj.2022112358 (PMC10068322; doi:10.15252/embj.2022112358)
Supplement: Supplementary file 6 — Source Data for Figure 1 [file EMBJ-42-e112358-s002.zip]

Archive with 4 entries (4 files):
- EMBOJ-2022-112358_SourceDataForFigure 1A-B.pptx
- __MACOSX/._EMBOJ-2022-112358_SourceDataForFigure 1A-B.pptx
- EMBOJ-2022-112358_SourceDataForFigure 1C.xlsx
- EMBOJ-2022-112358_SourceDataForFigure 1E.xlsx
