# Supplementary material for: Post‐transcriptional polyadenylation site cleavage maintains 3′‐end processing upon DNA damage
Source: EMBO J. 2023 Feb 10;42(7):e112358. doi: 10.15252/embj.2022112358 (PMC10068322; doi:10.15252/embj.2022112358)
Supplement: Supplementary file 6 — Source Data for Figure 1 [file EMBJ-42-e112358-s002.zip › EMBOJ-2022-112358_SourceDataForFigure 1C.xlsx]

## Sheet: Fig 1C
Figure 1C		Ct	delta Ct	2^-delta Ct
n=1	HPRT	PCF11	PCF11	PCF11
minus UV		29.242	0	1
plus UV		30.8656	1.62358	0.32453
n=2	HPRT	p53	p53	p53
minus UV		30.2103	0	1
plus UV		32.248	2.03773	0.243546
n=3	HPRT	p53	p53	p53
minus UV		28.506	0	1
plus UV		30.4879	1.98187	0.253162
