# Supplementary material for: Post‐transcriptional polyadenylation site cleavage maintains 3′‐end processing upon DNA damage
Source: EMBO J. 2023 Feb 10;42(7):e112358. doi: 10.15252/embj.2022112358 (PMC10068322; doi:10.15252/embj.2022112358)
Supplement: Supplementary file 6 — Source Data for Figure 1 [file EMBJ-42-e112358-s002.zip › EMBOJ-2022-112358_SourceDataForFigure 1E.xlsx]

## Sheet: Figure 1E
Figure 1E
n=1 siPCF11_1							n=2 siPCF11_1							n=3 siPCF11_1
Gene	Sample	Ct	Average	2^(total-unc)	uv-/uv+		Gene	Sample	Ct	Average	2^(total-unc)	uv-/uv+		Gene	Sample	Ct	Average	2^(total-unc)	uv-/uv+
P53-TOT	Mock-UV-	21.84	21.845				p53-tot	Mock-UV-	20.3	20.18				p53-tot	Mock-UV-	20.99	20.965
P53-TOT	Mock-UV-	21.85					p53-tot	Mock-UV-	20.06					p53-tot	Mock-UV-	20.94
P53-TOT	Mock-UV+	22.98	23.075				p53-tot	Mock-UV+	21.12	21.115				p53-tot	Mock-UV+	22.57	22.45
P53-TOT	Mock-UV+	23.17					p53-tot	Mock-UV+	21.11					p53-tot	Mock-UV+	22.33
P53-TOT	PCF11-UV-	22.05	22.02				p53-tot	PCF11-UV-	22.05	21.915				p53-tot	PCF11-UV-	22.15	22.02
P53-TOT	PCF11-UV-	21.99					p53-tot	PCF11-UV-	21.78					p53-tot	PCF11-UV-	21.89
P53-TOT	PCF11-UV+	23.48	23.545				p53-tot	PCF11-UV+	22.35	22.29				p53-tot	PCF11-UV+	23.44	23.47
P53-TOT	PCF11-UV+	23.61					p53-tot	PCF11-UV+	22.23					p53-tot	PCF11-UV+	23.5
P53-UNC	Mock-UV-	30.54	30.245	0.00296038	1		p53-unc	Mock-UV-	31.08	30.685	0.000688145	1		p53-unc	Mock-UV-	30.16	30.315	0.00153239	1
P53-UNC	Mock-UV-	29.95					p53-unc	Mock-UV-	30.29					p53-unc	Mock-UV-	30.47
P53-UNC	Mock-UV+	31.64	31.58	0.00275258	1		p53-unc	Mock-UV+	32.06	31.72	0.000642062	1		p53-unc	Mock-UV+	32.23	32.215	0.00114932	1
P53-UNC	Mock-UV+	31.52					p53-unc	Mock-UV+	31.38					p53-unc	Mock-UV+	32.2
P53-UNC	PCF11-UV-	27.02	27.94	0.0165159	5.57897		p53-unc	PCF11-UV-	29.89	29.9	0.00394708	5.73582		p53-unc	PCF11-UV-	29.29	29.32	0.00634572	4.14106
P53-UNC	PCF11-UV-	28.86					p53-unc	PCF11-UV-	29.91					p53-unc	PCF11-UV-	29.35
P53-UNC	PCF11-UV+	33.12	33.145	0.00128858	0.468136		p53-unc	PCF11-UV+	33.35	32.98	0.000605326	0.942785		p53-unc	PCF11-UV+	32.72	32.725	0.00163669	1.42405
P53-UNC	PCF11-UV+	33.17					p53-unc	PCF11-UV+	32.61					p53-unc	PCF11-UV+	32.73
TBP-tot	Mock-UV-	25.72	25.94				TBP-tot	Mock-UV-	25.44	25.315				TBP-TOT	Mock-UV-	25.05	25.2
TBP-tot	Mock-UV-	26.16					TBP-tot	Mock-UV-	25.19					TBP-TOT	Mock-UV-	25.35
TBP-tot	Mock-UV+	26.49	26.485				TBP-tot	Mock-UV+	27.1	27.13				TBP-TOT	Mock-UV+	27.04	27.035
TBP-tot	Mock-UV+	26.48					TBP-tot	Mock-UV+	27.16					TBP-TOT	Mock-UV+	27.03
TBP-tot	PCF11-UV-	25.71	25.69				TBP-tot	PCF11-UV-	26.19	26.225				TBP-TOT	PCF11-UV-	25.83	25.7
TBP-tot	PCF11-UV-	25.67					TBP-tot	PCF11-UV-	26.26					TBP-TOT	PCF11-UV-	25.57
TBP-tot	PCF11-UV+	27	27.045				TBP-tot	PCF11-UV+	28.54	28.515				TBP-TOT	PCF11-UV+	28.87	28.66
TBP-tot	PCF11-UV+	27.09					TBP-tot	PCF11-UV+	28.49					TBP-TOT	PCF11-UV+	28.45
TBP-unc	Mock-UV-	28.52	28.82	0.135842	1		TBP-unc	Mock-UV-	29.7	29.715	0.0473661	1		TBP-unc	Mock-UV-	29.71	29.6	0.0473661	1
TBP-unc	Mock-UV-	29.12					TBP-unc	Mock-UV-	29.73					TBP-unc	Mock-UV-	29.49
TBP-unc	Mock-UV+	28.24	28.125	0.320856	1		TBP-unc	Mock-UV+	29.87	29.91	0.145592	1		TBP-unc	Mock-UV+	29.34	29.815	0.145592	1
TBP-unc	Mock-UV+	28.01					TBP-unc	Mock-UV+	29.95					TBP-unc	Mock-UV+	30.29
TBP-unc	PCF11-UV-	27.92	27.565	0.272627	2.00694		TBP-unc	PCF11-UV-	28.89	28.375	0.225313	4.75683		TBP-unc	PCF11-UV-	28.1	28.255	0.170164	3.59253
TBP-unc	PCF11-UV-	27.21					TBP-unc	PCF11-UV-	27.86					TBP-unc	PCF11-UV-	28.41
TBP-unc	PCF11-UV+	27.18	27.08	0.976032	3.04196		TBP-unc	PCF11-UV+	29.94	29.945	0.371131	2.54912		TBP-unc	PCF11-UV+	29.8	29.73	0.476319	3.27161
TBP-unc	PCF11-UV+	26.98					TBP-unc	PCF11-UV+	29.95					TBP-unc	PCF11-UV+	29.66
n=1 siPCF11_2							n=2 siPCF11_2							n=3 siPCF11_2
Gene	Sample	Ct	Average	2^(total-unc)	uv-/uv+		Gene	Sample	Ct	Average	2^(total-unc)	uv-/uv+		Gene	Sample	Ct	Average	2^(total-unc)	uv-/uv+
p53-tot	Mock-UV-	21.08	21.06	0.000818347	1		P53-TOT	Mock-UV-	20.62	20.635	0.00291963	1		p53-tot	Mock-UV-	21.91	21.685	0.00149566	1
p53-tot	Mock-UV-	21.04					P53-TOT	Mock-UV-	20.65					p53-tot	Mock-UV-	21.46
p53-tot	Mock-UV+	21.86	21.69	0.00299132	1		P53-TOT	Mock-UV+	19.8	20.065	0.00281042	1		p53-tot	Mock-UV+	21.07	21.065	0.00114535	1
p53-tot	Mock-UV+	21.52					P53-TOT	Mock-UV+	20.33					p53-tot	Mock-UV+	21.06
p53-tot	PCF11-UV-	22.31	22.65	0.00319493	3.90413		P53-TOT	PCF11-UV-	25.58	25.515	0.0118006	4.04181		p53-tot	PCF11-UV-	22.57	23.15	0.00659231	4.40762
p53-tot	PCF11-UV-	22.99					P53-TOT	PCF11-UV-	25.45					p53-tot	PCF11-UV-	23.73
p53-tot	PCF11-UV+	22.57	22.39	0.00114138	0.381565		P53-TOT	PCF11-UV+	22.14	22.01	0.00289946	1.03168		p53-tot	PCF11-UV+	22.89	22.845	0.00138107	0.923382
p53-tot	PCF11-UV+	22.21					P53-TOT	PCF11-UV+	21.88					p53-tot	PCF11-UV+	22.8
p53-unc	Mock-UV-	31.2	31.315				P53-UNC	Mock-UV-	29.31	29.055				p53-unc	Mock-UV-	31.27	31.07
p53-unc	Mock-UV-	31.43					P53-UNC	Mock-UV-	28.8					p53-unc	Mock-UV-	30.87
p53-unc	Mock-UV+	30.16	30.075				P53-UNC	Mock-UV+	28.54	28.54				p53-unc	Mock-UV+	30.86	30.835
p53-unc	Mock-UV+	29.99					P53-UNC	Mock-UV+	28.54					p53-unc	Mock-UV+	30.81
p53-unc	PCF11-UV-	29.83	30.94				P53-UNC	PCF11-UV-	32.63	31.92				p53-unc	PCF11-UV-	30.4	30.395
p53-unc	PCF11-UV-	32.05					P53-UNC	PCF11-UV-	31.21					p53-unc	PCF11-UV-	30.39
p53-unc	PCF11-UV+	32.44	32.165				P53-UNC	PCF11-UV+	30.72	30.44				p53-unc	PCF11-UV+	32.43	32.345
p53-unc	PCF11-UV+	31.89					P53-UNC	PCF11-UV+	30.16					p53-unc	PCF11-UV+	32.26
TBP-tot	Mock-UV-	24.34	24.845	0.0188407	1		tbp-TOT	Mock-UV-	25.36	25.47	0.111105	1		tbp-TOT	Mock-UV-	26.13	25.895	0.0344345	1
TBP-tot	Mock-UV-	25.35					tbp-TOT	Mock-UV-	25.58					tbp-TOT	Mock-UV-	25.66
TBP-tot	Mock-UV+	25.48	25.47	0.0492067	1		tbp-TOT	Mock-UV+	24	24.09	0.0336092	1		tbp-TOT	Mock-UV+	26.06	26.465	0.0977337	1
TBP-tot	Mock-UV+	25.46					tbp-TOT	Mock-UV+	24.18					tbp-TOT	Mock-UV+	26.87
TBP-tot	PCF11-UV-	27.25	26.99	0.0583146	3.09513		tbp-TOT	PCF11-UV-	29.04	28.91	0.376312	3.38698		tbp-TOT	PCF11-UV-	26.69	26.625	0.113834	3.3058
TBP-tot	PCF11-UV-	26.73					tbp-TOT	PCF11-UV-	28.78					tbp-TOT	PCF11-UV-	26.56
TBP-tot	PCF11-UV+	28.16	28	0.164938	3.35195		tbp-TOT	PCF11-UV+	25.64	25.725	0.0839108	2.49666		tbp-TOT	PCF11-UV+	28.46	28.53	0.301452	3.08442
TBP-tot	PCF11-UV+	27.84					tbp-TOT	PCF11-UV+	25.81					tbp-TOT	PCF11-UV+	28.6
TBP-unc	Mock-UV-	31.08	30.575				tbp-unc	Mock-UV-	28.69	28.64				TBP-unc	Mock-UV-	30.47	30.755
TBP-unc	Mock-UV-	30.07					tbp-unc	Mock-UV-	28.59					TBP-unc	Mock-UV-	31.04
TBP-unc	Mock-UV+	29.83	29.815				tbp-unc	Mock-UV+	28.8	28.985				TBP-unc	Mock-UV+	29.76	29.82
TBP-unc	Mock-UV+	29.8					tbp-unc	Mock-UV+	29.17					TBP-unc	Mock-UV+	29.88
TBP-unc	PCF11-UV-	31.35	31.09				tbp-unc	PCF11-UV-	30.29	30.32				TBP-unc	PCF11-UV-	29.69	29.76
TBP-unc	PCF11-UV-	30.83					tbp-unc	PCF11-UV-	30.35					TBP-unc	PCF11-UV-	29.83
TBP-unc	PCF11-UV+	30.41	30.6				tbp-unc	PCF11-UV+	29.12	29.3				TBP-unc	PCF11-UV+	30.25	30.26
TBP-unc	PCF11-UV+	30.79					tbp-unc	PCF11-UV+	29.48					TBP-unc	PCF11-UV+	30.27
