# Supplementary material for: Post‐transcriptional polyadenylation site cleavage maintains 3′‐end processing upon DNA damage
Source: EMBO J. 2023 Feb 10;42(7):e112358. doi: 10.15252/embj.2022112358 (PMC10068322; doi:10.15252/embj.2022112358)
Supplement: Supplementary file 7 — Source Data for Figure 2 [file EMBJ-42-e112358-s010.zip]

Archive with 3 entries (3 files):
- EMBOJ-2022-112358_SourceDataForFigure 2A.pptx
- __MACOSX/._EMBOJ-2022-112358_SourceDataForFigure 2A.pptx
- EMBOJ-2022-112358_SourceDataForFigure  2B.xlsx
