# Supplementary material for: Post‐transcriptional polyadenylation site cleavage maintains 3′‐end processing upon DNA damage
Source: EMBO J. 2023 Feb 10;42(7):e112358. doi: 10.15252/embj.2022112358 (PMC10068322; doi:10.15252/embj.2022112358)
Supplement: Supplementary file 7 — Source Data for Figure 2 [file EMBJ-42-e112358-s010.zip › EMBOJ-2022-112358_SourceDataForFigure 2B.xlsx]

## Sheet: Fig 2B
Figure 2B		Ct				delta Ct				2^-delta Ct				nuc/chr
	n=1	GAPDH	WDR13	p53	TBP	GAPDH	WDR13	p53	TBP	GAPDH	WDR13	p53	TBP	GAPDH	WDR13	p53	TBP
nuc	minus UV	32.6344	29.0624	31.173	31.058	0	0	0	0	1	1	1	1
	plus UV	32.5031	30.81	32.1842	33.8752	0	0	0	0	1	1	1	1
chr	minus UV	27.3389	28.6743	29.6132	28.3721	-5.29553	-0.388147	-1.5598	-2.68594	39.2747	1.30871	2.94814	6.43502	0.0254617	0.76411	0.339197	0.1554	minus UV
	plus UV	28.1414	30.1847	31.2669	29.6055	-4.36174	-0.625289	-0.917339	-4.26967	20.5596	1.54252	1.88863	19.2885	0.0486391	0.64829	0.529485	0.0518444	plus UV
	n=2	GAPDH	WDR13	p53	TBP	GAPDH	WDR13	p53	TBP	GAPDH	WDR13	p53	TBP	GAPDH	WDR13	p53	TBP
nuc	minus UV	33.6	28.071	29.1438	32.504	0	0	0	0	1	1	1	1
	plus UV	35.558	30.854	33.281	33.397	0	0	0	0	1	1	1	1
chr	minus UV	27.2197	27.8663	28.4454	28.9249	-6.38029	-0.204737	-0.698322	-3.57914	83.3028	1.15248	1.62262	11.9517	0.0120044	0.867697	0.616288	0.0836702	minus UV
	plus UV	30.1868	30.128	32.2456	30.6224	-5.37124	-0.725969	-1.03537	-2.77461	41.391	1.65401	2.04964	6.84292	0.0241599	0.604591	0.487891	0.146136	plus UV
	n=3	GAPDH	WDR13	p53	TBP	GAPDH	WDR13	p53	TBP	GAPDH	WDR13	p53	TBP	GAPDH	WDR13	p53	TBP
nuc	minus UV	31.791	29.221	30.225	32.887	0	0	0	0	1	1	1	1
	plus UV	31.922	30.2252	31.5313	33.845	0	0	0	0	1	1	1	1
chr	minus UV	27.605	28.5844	29.1025	29.7119	-4.18599	-0.636642	-1.1225	-3.17508	18.2015	1.55471	2.17723	9.03223	0.0549404	0.643208	0.459299	0.110715	minus UV
	plus UV	27.8919	29.7067	30.695	31.0225	-4.03012	-0.518595	-0.836277	-2.82245	16.3375	1.43256	1.78544	7.07362	0.0612089	0.698051	0.560087	0.14137	plus UV
