# Supplementary material for: Post‐transcriptional polyadenylation site cleavage maintains 3′‐end processing upon DNA damage
Source: EMBO J. 2023 Feb 10;42(7):e112358. doi: 10.15252/embj.2022112358 (PMC10068322; doi:10.15252/embj.2022112358)
Supplement: Supplementary file 8 — Source Data for Figure 4 [file EMBJ-42-e112358-s003.zip › EMBOJ-2022-112358_SourceDataForFigure 4A.xlsx]

## Sheet: n=1
Figure 4A	n=1	Ct				delta Ct				2^-delta Ct				Uncl/Cl
	WT	GAPDH	WDR13	p53	TBP	GAPDH	WDR13	p53	TBP	GAPDH	WDR13	p53	TBP	GAPDH	WDR13	p53	TBP
uncl (uncleaved)	minus UV	37.7101	35.9193	36.568	34.4596	0	0	0	0	1	1	1	1
	plus UV	36	36.525	37.3256	32.244	-1.71009	0.605711	0.757576	-2.21563	3.27182	0.657147	0.591489	4.64485
cl (cleaved)	minus UV	23.6849	29.0069	27.7925	28.5855	0	0	0	0	1	1	1	1	1	1	1	1
	plus UV	23.0591	29.6478	27.8678	28.2059	-0.625807	0.640877	0.075388	-0.379641	1.54307	0.641323	0.949087	1.30102	2.12033	1.02467	0.623219	3.57017
	ΔCoTC	GAPDH	WDR13	p53	TBP	GAPDH	WDR13	p53	TBP	GAPDH	WDR13	p53	TBP	GAPDH	WDR13	p53	TBP
uncl	minus UV	32.99	28.9188	33.8331	29.6137	0	0	0	0	1	1	1	1
	plus UV	32.0377	31.4743	31.9555	29.05	-0.952257	2.55547	-1.87761	-0.56372	1.9349	0.170109	3.67467	1.47808
cl	minus UV	17.636	25.1351	23.6725	24.7328	0	0	0	0	1	1	1	1	1	1	1	1
	plus UV	18.4551	27.1164	24.6346	25.9312	0.819109	1.98134	0.962128	1.19845	0.566792	0.253255	0.513299	0.435743	3.41377	0.671692	7.15891	3.39208

## Sheet: n=2
Figure 4A	n=2	Ct				delta Ct				2^-delta Ct				Uncl/Cl
	WT	GAPDH	WDR13	p53	TBP	GAPDH	WDR13	p53	TBP	GAPDH	WDR13	p53	TBP	GAPDH	WDR13	p53	TBP
uncl (uncleaved)	minus UV	29.0752	29.0907	32.5063	28.6105	0	0	0	0	1	1	1	1
	plus UV	27.144	28.398	33.289	24.585	-1.93124	-0.692748	0.782729	-4.02548	3.81382	1.61636	0.581266	16.2851
cl (cleaved)	minus UV	18.3375	24.7989	24.1408	25.0034	0	0	0	0	1	1	1	1	1	1	1	1
	plus UV	17.139	23.9873	23.0002	22.7965	-1.19851	-0.811609	-1.1406	-2.20695	2.29503	1.75517	2.20472	4.61698	1.66177	0.920914	0.263646	3.52721
	ΔCoTC	GAPDH	WDR13	p53	TBP	GAPDH	WDR13	p53	TBP	GAPDH	WDR13	p53	TBP	GAPDH	WDR13	p53	TBP
uncl	minus UV	32.436	29.3087	33.9363	30.968	0	0	0	0	1	1	1	1
	plus UV	32.1723	31.9975	32.611	29.948	-0.263663	2.68876	-1.32535	-1.02	1.20052	0.155096	2.50593	2.02792
cl	minus UV	17.5105	25.2583	23.4402	24.8393	0	0	0	0	1	1	1	1	1	1	1	1
	plus UV	19.0302	27.1978	24.8131	26.023	1.51968	1.93954	1.37296	1.18369	0.348764	0.2607	0.3861	0.440224	3.44223	0.594921	6.49038	4.60656

## Sheet: n=3
Figure 4A	n=3	Ct				delta Ct				2^-delta Ct				Uncl/Cl
	WT	GAPDH	WDR13	p53	TBP	GAPDH	WDR13	p53	TBP	GAPDH	WDR13	p53	TBP	GAPDH	WDR13	p53	TBP
uncl (uncleaved)	minus UV	34.55	32.548	35.134	29.863	0	0	0	0	1	1	1	1
	plus UV	32.99	32.1618	34.519	27.543	-1.56003	-0.386169	-0.615	-2.32	2.94859	1.30692	1.53156	4.99332
cl (cleaved)	minus UV	16.4109	25.9666	23.5719	24.3882	0	0	0	0	1	1	1	1	1	1	1	1
	plus UV	15.9295	24.9695	22.8097	23.989	-0.481375	-0.997116	-0.76223	-0.399229	1.39607	1.99601	1.69611	1.3188	2.11206	0.654767	0.902983	3.78625
	ΔCoTC	GAPDH	WDR13	p53	TBP	GAPDH	WDR13	p53	TBP	GAPDH	WDR13	p53	TBP	GAPDH	WDR13	p53	TBP
uncl	minus UV	33.184	29.6045	33.365	33.137	0	0	0	0	1	1	1	1
	plus UV	32.686	35.0291	31.729	32.327	-0.498	5.42462	-1.63597	-0.81	1.41225	0.0232823	3.10796	1.75321
cl	minus UV	17.9051	26.0224	24.2426	25.2023	0	0	0	0	1	1	1	1	1	1	1	1
	plus UV	19.3505	28.2518	25.2259	26.2354	1.44538	2.22939	0.983326	1.03313	0.367196	0.213248	0.505812	0.488649	3.84605	0.109179	6.14449	3.58788
