# Supplementary material for: Post‐transcriptional polyadenylation site cleavage maintains 3′‐end processing upon DNA damage
Source: EMBO J. 2023 Feb 10;42(7):e112358. doi: 10.15252/embj.2022112358 (PMC10068322; doi:10.15252/embj.2022112358)
Supplement: Supplementary file 8 — Source Data for Figure 4 [file EMBJ-42-e112358-s003.zip › EMBOJ-2022-112358_SourceDataForFigure 4B.xlsx]

## Sheet: n=1
Figure 4B	n=1	Ct				delta Ct				2^-delta Ct				Uncl/Cl
	WT	GAPDH	WDR13	p53	TBP	GAPDH	WDR13	p53	TBP	GAPDH	WDR13	p53	TBP	GAPDH	WDR13	p53	TBP
nuc (nucleplasmic)	minus UV	32.6344	32.0624	34.173	31.058	0	0	0	0	1	1	1	1
	plus UV	32.5031	30.81	33.1842	30.8752	-0.131294	-1.25243	-0.988807	-0.182784	1.09528	2.38243	1.98454	1.13507
chr (chromatin-associated)	minus UV	27.3389	28.6743	29.6132	28.3721	0	0	0	0	1	1	1	1	1	1	1	1
	plus UV	28.1414	30.1847	31.2669	29.6055	0.802494	1.51043	1.65366	1.23349	0.573357	0.351007	0.317834	0.425286	1.91029	6.7874	6.24397	2.66896
	ΔCoTC	GAPDH	WDR13	p53	TBP	GAPDH	WDR13	p53	TBP	GAPDH	WDR13	p53	TBP	GAPDH	WDR13	p53	TBP
nuc	minus UV	29.881	31.856	30.68	30.9612	0	0	0	0	1	1	1	1
	plus UV	30.8952	31.3662	32.1257	32.5215	1.01423	-0.489789	1.44575	1.56028	0.495094	1.40424	0.367102	0.339085
chr	minus UV	26.8547	27.9613	28.4815	29.8348	0	0	0	0	1	1	1	1	1	1	1	1
	plus UV	27.8896	30.2402	31.2233	30.1442	1.03484	2.27888	2.74184	0.309362	0.488071	0.206057	0.149494	0.806998	1.01439	6.81481	2.45563	0.420181

## Sheet: n=2
Figure 4B	n=2	Ct				delta Ct				2^-delta Ct				Uncl/Cl
	WT	GAPDH	WDR13	p53	TBP	GAPDH	WDR13	p53	TBP	GAPDH	WDR13	p53	TBP	GAPDH	WDR13	p53	TBP
nuc (nucleplasmic)	minus UV	33.6	31.071	34.9144	32.504	0	0	0	0	1	1	1	1
	plus UV	35.558	30.854	35.281	33.397	1.958	-0.216999	0.366608	0.893	0.257385	1.16231	0.775604	0.538493
chr (chromatin-associated)	minus UV	27.2197	27.8663	28.4454	28.9249	0	0	0	0	1	1	1	1	1	1	1	1
	plus UV	30.1868	30.128	32.2456	30.6224	2.96705	2.26177	3.80018	1.69753	0.127888	0.208516	0.0717846	0.308314	2.01258	5.57421	10.8046	1.74658
	ΔCoTC	GAPDH	WDR13	p53	TBP	GAPDH	WDR13	p53	TBP	GAPDH	WDR13	p53	TBP	GAPDH	WDR13	p53	TBP
nuc	minus UV	31.627	33.5	32.9526	31.5578	0	0	0	0	1	1	1	1
	plus UV	31.7077	31.1514	33.2009	30.9027	0.0807141	-2.34863	0.248257	-0.655111	0.945589	5.09341	0.841913	1.57474
chr	minus UV	24.4459	25.5802	26.1099	28.2799	0	0	0	0	1	1	1	1	1	1	1	1
	plus UV	24.6448	25.9683	26.5326	28.5235	0.198967	0.388048	0.422684	0.243616	0.871174	0.764163	0.746036	0.844626	1.08542	6.66535	1.12852	1.86442

## Sheet: n=3
Figure 4B	n=3	Ct				delta Ct				2^-delta Ct				Uncl/Cl
	WT	GAPDH	WDR13	p53	TBP	GAPDH	WDR13	p53	TBP	GAPDH	WDR13	p53	TBP	GAPDH	WDR13	p53	TBP
nuc (nucleplasmic)	minus UV	29.1317	32.168	30.3802	30.9935	0	0	0	0	1	1	1	1
	plus UV	29.757	29.61	30.314	30.7019	0.625273	-2.558	-0.0661537	-0.291594	0.648297	5.88891	1.04692	1.22399
chr (chromatin-associated)	minus UV	33.7518	31.9606	33.9035	31.4022	0	0	0	0	1	1	1	1	1	1	1	1
	plus UV	32.4606	31.6816	35.7095	30.5616	-1.29118	-0.279016	1.80601	-0.840546	2.44727	1.21337	0.285981	1.79073	0.264906	4.85336	3.66081	0.683516
	ΔCoTC	GAPDH	WDR13	p53	TBP	GAPDH	WDR13	p53	TBP	GAPDH	WDR13	p53	TBP	GAPDH	WDR13	p53	TBP
nuc	minus UV	32.0482	33.963	33.0035	31.8407	0	0	0	0	1	1	1	1
	plus UV	31.8655	30.5	32.8491	32.2128	-0.182758	-3.463	-0.154316	0.372101	1.13505	11.0272	1.11289	0.772657
chr	minus UV	27.3987	30.1139	30.9668	30.0211	0	0	0	0	1	1	1	1	1	1	1	1
	plus UV	27.2948	29.3945	30.3029	30.8768	-0.103899	-0.719389	-0.663897	0.855682	1.07467	1.64648	1.58436	0.552604	1.05618	6.69745	0.702427	1.39821
