# Supplementary material for: Post‐transcriptional polyadenylation site cleavage maintains 3′‐end processing upon DNA damage
Source: EMBO J. 2023 Feb 10;42(7):e112358. doi: 10.15252/embj.2022112358 (PMC10068322; doi:10.15252/embj.2022112358)
Supplement: Supplementary file 8 — Source Data for Figure 4 [file EMBJ-42-e112358-s003.zip › EMBOJ-2022-112358_SourceDataForFigure 4C.xlsx]

## Sheet: n=1
Figure 4C	Ct		delta Ct		2^-delta Ct
n=1
WT	p53	p21	p53	p21	p53	p21
minus UV	18.2405	28.8308	0	0	1	1
plus UV	17.928	28.2245	-0.312452	-0.606356	1.24182	1.52241
ΔCoTC	p53	p21	p53	p21	p53	p21
minus UV	16.2297	23.268	0	0	1	1
plus UV	17.4783	25.0316	1.24865	1.76364	0.420843	0.294504

## Sheet: n=2
Figure 4C	Ct		delta Ct		2^-delta Ct
n=2
WT	p53	p21	p53	p21	p53	p21
minus UV	18.769	30.1016	0	0	1	1
plus UV	18.45	29.0689	-0.318998	-1.03272	1.24746	2.04588
ΔCoTC	p53	p21	p53	p21	p53	p21
minus UV	15.8723	23.5788	0	0	1	1
plus UV	17.5154	25.6376	1.64305	2.05876	0.320178	0.240022

## Sheet: n=3
Figure 4C	Ct		delta Ct		2^-delta Ct
n=3
WT	p53	p21	p53	p21	p53	p21
minus UV	19.0027	29.5464	0	0	1	1
plus UV	18.4393	29.3341	-0.563398	-0.212225	1.47775	1.15847
ΔCoTC	p53	p21	p53	p21	p53	p21
minus UV	16.8219	24.5078	0	0	1	1
plus UV	18.7145	27.3117	1.89261	2.80398	0.26932	0.143192
