# Supplementary material for: Post‐transcriptional polyadenylation site cleavage maintains 3′‐end processing upon DNA damage
Source: EMBO J. 2023 Feb 10;42(7):e112358. doi: 10.15252/embj.2022112358 (PMC10068322; doi:10.15252/embj.2022112358)
Supplement: Supplementary file 9 — Source Data for Figure 6 [file EMBJ-42-e112358-s004.zip › EMBOJ-2022-112358_SourceDataForFigure 6A.xlsx]

## Sheet: n=1
Fig S6A		Ct				delta Ct				2^-delta Ct				Uncl/Cl
n=1
		ABCC3	HMGB	CPS1	DDRGK	ABCC3	HMGB	CPS1	DDRGK	ABCC3	HMGB	CPS1	DDRGK	ABCC3	HMGB	CPS1	DDRGK
uncl (uncleaved)	minus UV	31.2727	23.6965	27.8064	30.6233	0	0	0	0	1	1	1	1
	plus UV	32.1579	22.2725	28.5532	30.193	0.885212	-1.42401	0.746815	-0.430262	0.541408	2.68331	0.595918	1.34748
cl (cleaved)	minus UV	32.8495	22.4181	23.4824	27.3626	0	0	0	0	1	1	1	1	1	1	1	1
	plus UV	33.0934	21.0719	24.3144	26.7832	0.243866	-1.34619	0.831974	-0.579433	0.844479	2.5424	0.56176	1.49426	0.641115	1.05542	1.0608	0.901768
		AKR1C3	AKR1B10	NGF	FOS	AKR1C3	AKR1B10	NGF	FOS	AKR1C3	AKR1B10	NGF	FOS	AKR1C3	AKR1B10	NGF	FOS
uncl	minus UV	35.9289	33.2287	30.6569	29.5319	0	0	0	0	1	1	1	1
	plus UV	35.5896	33.8221	30.1365	28.7501	-0.339363	0.593315	-0.520393	-0.781883	1.2652	0.662818	1.43435	1.71937
cl	minus UV	36.8949	33.623	27.9935	24.0796	0	0	0	0	1	1	1	1	1	1	1	1
	plus UV	34.6305	32.8518	26.1726	23.0778	-2.26438	-0.771206	-1.82095	-1.00187	4.80447	1.7067	3.53314	2.0026	0.263338	0.388363	0.405969	0.858573
		XRCC5	FAM60A	EIF4BP2	ZRANB2	XRCC5	FAM60A	EIF4BP2	ZRANB2	XRCC5	FAM60A	EIF4BP2	ZRANB2	XRCC5	FAM60A	EIF4BP2	ZRANB2
uncl	minus dox	21.0295	25.684	31.6833	28.4742	0	0	0	0	1	1	1	1
	plus dox	21.6311	23.546	27.0058	27.8411	0.60161	-2.138	-4.67749	-0.633083	0.659018	4.40151	25.5897	1.55088
cl	minus dox	19.065	22.5391	26.9124	26.7443	0	0	0	0	1	1	1	1	1	1	1	1
	plus dox	19.124	21.6504	24.5318	27.2089	0.0590286	-0.888628	-2.38058	0.464558	0.95991	1.85141	5.20748	0.724693	0.686541	2.37738	4.91403	2.14004
		CTNN	PRDX	MRP	TBK	CTNN	PRDX	MRP	TBK	CTNN	PRDX	MRP	TBK	CTNN	PRDX	MRP	TBK
uncl	minus UV	32.2446	31.452	32.512	31.5534	0	0	0	0	1	1	1	1
	plus UV	31.568	30.546	31.652	30.1919	-0.676554	-0.906	-0.86	-1.36151	1.59832	1.87384	1.81504	2.56954
cl	minus UV	23.7731	21.1691	21.8797	25.1962	0	0	0	0	1	1	1	1	1	1	1	1
	plus UV	24.6263	21.7896	22.8966	25.5031	0.85322	0.620445	1.01686	0.306915	0.553548	0.65047	0.49419	0.808368	2.88741	2.88075	3.67276	3.17868
		HSPD	ARF6	MDM2	PUMA	HSPD	ARF6	MDM2	PUMA	HSPD	ARF6	MDM2	PUMA	HSPD	ARF6	MDM2	PUMA
uncl	minus UV	36.564	19.883	23.7547	31.7593	0	0	0	0	1	1	1	1
	plus UV	35.9633	18.7163	23.5352	31.4766	-0.600693	-1.16674	-0.219515	-0.282763	1.51644	2.24503	1.16434	1.21652
cl	minus UV	19.5995	19.185	23.0172	33.737	0	0	0	0	1	1	1	1	1	1	1	1
	plus UV	20.0976	19.0379	23.1184	33.4103	0.498112	-0.147072	0.101204	-0.326706	0.708033	1.10732	0.932255	1.25415	2.14177	2.02745	1.24895	0.97
		PTEN	FAS	NOXA		PTEN	FAS	NOXA		PTEN	FAS	NOXA		PTEN	FAS	NOXA
uncl	minus UV	20.8656	33.1918	31.2636		0	0	0		1	1	1
	plus UV	20.7198	31.9888	28.7322		-0.145798	-1.20297	-2.53142		1.10634	2.30213	5.7814
cl	minus UV	22.0225	28.6276	21.8518		0	0	0		1	1	1		1	1	1
	plus UV	21.8033	27.597	22.0274		-0.2192	-1.03057	0.175606		1.16409	2.04284	0.885396		0.950394	1.12693	6.52973

## Sheet: n=2
Fig S6A		Ct				delta Ct				2^-delta Ct				Uncl/Cl
n=2
		ABCC3	HMGB	CPS1	DDRGK	ABCC3	HMGB	CPS1	DDRGK	ABCC3	HMGB	CPS1	DDRGK	ABCC3	HMGB	CPS1	DDRGK
uncl (uncleaved)	minus UV	28.2181	22.9834	24.8363	28.9027	0	0	0	0	1	1	1	1
	plus UV	28.1755	22.501	24.983	29.0892	-0.0425911	-0.482365	0.146742	0.186445	1.02996	1.39703	0.903288	0.878768
cl (cleaved)	minus UV	23.8716	22.7504	20.1082	26.254	0	0	0	0	1	1	1	1	1	1	1	1
	plus UV	23.6933	21.9713	20.0197	26.2544	-0.178305	-0.779188	-0.0885124	0.000440598	1.13155	1.71616	1.06327	0.999695	0.91022	0.814043	0.849535	0.879037
		AKR1C3	AKR1B10	NGF	FOS	AKR1C3	AKR1B10	NGF	FOS	AKR1C3	AKR1B10	NGF	FOS	AKR1C3	AKR1B10	NGF	FOS
uncl	minus UV	27.2516	24.4562	24.8061	28.6492	0	0	0	0	1	1	1	1
	plus UV	27.128	24.0249	27.2546	27.8751	-0.123608	-0.431295	2.44854	-0.774111	1.08946	1.34844	0.183196	1.71014
cl	minus UV	28.0945	17.009	24.4718	23.3131	0	0	0	0	1	1	1	1	1	1	1	1
	plus UV	27.5331	16.2996	24.9044	22.9076	-0.561419	-0.709394	0.432541	-0.405516	1.47572	1.63512	0.740956	1.32456	0.738254	0.824677	0.247242	1.29109
		XRCC5	FAM60A	EIF4BP2	ZRANB2	XRCC5	FAM60A	EIF4BP2	ZRANB2	XRCC5	FAM60A	EIF4BP2	ZRANB2	XRCC5	FAM60A	EIF4BP2	ZRANB2
uncl	minus dox	21.8467	29.346	29.9671	29.7825	0	0	0	0	1	1	1	1
	plus dox	22.0662	28.234	27.9357	28.1201	0.219473	-1.112	-2.03136	-1.66238	0.858879	2.16145	4.08791	3.16537
cl	minus dox	19.3069	21.618	25.3952	27.686	0	0	0	0	1	1	1	1	1	1	1	1
	plus dox	18.9065	22.0074	25.3153	27.2193	-0.400385	0.389328	-0.0798721	-0.466715	1.31986	0.763485	1.05692	1.38196	0.650735	2.83103	3.86774	2.2905
		CTNN	PRDX	MRP	TBK	CTNN	PRDX	MRP	TBK	CTNN	PRDX	MRP	TBK	CTNN	PRDX	MRP	TBK
uncl	minus UV	32.4586	33.542	30.441	31.2646	0	0	0	0	1	1	1	1
	plus UV	30.9356	31.458	29.578	29.9109	-1.52298	-2.084	-0.863	-1.35373	2.87384	4.23981	1.81882	2.55573
cl	minus UV	23.8985	22.4942	22.4543	25.1387	0	0	0	0	1	1	1	1	1	1	1	1
	plus UV	23.5757	21.8324	23.2113	25.2148	-0.322712	-0.661823	0.757048	0.0761833	1.25068	1.58208	0.591706	0.948564	2.29783	2.6799	3.07385	2.69431
		HSPD	ARF6	MDM2	PUMA	HSPD	ARF6	MDM2	PUMA	HSPD	ARF6	MDM2	PUMA	HSPD	ARF6	MDM2	PUMA
uncl	minus UV	35.43	19.8095	23.7143	32.2365	0	0	0	0	1	1	1	1
	plus UV	33.6228	19.1213	24.376	32.4333	-1.80724	-0.68825	0.661724	0.196822	3.49972	1.61133	0.632122	0.872471
cl	minus UV	18.9024	19.5668	23.7142	32.5136	0	0	0	0	1	1	1	1	1	1	1	1
	plus UV	18.4559	19.5004	23.9927	32.7761	-0.446484	-0.0664215	0.278524	0.262531	1.36271	1.04712	0.824434	0.833624	2.5682	1.53882	0.766735	1.0466
		PTEN	FAS	NOXA		PTEN	FAS	NOXA		PTEN	FAS	NOXA		PTEN	FAS	NOXA
uncl	minus UV	21.1882	35.878	32.3328		0	0	0		1	1	1
	plus UV	21.9611	35.5692	30.3018		0.772896	-0.308832	-2.03105		0.585242	1.2387	4.08702
cl	minus UV	22.2924	27.9736	22.6918		0	0	0		1	1	1		1	1	1
	plus UV	22.8756	27.2232	22.8779		0.583126	-0.750431	0.186085		0.667516	1.6823	0.878988		0.876746	0.736318	4.64968

## Sheet: n=3
Fig S6A		Ct				delta Ct				2^-delta Ct				Uncl/Cl
n=3
		ABCC3	HMGB	CPS1	DDRGK	ABCC3	HMGB	CPS1	DDRGK	ABCC3	HMGB	CPS1	DDRGK	ABCC3	HMGB	CPS1	DDRGK
uncl (uncleaved)	minus UV	25.1933	24.8876	21.6894	25.6364	0	0	0	0	1	1	1	1
	plus UV	23.9695	22.4548	20.3778	24.8699	-1.22376	-2.4328	-1.31159	-0.766491	2.33554	5.3994	2.48215	1.70113
cl (cleaved)	minus UV	21.065	25.0417	18.2512	23.8912	0	0	0	0	1	1	1	1	1	1	1	1
	plus UV	20.0406	21.066	16.9075	23.1243	-1.02439	-3.97571	-1.34373	-0.766922	2.0341	15.7328	2.53808	1.70164	1.1482	0.343194	0.977965	0.999701
		AKR1C3	AKR1B10	NGF	FOS	AKR1C3	AKR1B10	NGF	FOS	AKR1C3	AKR1B10	NGF	FOS	AKR1C3	AKR1B10	NGF	FOS
uncl	minus UV	24.9627	23.4403	26.7029	23.5235	0	0	0	0	1	1	1	1
	plus UV	22.9407	21.3106	28.1884	24.0932	-2.02196	-2.12973	1.4855	0.569767	4.06134	4.37637	0.357125	0.673726
cl	minus UV	25.6944	16.9908	24.2762	23.0315	0	0	0	0	1	1	1	1	1	1	1	1
	plus UV	23.0884	15.0611	23.9124	21.9031	-2.60598	-1.92966	-0.363817	-1.12832	6.08805	3.80965	1.28683	2.18604	0.667101	1.14876	0.277524	0.308194
		XRCC5	FAM60A	EIF4BP2	ZRANB2	XRCC5	FAM60A	EIF4BP2	ZRANB2	XRCC5	FAM60A	EIF4BP2	ZRANB2	XRCC5	FAM60A	EIF4BP2	ZRANB2
uncl	minus dox	20.6183	32.546	30.5095	23.5147	0	0	0	0	1	1	1	1
	plus dox	22.7017	30.231	27.1703	24.914	2.08338	-2.315	-3.33924	1.3993	0.235962	4.97605	10.1207	0.379113
cl	minus dox	18.5995	22.9121	26.5269	22.2737	0	0	0	0	1	1	1	1	1	1	1	1
	plus dox	19.3174	22.1618	24.8695	25.1447	0.71789	-0.75037	-1.65739	2.87098	0.607986	1.68222	3.15445	0.136694	0.388104	2.95802	3.20839	2.77345
		CTNN	PRDX	MRP	TBK	CTNN	PRDX	MRP	TBK	CTNN	PRDX	MRP	TBK	CTNN	PRDX	MRP	TBK
uncl	minus UV	26.9547	31.158	31.652	28.8826	0	0	0	0	1	1	1	1
	plus UV	25.2089	29.654	27.745	26.9675	-1.74579	-1.504	-3.907	-1.91506	3.35379	2.83628	15.0011	3.77129
cl	minus UV	21.5952	21.0837	22.9447	24.5512	0	0	0	0	1	1	1	1	1	1	1	1
	plus UV	21.772	21.098	20.852	23.8709	0.17676	0.0143261	-2.09269	-0.68029	0.884688	0.990119	4.26543	1.60246	3.79093	2.86458	3.51692	2.35343
		HSPD	ARF6	MDM2	PUMA	HSPD	ARF6	MDM2	PUMA	HSPD	ARF6	MDM2	PUMA	HSPD	ARF6	MDM2	PUMA
uncl	minus UV	35.6601	21.9199	20.9793	25.6193	0	0	0	0	1	1	1	1
	plus UV	32.8557	18.2039	21.8456	26.6064	-2.80437	-3.71606	0.866268	0.987038	6.98554	13.1416	0.548564	0.504513
cl	minus UV	18.7563	21.7838	21.3722	32.5561	0	0	0	0	1	1	1	1	1	1	1	1
	plus UV	17.6467	18.8694	21.4425	31.7893	-1.10957	-2.91433	0.0703316	-0.766827	2.15782	7.53875	0.952419	1.70152	3.23732	1.7432	0.575969	0.296507
		PTEN	FAS	NOXA		PTEN	FAS	NOXA		PTEN	FAS	NOXA		PTEN	FAS	NOXA
uncl	minus UV	20.567	36.4209	29.2388		0	0	0		1	1	1
	plus UV	20.5946	34.4306	26.0386		0.0276127	-1.99027	-3.20018		0.981042	3.97312	9.19075
cl	minus UV	22.4277	25.8554	22.3871		0	0	0		1	1	1		1	1	1
	plus UV	21.5789	23.9977	21.6086		-0.848843	-1.85764	-0.7785		1.80106	3.62415	1.71535		0.544704	1.09629	5.35795
