# Supplementary material for: Post‐transcriptional polyadenylation site cleavage maintains 3′‐end processing upon DNA damage
Source: EMBO J. 2023 Feb 10;42(7):e112358. doi: 10.15252/embj.2022112358 (PMC10068322; doi:10.15252/embj.2022112358)
Supplement: Supplementary file 9 — Source Data for Figure 6 [file EMBJ-42-e112358-s004.zip › EMBOJ-2022-112358_SourceDataForFigure 6B.xlsx]

## Sheet: n=1
Fig S6B		Ct				delta Ct				2^-delta Ct				nuc/chr
n=1
		ABCC3	HMGB	CPS1	DDRGK	ABCC3	HMGB	CPS1	DDRGK	ABCC3	HMGB	CPS1	DDRGK	ABCC3	HMGB	CPS1	DDRGK
nuc	minus UV	33.5019	24.215	24.73	29.0305	0	0	0	0	1	1	1	1
	plus UV	30.9793	21.0741	23.7596	26.629	-2.52253	-3.14095	-0.970461	-2.40157	5.74587	8.82107	1.95947	5.28379
chr	minus UV	32.8978	22.3002	23.4059	27.258	0	0	0	0	1	1	1	1	1	1	1	1
	plus UV	32.44	21.2001	24.2766	26.6325	-0.457767	-1.10013	0.870743	-0.625511	1.37341	2.14373	0.546865	1.54276	4.18364	4.11481	3.58309	3.4249
		AKR1C3	AKR1B10	NGF	FOS	AKR1C3	AKR1B10	NGF	FOS	AKR1C3	AKR1B10	NGF	FOS	AKR1C3	AKR1B10	NGF	FOS
nuc	minus UV	34.9675	33.3538	26.9676	25.6258	0	0	0	0	1	1	1	1
	plus UV	32.9736	29.0748	23.472	22.7763	-1.99392	-4.27906	-3.49561	-2.84947	3.98319	19.4145	11.2793	7.20737
chr	minus UV	34.928	33.1001	24.1201	23.5413	0	0	0	0	1	1	1	1	1	1	1	1
	plus UV	35.2622	31.3918	23.9545	23.2735	0.334175	-1.70824	-0.165621	-0.267744	0.793238	3.26762	1.12165	1.20392	5.02143	5.94147	10.056	5.98656
		XRCC5	FAM60A	EIF4BP2	ZRANB2	XRCC5	FAM60A	EIF4BP2	ZRANB2	XRCC5	FAM60A	EIF4BP2	ZRANB2	XRCC5	FAM60A	EIF4BP2	ZRANB2
nuc	minus dox	22.1083	22.0292	26.3585	27.0939	0	0	0	0	1	1	1	1
	plus dox	18.7504	21.4229	26.8085	26.5241	-3.35786	-0.606256	0.450052	-0.569742	10.2522	1.5223	0.732016	1.48426
chr	minus dox	19.5048	22.4158	25.1906	27.2677	0	0	0	0	1	1	1	1	1	1	1	1
	plus dox	18.8346	21.6866	25.5884	26.5831	-0.670183	-0.729206	0.39782	-0.684605	1.59128	1.65773	0.759005	1.60726	6.44276	0.918308	0.964443	0.92347
		CTNN	PRDX	MRP	TBK	CTNN	PRDX	MRP	TBK	CTNN	PRDX	MRP	TBK	CTNN	PRDX	MRP	TBK
nuc	minus UV	23.9518	21.7175	22.777	26.5073	0	0	0	0	1	1	1	1
	plus UV	24.2898	22.6639	23.9302	27.9914	0.337984	0.946392	1.15321	1.48413	0.791146	0.518929	0.449624	0.357464
chr	minus UV	21.4377	23.9064	24.5642	26.8459	0	0	0	0	1	1	1	1	1	1	1	1
	plus UV	20.9129	24.1585	24.9396	27.6376	-0.524822	0.252062	0.375359	0.791714	1.43876	0.839695	0.770914	0.577658	0.549882	0.617996	0.583235	0.618816
		HSPD	ARF6	MDM2	PUMA	HSPD	ARF6	MDM2	PUMA	HSPD	ARF6	MDM2	PUMA	HSPD	ARF6	MDM2	PUMA
nuc	minus UV	19.8758	22.4091	26.0769	35.2939	0	0	0	0	1	1	1	1
	plus UV	20.921	23.3864	26.2957	32.4357	1.0451	0.977314	0.218822	-2.85821	0.48461	0.507925	0.859266	7.25116
chr	minus UV	21.4659	26.0272	25.5701	28.0525	0	0	0	0	1	1	1	1	1	1	1	1
	plus UV	22.1801	25.2525	28.874	27.7141	0.714203	-0.77475	3.30387	-0.338446	0.609542	1.71089	0.101259	1.26439	0.795039	0.296877	8.4858	5.73489
		PTEN	FAS	NOXA		PTEN	FAS	NOXA		PTEN	FAS	NOXA		PTEN	FAS	NOXA
nuc	minus UV	26.1136	28.5414	24.6346		0	0	0		1	1	1
	plus UV	26.0899	27.8799	23.7903		-0.023735	-0.661486	-0.844215		1.01659	1.58171	1.79529
chr	minus UV	25.0089	26.864	25.4859		0	0	0		1	1	1		1	1	1
	plus UV	27.5151	28.0568	25.4325		2.50622	1.19283	-0.0533314		0.176016	0.437445	1.03766		5.77554	3.61579	1.73013

## Sheet: n=2
Fig S6B		Ct				delta Ct				2^-delta Ct				nuc/chr
n=2
		ABCC3	HMGB	CPS1	DDRGK	ABCC3	HMGB	CPS1	DDRGK	ABCC3	HMGB	CPS1	DDRGK	ABCC3	HMGB	CPS1	DDRGK
nuc	minus UV	25.8177	24.5479	23.8628	28.0834	0	0	0	0	1	1	1	1
	plus UV	23.4264	21.927	22.185	26.1478	-2.39126	-2.62089	-1.6779	-1.93556	5.24616	6.1513	3.19961	3.82527
chr	minus UV	23.7197	22.5223	19.9766	26.1657	0	0	0	0	1	1	1	1	1	1	1	1
	plus UV	23.44	21.8548	19.9239	26.0505	-0.279755	-0.667547	-0.0527611	-0.115221	1.21399	1.58837	1.03725	1.08314	4.32143	3.87271	3.08471	3.53165
		AKR1C3	AKR1B10	NGF	FOS	AKR1C3	AKR1B10	NGF	FOS	AKR1C3	AKR1B10	NGF	FOS	AKR1C3	AKR1B10	NGF	FOS
nuc	minus UV	29.9982	18.529	27.3359	24.7007	0	0	0	0	1	1	1	1
	plus UV	27.6373	15.2158	24.5969	21.6002	-2.36097	-3.31325	-2.73903	-3.10044	5.13716	9.94002	6.67621	8.57681
chr	minus UV	27.5935	17.1897	24.4423	23.2798	0	0	0	0	1	1	1	1	1	1	1	1
	plus UV	27.3783	16.3273	24.545	22.7755	-0.21526	-0.862389	0.102688	-0.504301	1.16091	1.81805	0.931296	1.41844	4.4251	5.46742	7.16873	6.04667
		XRCC5	FAM60A	EIF4BP2	ZRANB2	XRCC5	FAM60A	EIF4BP2	ZRANB2	XRCC5	FAM60A	EIF4BP2	ZRANB2	XRCC5	FAM60A	EIF4BP2	ZRANB2
nuc	minus dox	21.2114	21.5701	26.9356	27.5333	0	0	0	0	1	1	1	1
	plus dox	18.3458	21.9899	27.4882	26.7795	-2.86561	0.419777	0.552532	-0.753868	7.28844	0.74754	0.681822	1.68631
chr	minus dox	19.2388	21.6801	25.5592	27.5015	0	0	0	0	1	1	1	1	1	1	1	1
	plus dox	18.7202	21.9828	26.3804	26.7735	-0.518581	0.302683	0.821196	-0.728001	1.43255	0.810743	0.565973	1.65634	5.08775	0.922043	1.20469	1.01809
		CTNN	PRDX	MRP	TBK	CTNN	PRDX	MRP	TBK	CTNN	PRDX	MRP	TBK	CTNN	PRDX	MRP	TBK
nuc	minus UV	21.0132	24.4928	27.8329	28.0122	0	0	0	0	1	1	1	1
	plus UV	20.6833	22.536	24.7928	27.0801	-0.329927	-1.95687	-3.04013	-0.932072	1.25695	3.88218	8.22568	1.90801
chr	minus UV	23.1198	24.164	23.601	27.1505	0	0	0	0	1	1	1	1	1	1	1	1
	plus UV	23.1272	23.0931	21.8802	26.7887	0.00741386	-1.07091	-1.72083	-0.361847	0.994874	2.10075	3.29626	1.28507	1.26343	1.848	2.49546	1.48475
		HSPD	ARF6	MDM2	PUMA	HSPD	ARF6	MDM2	PUMA	HSPD	ARF6	MDM2	PUMA	HSPD	ARF6	MDM2	PUMA
nuc	minus UV	20.8607	26.6851	25.2305	34.9587	0	0	0	0	1	1	1	1
	plus UV	19.4871	24.5557	24.6579	33.7309	-1.37363	-2.12936	-0.572577	-1.22774	2.59122	4.37523	1.48718	2.342
chr	minus UV	20.8863	23.2526	22.9188	32.8325	0	0	0	0	1	1	1	1	1	1	1	1
	plus UV	19.7835	21.596	24.9875	34.8264	-1.10279	-1.6566	2.06871	1.99389	2.14769	3.15272	0.238372	0.251061	1.20651	1.38776	6.2389	9.3284
		PTEN	FAS	NOXA		PTEN	FAS	NOXA		PTEN	FAS	NOXA		PTEN	FAS	NOXA
nuc	minus UV	27.3383	29.37	24.8071		0	0	0		1	1	1
	plus UV	23.8042	25.22	26.954		-3.53416	-4.15003	2.14696		11.5848	17.7535	0.225789
chr	minus UV	24.6044	28.4565	26.1252		0	0	0		1	1	1		1	1	1
	plus UV	23.9399	27.039	28.759		-0.664455	-1.4175	2.63378		1.58497	2.67122	0.161121		7.30917	6.64621	1.40136

## Sheet: n=3
Fig S6B		Ct				delta Ct				2^-delta Ct				nuc/chr
n=3
		ABCC3	HMGB	CPS1	DDRGK	ABCC3	HMGB	CPS1	DDRGK	ABCC3	HMGB	CPS1	DDRGK	ABCC3	HMGB	CPS1	DDRGK
nuc	minus UV	23.5897	26.8581	20.0046	25.801	0	0	0	0	1	1	1	1
	plus UV	20.056	21.129	16.4895	23.0746	-3.53376	-5.72917	-3.51513	-2.72642	11.5816	53.0461	11.4329	6.61812
chr	minus UV	21.0576	24.8125	18.5236	23.6948	0	0	0	0	1	1	1	1	1	1	1	1
	plus UV	19.8849	21.0531	16.9742	23.1552	-1.17274	-3.75938	-1.54943	-0.539623	2.25439	13.5421	2.92702	1.45359	5.13734	3.91711	3.906	4.55294
		AKR1C3	AKR1B10	NGF	FOS	AKR1C3	AKR1B10	NGF	FOS	AKR1C3	AKR1B10	NGF	FOS	AKR1C3	AKR1B10	NGF	FOS
nuc	minus UV	27.8107	18.8732	23.9004	22.4671	0	0	0	0	1	1	1	1
	plus UV	23.1514	14.5467	23.1564	21.8934	-4.65928	-4.32652	-0.744028	-0.573692	25.2687	20.0638	1.67485	1.48833
chr	minus UV	25.2727	16.99	24.2004	22.9246	0	0	0	0	1	1	1	1	1	1	1	1
	plus UV	22.8235	14.9378	26.786	24.564	-2.44925	-2.05222	2.58561	1.63937	5.4613	4.14743	0.166592	0.320996	4.62686	4.83764	10.0536	4.63659
		XRCC5	FAM60A	EIF4BP2	ZRANB2	XRCC5	FAM60A	EIF4BP2	ZRANB2	XRCC5	FAM60A	EIF4BP2	ZRANB2	XRCC5	FAM60A	EIF4BP2	ZRANB2
nuc	minus dox	19.8682	22.9489	28.0523	22.1609	0	0	0	0	1	1	1	1
	plus dox	19.2572	22.1444	27.191	24.6449	-0.611014	-0.804462	-0.8613	2.48395	1.52733	1.74649	1.81667	0.178754
chr	minus dox	18.4477	22.8808	26.5766	22.1036	0	0	0	0	1	1	1	1	1	1	1	1
	plus dox	20.245	22.3552	26.5631	23.8962	1.79733	-0.525614	-0.0135002	1.79253	0.287706	1.43955	1.0094	0.288665	5.30865	1.21323	1.79975	0.619245
		CTNN	PRDX	MRP	TBK	CTNN	PRDX	MRP	TBK	CTNN	PRDX	MRP	TBK	CTNN	PRDX	MRP	TBK
nuc	minus UV	26.618	25.9995	26.8212	29.0375	0	0	0	0	1	1	1	1
	plus UV	25.4618	24.8436	25.9778	28.8672	-1.15618	-1.15596	-0.843369	-0.170298	2.22866	2.22833	1.79423	1.12529
chr	minus UV	24.4776	27.4326	27.0877	27.5842	0	0	0	0	1	1	1	1	1	1	1	1
	plus UV	23.1716	27.8212	27.2234	27.8848	-1.30606	0.38859	0.13567	0.300573	2.47266	0.763876	0.910247	0.81193	0.90132	2.91714	1.97115	1.38595
		HSPD	ARF6	MDM2	PUMA	HSPD	ARF6	MDM2	PUMA	HSPD	ARF6	MDM2	PUMA	HSPD	ARF6	MDM2	PUMA
nuc	minus UV	24.5198	25.7207	27.9725	32.7351	0	0	0	0	1	1	1	1
	plus UV	22.3829	25.1959	27.9385	34.4403	-2.13694	-0.524773	-0.0339928	1.70528	4.39827	1.43871	1.02384	0.306662
chr	minus UV	23.9227	27.498	26.6876	31.0144	0	0	0	0	1	1	1	1	1	1	1	1
	plus UV	22.7231	27.4566	28.9114	35.2107	-1.19965	-0.0413551	2.22383	4.19635	2.29683	1.02908	0.214073	0.0545474	1.91493	1.39805	4.78268	5.62193
		PTEN	FAS	NOXA		PTEN	FAS	NOXA		PTEN	FAS	NOXA		PTEN	FAS	NOXA
nuc	minus UV	29.3323	32.8424	27.6659		0	0	0		1	1	1
	plus UV	27.725	30.1733	27.5094		-1.60728	-2.66911	-0.156477		3.04676	6.36036	1.11456
chr	minus UV	25.9607	30.7808	25.6323		0	0	0		1	1	1		1	1	1
	plus UV	26.658	30.7144	26.7668		0.697312	-0.0664577	1.13441		0.61672	1.04714	0.45552		4.94027	6.07401	2.44679
